# Supplementary material for: Endo-lysosomal proteins and ubiquitin CSF concentrations in Alzheimer’s and Parkinson’s disease
Source: Alzheimers Res Ther. 2019 Sep 14;11:82. doi: 10.1186/s13195-019-0533-9 (PMC6745076; doi:10.1186/s13195-019-0533-9)
Supplement: Supplementary file 2 — Table S1. Proteins and peptides targeted using a combination of SPE and PRM-MS. (XLS 55 kb) [file 13195_2019_533_MOESM2_ESM.xls]

## Sheet: Table S1
Table S1. Proteins and peptides targeted using a combination of SPE and PRM-MS.
Targeted Proteins & Peptidesa					Internal Standard Mixturec			Scheduled PRM-MSf							Methodological Precision & Accuracy
											Tryptic Peptides		Stable Isotope Labeled Peptides
Protein name	UniProtKB accession	Peptide	Positionb	Sequence	Manufacturer	Sequenced	Concentration, nMe	Precursor charge, z	Isolation time window, ming	Normalized Collision Energy, %	Mono-isotopic, m/z	Isolation, m/zh	Mono-isotopic, m/z	Isolation, m/zh	Ionsi	Repeatabilityj	Intermediate Precisionj	Linear Range, nMk	[CSF], nMl
AP-2 complex subunit beta	P63010	AP2B1_712-719	712-719	AVWLPAVK	JPT Peptide Technologies GmbH	AVWLPAV[K]	1.1	2	29.2-31.2	22	442.274	443.274	446.281	447.281	y4,y6	0.093	0.102	0.07-2.3	0.209031
		AP2B1_835-842	835-842	QVFLATWK	JPT Peptide Technologies GmbH	QVFLATW[K]	1.1	2	29.8-31.8	20	496.782	497.782	500.789	501.789	y3,y4,y6	0.161	0.206	0.07-2.3	0.225078
		AP2B1_868-878	868-878	LQNNNVYTIAK	JPT Peptide Technologies GmbH	LQNNNVYTIA[K]	0.76	2	17.3-19.3	24	639.346	640.346	643.353	644.353	y4,y5,y9	0.221	0.221	0.1-1.5	0.202766
Amyloid beta A4 protein	P05067	APP_289-301	289-301	EVCSEQAETGPCR	JPT Peptide Technologies GmbH	EVcSEQAETGPc[R]	6.9	2	14.1-16.1	24	761.817	762.817	766.821	767.821	y3-y11	0.03	0.07	0.9-14	1.7411
		APP_439-450	439-450	VESLEQEAANER	JPT Peptide Technologies GmbH	VESLEQEAANE[R]	7.8	2	16.3-18.3	24	687.828	688.828	692.833	693.833	y7-y10	0.074	0.172	0.5-16	2.42588
Bovine serum albumin	P02769	BSA full length			Sigma-Aldrich Co.	BSA full length - non-labeled	330
		BSA_421-433	421-433	LGEYGFQNALIVR	Thermo Fisher Scientific Inc.	LGEYGFQNALIV[R]	760	2	33.9-35.9	24	740.401	741.401	745.405	746.405	y3-y12	0.105	0.109	24-1500	200.518
Complement component C9	P02748	C9_146-154	146-154	VVEESELAR	Thermo Fisher Scientific Inc.	VVEESELA[R]	12	2	15.7-17.7	18	516.272	517.272	521.276	522.276	y5-y7	0.059	0.075	0.4-23	4.33748
		C9_186-194	186-194	DGNTLTYYR	Thermo Fisher Scientific Inc.	DGNTLTYY[R]	18	2	17.4-19.4	22	551.762	552.762	556.766	557.766	y3-y5	0.06	0.122	1.1-36	2.36489
		C9_232-242	232-242	TSNFNAAISLK	Thermo Fisher Scientific Inc.	TSNFNAAISL[K]	6.8	2	22.5-24.5	20	583.314	584.314	587.321	588.321	y5-y8	0.103	0.103	0.2-14	4.19089
		C9_473-483	473-483	LSPIYNLVPVK	Thermo Fisher Scientific Inc.	LSPIYNLVPV[K]	9.6	2	36.4-38.4	24	621.876	622.876	625.884	626.884	y4,y6-y8	0.12	0.135	0.3-19	5.75009
		C9_497-508	497-508	AIEDYINEFSVR	Thermo Fisher Scientific Inc.	AIEDYINEFSV[R]	6.3	2	34.5-36.5	22	728.359	729.359	733.364	734.364	y6-y10	0.112	0.14	0.4-13	6.24467
Cathepsin B	P07858	CTSB_58-71	58-71	LCGTFLGGPKPPQR	JPT Peptide Technologies GmbH	LcGTFLGGPKPPQ[R]	12.4	3	19.5-21.5	30	509.942	510.942	513.278	514.278	y7-y9	0.095	0.162	0.8-25	2.69141
		CTSB_80-87	80-87	LPASFDAR	JPT Peptide Technologies GmbH	LPASFDA[R]	3.3	2	17.9-19.9	24	438.732	439.732	443.736	444.736	y5-y7	0.078	0.238	0.1-6.7	0.664196
		CTSB_210-220	210-220	ICEPGYSPTYK	JPT Peptide Technologies GmbH	IcEPGYSPTY[K]	3.3	2	16.3-18.3	28	657.805	658.805	661.812	662.812	y4,y8	0.062	0.095	0.2-6.7	0.58291
Cathepsin D	P07339	CTSD_55-72	55-72	YSQAVPAVTEGPIPEVLK	JPT Peptide Technologies GmbH	YSQAVPAVTEGPIPEVL[K]	4.8	2	34.2-36.2	26	949.517	950.517	953.524	954.524	y5,y7,y8	0.106	0.136	0.3-9.5	0.954486
		CTSD_112-122	112-122	LLDIACWIHHK	JPT Peptide Technologies GmbH	LLDIAcWIHH[K]	15	3	33.6-35.6	26	469.252	470.252	471.923	472.923	y3,y5-y7	0.134	0.157	0.9-30	3.42566
		CTSD_349-357	349-357	LSPEDYTLK	JPT Peptide Technologies GmbH	LSPEDYTL[K]	11	2	19.8-21.8	28	533.277	534.277	537.284	538.284	y3,y4,y6,y7	0.066	0.078	1.4-23	2.31658
Cathepsin F	Q9UBX1	CTSF_103-116	103-116	TLLCSFQVLDELGR	JPT Peptide Technologies GmbH	TLLcSFQVLDELG[R]	3.8	2	48.1-50.1	26	825.93	826.93	830.934	831.934	y4-y8,y11	0.088	0.112	0.2-7.6	0.360879
		CTSF_236-245	236-245	FSDLTEEEFR	JPT Peptide Technologies GmbH	FSDLTEEEF[R]	0.86	2	22.2-24.2	20	636.791	637.791	641.795	642.795	y5,y6,y8,y9	0.062	0.081	0.1-1.7	0.155849
		CTSF_266-278	266-278	SVGDLAPPEWDWR	JPT Peptide Technologies GmbH	SVGDLAPPEWDW[R]	0.67	2	36.1-38.1	24	764.365	765.365	769.369	770.369	y7,y8	0.104	0.125	0.04-1.3	0.148419
		CTSF_442-450	442-450	SDVPFWAIK	JPT Peptide Technologies GmbH	SDVPFWAI[K]	1.4	2	35.2-37.2	26	531.785	532.785	535.792	536.792	y4-y6	0.078	0.082	0.2-2.9	0.285407
Cathepsin L1	P07711	CTSL_105-116	105-116	VFQEPLFYEAPR	JPT Peptide Technologies GmbH	VFQEPLFYEAP[R]	1.4	2	32.4-34.4	28	748.383	749.383	753.387	754.387	y4,y6,y8-y10	0.09	0.116	0.09-2.9	0.330996
Cathepsin Z	Q9UBR2	CTSZ_39-47	39-47	GDGLAPLGR	JPT Peptide Technologies GmbH	GDGLAPLG[R]	2.4	2	18.9-20.9	22	428.238	429.238	433.242	434.242	y4,y5	0.071	0.072	0.3-4.8	0.542616
		CTSZ_261-270	261-270	NSWGEPWGER	JPT Peptide Technologies GmbH	NSWGEPWGE[R]	2.4	2	22.9-24.9	22	609.27	610.27	614.274	615.274	y5,y7,y8	0.062	0.101	0.3-4.8	0.49172
Dipeptidyl peptidase 2	Q9UHL4	DPP7_40-47	40-47	LDHFNFER	JPT Peptide Technologies GmbH	LDHFNFE[R]	0.67	3	19.1-21.1	24	359.842	360.842	363.178	364.178	y3-y5	0.181	0.185	0.3-1.3	0.13179
		DPP7_113-123	113-123	SLPFGAQSTQR	JPT Peptide Technologies GmbH	SLPFGAQSTQ[R]	0.95	2	19.5-21.5	28	596.309	597.309	601.314	602.314	y5,y9	0.216	0.239	0.1-1.9	0.246743
		DPP7_449-462	449-462	ASHPEDPASVVEAR	JPT Peptide Technologies GmbH	ASHPEDPASVVEA[R]	1.4	3	16.1-18.1	24	488.907	489.907	492.243	493.243	y3,y6	0.133	0.152	0.2-2.8	0.162842
Ganglioside GM2 activator	P17900	GM2A_89-96	89-96	EVAGLWIK	JPT Peptide Technologies GmbH	EVAGLWI[K]	18	2	29.4-31.4	18	458.269	459.269	462.276	463.276	y3-y6	0.048	0.111	1.1-35	3.72607
		GM2A_170-179	170-179	IESVLSSSGK	JPT Peptide Technologies GmbH	IESVLSSSG[K]	9.6	2	16.9-18.9	26	503.774	504.774	507.781	508.781	y5,y8,y9	0.108	0.122	0.3-19	2.55929
Beta-hexosaminidase subunit beta	P07686	HEXB_285-300	285-300	VLPEFDTPGHTLSWGK	JPT Peptide Technologies GmbH	VLPEFDTPGHTLSWG[K]	0.95	3	30.3-32.3	28	595.305	596.305	597.977	598.977	y4,y6,y9	0.193	0.243	0.06-1.9	0.30269
		HEXB_391-400	391-400	VLDIIATINK	JPT Peptide Technologies GmbH	VLDIIATIN[K]	3.8	2	33.7-35.7	20	550.34	551.34	554.347	555.347	y4,y6,y8	0.202	0.213	0.5-7.6	0.835329
Lysosome-associated membrane glycoprotein 1	P11279	LAMP1_138-146	138-146	TVESITDIR	JPT Peptide Technologies GmbH	TVESITDI[R]	2.9	2	19.5-21.5	20	517.28	518.28	522.284	523.284	y4,y6,y7	0.045	0.086	0.09-5.8	0.765693
		LAMP1_327-337	327-337	ALQATVGNSYK	JPT Peptide Technologies GmbH	ALQATVGNSY[K]	0.95	2	15.8-17.8	24	576.306	577.306	580.313	581.313	y5,y8	0.214	0.238	0.06-1.9	0.230891
		LAMP1_357-363	357-363	VWVQAFK	JPT Peptide Technologies GmbH	VWVQAF[K]	0.76	2	24.5-26.5	26	439.25	440.25	443.257	444.257	y3-y5	0.083	0.178	0.1-1.5	0.151526
Lysosome-associated membrane glycoprotein 2	P13473	LAMP2_133-144	133-144	GILTVDELLAIR	Thermo Fisher Scientific Inc.	GILTVDELLAI[R]	15	2	50.1-52.1	26	656.895	657.895	661.899	662.899	y3-y10	0.09	0.311	1.0-31	7.16771
		LAMP2_145-152	145-152	IPLNDLFR	JPT Peptide Technologies GmbH	IPLNDLF[R]	19	2	35.8-37.8	28	494.285	495.285	499.289	500.289	y3-y7	0.101	0.136	1.2-37	4.42155
		LAMP2_153-161	153-161	CNSLSTLEK	Thermo Fisher Scientific Inc.	cNSLSTLE[K]	1100	2	17.4-19.4	22	526.258	527.258	530.265	531.265	y6,y8	0.124	0.129	140-2300	11.3221
		LAMP2_281-289	281-289	YLDFVFAVK	JPT Peptide Technologies GmbH	YLDFVFAV[K]	24	2	43.0-45.0	22	551.303	552.303	555.31	556.31	y4-y8	0.155	0.236	0.8-49	4.67832
Lysozyme C	P61626	LYZ_52-59	52-59	WESGYNTR	JPT Peptide Technologies GmbH	WESGYNT[R]	10.4	2	15.3-17.3	22	506.728	507.728	511.732	512.732	y5-y7	0.084	0.157	1.3-21	2.90681
		LYZ_69-80	69-80	STDYGIFQINSR	JPT Peptide Technologies GmbH	STDYGIFQINS[R]	44	2	28.8-30.8	22	700.844	701.844	705.848	706.848	y3-y10	0.11	0.187	2.8-90	7.86708
Tissue alpha-L-fucosidase	P04066	FUCA1_114-130	114-130	FFHPEEWADLFQAAGAK	JPT Peptide Technologies GmbH	FFHPEEWADLFQAAGA[K]	14	3	44.6-46.6	20	655.316	656.316	657.987	658.987	y5-y10	0.097	0.161	0.9-29	0.25146
		FUCA1_163-173	163-173	DLVGELGTALR	JPT Peptide Technologies GmbH	DLVGELGTAL[R]	0.57	2	37.5-39.5	18	572.322	573.322	577.326	578.326	y5-y9	0.065	0.104	0.04-1.1	0.120041
		FUCA1_344-354	344-354	DGLIVPIFQER	JPT Peptide Technologies GmbH	DGLIVPIFQE[R]	0.67	2	42.5-44.5	28	643.859	644.859	648.863	649.863	y6-y8	0.07	0.186	0.04-1.3	0.156443
Transcobalamin-2	P20062	TCN2_45-59	45-59	LSLEHLNPSIYVGLR	JPT Peptide Technologies GmbH	LSLEHLNPSIYVGL[R]	1.9	3	35.5-37.5	26	570.989	571.989	574.326	575.326	y4-y9	0.126	0.192	0.1-3.9	0.600959
		TCN2_300-313	300-313	TYIDLIFPDCLAPR	JPT Peptide Technologies GmbH	TYIDLIFPDcLAP[R]	2.9	2	48.3-50.3	28	847.434	848.434	852.439	853.439	y5-y9,y11	0.108	0.124	0.2-5.7	0.465715
		TCN2_393-399	393-399	EFWQLLR	JPT Peptide Technologies GmbH	EFWQLL[R]	1.2	2	40.1-42.1	20	496.272	497.272	501.276	502.276	y4,y5	0.081	0.105	0.04-2.3	0.249187
Tripeptidyl-peptidase 1	O14773	TPP1_61-78	61-78	LSELVQAVSDPSSPQYGK	JPT Peptide Technologies GmbH	LSELVQAVSDPSSPQYG[K]	1.4	2	23.3-25.3	24	952.984	953.984	956.991	957.991	y5,y12,y13	0.204	0.23	0.09-2.9	0.41478
		TPP1_246-259	246-259	LFGGNFAHQASVAR	JPT Peptide Technologies GmbH	LFGGNFAHQASVA[R]	1.4	3	19.5-21.5	28	492.257	493.257	495.593	496.593	y5,y7	0.174	0.199	0.09-2.9	0.329208
		TPP1_507-520	507-520	LYQQHGAGLFDVTR	JPT Peptide Technologies GmbH	LYQQHGAGLFDVT[R]	1.8	3	23.4-25.4	24	535.611	536.611	538.947	539.947	y3-y5,y9	0.182	0.196	0.1-3.6	0.337038
Ubiquitin	P0CG48	Ubiquitin_12-27	12-27	TITLEVEPSDTIENVK	Silantes GmbH	full length uniformly-13C-labeled	80	2	28.7-30.7	25	894.467	895.467	933.096	934.096	y3,y6,y9-y11	0.126	0.35	10-160	29.767
		Ubiquitin_64-72	64-72	ESTLHLVLR	Silantes GmbH	full length uniformly-13C-labeled	80	3	23.3-25.3	25	356.545	357.545	372.264	373.264	y3-y5	0.157	0.378	2.5-160	15.6021
aProteins and peptides identified and targeted in present study.
bAmino acid sequence postion in the full length protein.
cPeptides and proteins aquired and used for making an internal standard mixture for spiking samples.
dPeptides were modifid by C-terminal 13C/15N labeled K or R ([K] or [R]) and C was carbamidomethylated (c).
eConcentration of peptides and proteins in 50mM NH4HCO3 in the internal standard mixture used for spiking samples.
fMethodological information on the PRM-MS method.
gExample of isolation time windows.
hThe m/z at the center of the isolation window to which and isolation width of m/z 3 was applied.
iProduct ions selected for quantification in Skyline.
jCV calculated from eight technical replicate QC samples analyzed in five experiments.
kLinear range determined from a six points reverse calibration curve where the relative error of calulated to nominal concentration did not exceed 20%.
lApproximated concentration in CSF calculated from the ratio in QC samples.
