# Supplementary material for: Endo-lysosomal proteins and ubiquitin CSF concentrations in Alzheimer’s and Parkinson’s disease
Source: Alzheimers Res Ther. 2019 Sep 14;11:82. doi: 10.1186/s13195-019-0533-9 (PMC6745076; doi:10.1186/s13195-019-0533-9)
Supplement: Supplementary file 3 — Table S2. Proteins identified in CSF using tandem mass spectrometry. (XLS 2418 kb) [file 13195_2019_533_MOESM3_ESM.xls]

## Sheet: Table S2
Table S2. Proteins identified in CSF using tandem mass spectrometry.
Sample	Methoda	Solventb	# Injections	MudPIT Scored	Sample Replicate #	Description	UniProtKB Accession	# Amino Acids	MW, kDa	Coverage, %	# Peptides	# Peptide Spectrum Matches	# Unique Peptides	# Protein Groups	Mascot Score	Sum of Posterior Error Probability Score	Exp. q-value	# Decoy Proteins
150303_1_01FA_MoInt_HCDOT_03-(1)	Most Intense Ions	0.1% CH2O2	1	No	1	Serum albumin OS=Homo sapiens GN=ALB PE=1 SV=2	P02768	609	69.3	89.3268	78	5014	78	1	133625	1468.93	0	0
150303_1_01FA_MoInt_HCDOT_03-(1)	Most Intense Ions	0.1% CH2O2	1	No	1	Serotransferrin OS=Homo sapiens GN=TF PE=1 SV=3	P02787	698	77	73.3524	69	839	69	1	23698	1023.76	0	0
150303_1_01FA_MoInt_HCDOT_03-(1)	Most Intense Ions	0.1% CH2O2	1	No	1	Complement C3 OS=Homo sapiens GN=C3 PE=1 SV=2	P01024	1663	187	62.4173	90	308	90	1	9394	954.494	0	0
150303_1_01FA_MoInt_HCDOT_03-(1)	Most Intense Ions	0.1% CH2O2	1	No	1	Complement C4-B OS=Homo sapiens GN=C4B PE=1 SV=2	P0C0L5	1744	192.6	53.1537	80	282	4	1	8094	913.159	0	0
150303_1_01FA_MoInt_HCDOT_03-(1)	Most Intense Ions	0.1% CH2O2	1	No	1	Complement C4-A OS=Homo sapiens GN=C4A PE=1 SV=2	P0C0L4	1744	192.7	52.4083	79	281	3	1	7919	903.707	0	0
150303_1_01FA_MoInt_HCDOT_03-(1)	Most Intense Ions	0.1% CH2O2	1	No	1	Alpha-2-macroglobulin OS=Homo sapiens GN=A2M PE=1 SV=3	P01023	1474	163.2	56.1737	71	228	71	1	6162	771.922	0	0
150303_1_01FA_MoInt_HCDOT_03-(1)	Most Intense Ions	0.1% CH2O2	1	No	1	Complement factor H OS=Homo sapiens GN=CFH PE=1 SV=4	P08603	1231	139	59.6263	61	163	54	1	4428	646.482	0	0
150303_1_01FA_MoInt_HCDOT_03-(1)	Most Intense Ions	0.1% CH2O2	1	No	1	Ceruloplasmin OS=Homo sapiens GN=CP PE=1 SV=1	P00450	1065	122.1	41.2207	39	159	39	1	4957	516.19	0	0
150303_1_01FA_MoInt_HCDOT_03-(1)	Most Intense Ions	0.1% CH2O2	1	No	1	Plasminogen OS=Homo sapiens GN=PLG PE=1 SV=2	P00747	810	90.5	72.2222	49	136	49	1	3047	489.079	0	0
150303_1_01FA_MoInt_HCDOT_03-(1)	Most Intense Ions	0.1% CH2O2	1	No	1	IgGFc-binding protein OS=Homo sapiens GN=FCGBP PE=1 SV=3	Q9Y6R7	5405	571.6	23.4968	53	88	53	1	2186	438.279	0	0
150303_1_01FA_MoInt_HCDOT_03-(1)	Most Intense Ions	0.1% CH2O2	1	No	1	Fibronectin OS=Homo sapiens GN=FN1 PE=1 SV=4	P02751	2386	262.5	26.9489	50	96	50	1	3011	436.993	0	0
150303_1_01FA_MoInt_HCDOT_03-(1)	Most Intense Ions	0.1% CH2O2	1	No	1	Contactin-1 OS=Homo sapiens GN=CNTN1 PE=1 SV=1	Q12860	1018	113.2	50.1965	45	118	45	1	2943	429.591	0	0
150303_1_01FA_MoInt_HCDOT_03-(1)	Most Intense Ions	0.1% CH2O2	1	No	1	Vitamin D-binding protein OS=Homo sapiens GN=GC PE=1 SV=1	P02774	474	52.9	64.7679	32	128	32	1	4435	392.311	0	0
150303_1_01FA_MoInt_HCDOT_03-(1)	Most Intense Ions	0.1% CH2O2	1	No	1	Prothrombin OS=Homo sapiens GN=F2 PE=1 SV=2	P00734	622	70	55.4662	29	86	29	1	2873	374.391	0	0
150303_1_01FA_MoInt_HCDOT_03-(1)	Most Intense Ions	0.1% CH2O2	1	No	1	Ectonucleotide pyrophosphatase/phosphodiesterase family member 2 OS=Homo sapiens GN=ENPP2 PE=1 SV=3	Q13822	863	98.9	49.1309	40	116	40	1	2646	367.397	0	0
150303_1_01FA_MoInt_HCDOT_03-(1)	Most Intense Ions	0.1% CH2O2	1	No	1	Neural cell adhesion molecule L1-like protein OS=Homo sapiens GN=CHL1 PE=1 SV=4	O00533	1208	135	40.6457	39	106	39	1	2421	362.333	0	0
150303_1_01FA_MoInt_HCDOT_03-(1)	Most Intense Ions	0.1% CH2O2	1	No	1	Apolipoprotein E OS=Homo sapiens GN=APOE PE=1 SV=1	P02649	317	36.1	77.2871	29	183	29	1	5457	359.695	0	0
150303_1_01FA_MoInt_HCDOT_03-(1)	Most Intense Ions	0.1% CH2O2	1	No	1	Secretogranin-1 OS=Homo sapiens GN=CHGB PE=1 SV=2	P05060	677	78.2	46.6765	29	70	29	1	1792	351.237	0	0
150303_1_01FA_MoInt_HCDOT_03-(1)	Most Intense Ions	0.1% CH2O2	1	No	1	Neuronal cell adhesion molecule OS=Homo sapiens GN=NRCAM PE=1 SV=3	Q92823	1304	143.8	32.6687	33	102	33	1	2310	342.925	0	0
150303_1_01FA_MoInt_HCDOT_03-(1)	Most Intense Ions	0.1% CH2O2	1	No	1	Complement component C7 OS=Homo sapiens GN=C7 PE=1 SV=2	P10643	843	93.5	49.9407	32	83	32	1	2225	341.991	0	0
150303_1_01FA_MoInt_HCDOT_03-(1)	Most Intense Ions	0.1% CH2O2	1	No	1	SPARC-like protein 1 OS=Homo sapiens GN=SPARCL1 PE=1 SV=2	Q14515	664	75.2	51.6566	28	88	28	1	2544	340.91	0	0
150303_1_01FA_MoInt_HCDOT_03-(1)	Most Intense Ions	0.1% CH2O2	1	No	1	Complement factor B OS=Homo sapiens GN=CFB PE=1 SV=2	P00751	764	85.5	48.9529	37	99	37	1	2412	338.184	0	0
150303_1_01FA_MoInt_HCDOT_03-(1)	Most Intense Ions	0.1% CH2O2	1	No	1	Clusterin OS=Homo sapiens GN=CLU PE=1 SV=1	P10909	449	52.5	46.5479	26	201	26	1	5289	335.054	0	0
150303_1_01FA_MoInt_HCDOT_03-(1)	Most Intense Ions	0.1% CH2O2	1	No	1	Fibrinogen beta chain OS=Homo sapiens GN=FGB PE=1 SV=2	P02675	491	55.9	59.6741	31	77	31	1	2493	332.922	0	0
150303_1_01FA_MoInt_HCDOT_03-(1)	Most Intense Ions	0.1% CH2O2	1	No	1	Beta-Ala-His dipeptidase OS=Homo sapiens GN=CNDP1 PE=1 SV=4	Q96KN2	507	56.7	57.1992	28	102	28	1	2913	332.238	0	0
150303_1_01FA_MoInt_HCDOT_03-(1)	Most Intense Ions	0.1% CH2O2	1	No	1	Apolipoprotein A-IV OS=Homo sapiens GN=APOA4 PE=1 SV=3	P06727	396	45.4	65.9091	38	98	38	1	2128	305.233	0	0
150303_1_01FA_MoInt_HCDOT_03-(1)	Most Intense Ions	0.1% CH2O2	1	No	1	Hemopexin OS=Homo sapiens GN=HPX PE=1 SV=2	P02790	462	51.6	72.9437	32	256	32	1	4173	304.078	0	0
150303_1_01FA_MoInt_HCDOT_03-(1)	Most Intense Ions	0.1% CH2O2	1	No	1	Amyloid-like protein 1 OS=Homo sapiens GN=APLP1 PE=1 SV=3	P51693	650	72.1	40.1538	28	117	28	1	2391	295.473	0	0
150303_1_01FA_MoInt_HCDOT_03-(1)	Most Intense Ions	0.1% CH2O2	1	No	1	Inter-alpha-trypsin inhibitor heavy chain H4 OS=Homo sapiens GN=ITIH4 PE=1 SV=4	Q14624	930	103.3	35.3763	30	71	30	1	1884	292.393	0	0
150303_1_01FA_MoInt_HCDOT_03-(1)	Most Intense Ions	0.1% CH2O2	1	No	1	Alpha-1-antichymotrypsin OS=Homo sapiens GN=SERPINA3 PE=1 SV=2	P01011	423	47.6	57.4468	23	78	23	1	2804	284.766	0	0
150303_1_01FA_MoInt_HCDOT_03-(1)	Most Intense Ions	0.1% CH2O2	1	No	1	Kininogen-1 OS=Homo sapiens GN=KNG1 PE=1 SV=2	P01042	644	71.9	35.7143	26	85	26	1	2207	284.13	0	0
150303_1_01FA_MoInt_HCDOT_03-(1)	Most Intense Ions	0.1% CH2O2	1	No	1	Alpha-1-antitrypsin OS=Homo sapiens GN=SERPINA1 PE=1 SV=3	P01009	418	46.7	65.311	29	163	29	1	3173	282.884	0	0
150303_1_01FA_MoInt_HCDOT_03-(1)	Most Intense Ions	0.1% CH2O2	1	No	1	Gelsolin OS=Homo sapiens GN=GSN PE=1 SV=1	P06396	782	85.6	41.4322	25	89	25	1	2470	276.835	0	0
150303_1_01FA_MoInt_HCDOT_03-(1)	Most Intense Ions	0.1% CH2O2	1	No	1	Haptoglobin OS=Homo sapiens GN=HP PE=1 SV=1	P00738	406	45.2	51.4778	21	175	10	1	4390	272.933	0	0
150303_1_01FA_MoInt_HCDOT_03-(1)	Most Intense Ions	0.1% CH2O2	1	No	1	Complement C1s subcomponent OS=Homo sapiens GN=C1S PE=1 SV=1	P09871	688	76.6	46.9477	27	68	27	1	1708	272.568	0	0
150303_1_01FA_MoInt_HCDOT_03-(1)	Most Intense Ions	0.1% CH2O2	1	No	1	Complement C1r subcomponent OS=Homo sapiens GN=C1R PE=1 SV=2	P00736	705	80.1	52.9078	28	61	25	1	1413	272.079	0	0
150303_1_01FA_MoInt_HCDOT_03-(1)	Most Intense Ions	0.1% CH2O2	1	No	1	Antithrombin-III OS=Homo sapiens GN=SERPINC1 PE=1 SV=1	P01008	464	52.6	61.6379	27	107	27	1	2378	270.013	0	0
150303_1_01FA_MoInt_HCDOT_03-(1)	Most Intense Ions	0.1% CH2O2	1	No	1	Amyloid beta A4 protein OS=Homo sapiens GN=APP PE=1 SV=3	P05067	770	86.9	34.2857	27	85	25	1	1812	263.982	0	0
150303_1_01FA_MoInt_HCDOT_03-(1)	Most Intense Ions	0.1% CH2O2	1	No	1	Contactin-2 OS=Homo sapiens GN=CNTN2 PE=1 SV=1	Q02246	1040	113.3	38.2692	30	59	30	1	1918	255.837	0	0
150303_1_01FA_MoInt_HCDOT_03-(1)	Most Intense Ions	0.1% CH2O2	1	No	1	Angiotensinogen OS=Homo sapiens GN=AGT PE=1 SV=1	P01019	485	53.1	38.7629	17	100	17	1	3396	245.866	0	0
150303_1_01FA_MoInt_HCDOT_03-(1)	Most Intense Ions	0.1% CH2O2	1	No	1	Fibulin-1 OS=Homo sapiens GN=FBLN1 PE=1 SV=4	P23142	703	77.2	38.5491	21	62	21	1	1758	245.189	0	0
150303_1_01FA_MoInt_HCDOT_03-(1)	Most Intense Ions	0.1% CH2O2	1	No	1	Inter-alpha-trypsin inhibitor heavy chain H2 OS=Homo sapiens GN=ITIH2 PE=1 SV=2	P19823	946	106.4	29.9154	23	54	23	1	1427	241.212	0	0
150303_1_01FA_MoInt_HCDOT_03-(1)	Most Intense Ions	0.1% CH2O2	1	No	1	Cystatin-C OS=Homo sapiens GN=CST3 PE=1 SV=1	P01034	146	15.8	63.6986	11	246	11	1	6200	240.868	0	0
150303_1_01FA_MoInt_HCDOT_03-(1)	Most Intense Ions	0.1% CH2O2	1	No	1	Afamin OS=Homo sapiens GN=AFM PE=1 SV=1	P43652	599	69	52.9215	31	82	31	1	2089	239.305	0	0
150303_1_01FA_MoInt_HCDOT_03-(1)	Most Intense Ions	0.1% CH2O2	1	No	1	Fibrinogen alpha chain OS=Homo sapiens GN=FGA PE=1 SV=2	P02671	866	94.9	35.1039	30	75	30	1	1795	237.316	0	0
150303_1_01FA_MoInt_HCDOT_03-(1)	Most Intense Ions	0.1% CH2O2	1	No	1	Basement membrane-specific heparan sulfate proteoglycan core protein OS=Homo sapiens GN=HSPG2 PE=1 SV=4	P98160	4391	468.5	13.7099	39	51	39	1	1227	233.445	0	0
150303_1_01FA_MoInt_HCDOT_03-(1)	Most Intense Ions	0.1% CH2O2	1	No	1	Protein kinase C-binding protein NELL2 OS=Homo sapiens GN=NELL2 PE=1 SV=1	Q99435	816	91.3	48.1618	27	61	27	1	1285	226.378	0	0
150303_1_01FA_MoInt_HCDOT_03-(1)	Most Intense Ions	0.1% CH2O2	1	No	1	Pigment epithelium-derived factor OS=Homo sapiens GN=SERPINF1 PE=1 SV=4	P36955	418	46.3	57.6555	23	80	23	1	2677	225.298	0	0
150303_1_01FA_MoInt_HCDOT_03-(1)	Most Intense Ions	0.1% CH2O2	1	No	1	Plasma protease C1 inhibitor OS=Homo sapiens GN=SERPING1 PE=1 SV=2	P05155	500	55.1	39.8	25	100	25	1	2411	224.835	0	0
150303_1_01FA_MoInt_HCDOT_03-(1)	Most Intense Ions	0.1% CH2O2	1	No	1	Beta-2-glycoprotein 1 OS=Homo sapiens GN=APOH PE=1 SV=3	P02749	345	38.3	49.2754	16	66	16	1	1537	219.038	0	0
150303_1_01FA_MoInt_HCDOT_03-(1)	Most Intense Ions	0.1% CH2O2	1	No	1	Reelin OS=Homo sapiens GN=RELN PE=1 SV=3	P78509	3460	388.1	14.7688	38	56	38	1	1119	217.353	0	0
150303_1_01FA_MoInt_HCDOT_03-(1)	Most Intense Ions	0.1% CH2O2	1	No	1	Calsyntenin-1 OS=Homo sapiens GN=CLSTN1 PE=1 SV=1	O94985	981	109.7	30.2752	30	67	30	1	1779	215.488	0	0
150303_1_01FA_MoInt_HCDOT_03-(1)	Most Intense Ions	0.1% CH2O2	1	No	1	Chromogranin-A OS=Homo sapiens GN=CHGA PE=1 SV=7	P10645	457	50.7	56.674	18	54	18	1	983	213.42	0	0
150303_1_01FA_MoInt_HCDOT_03-(1)	Most Intense Ions	0.1% CH2O2	1	No	1	Beta-1,4-glucuronyltransferase 1 OS=Homo sapiens GN=B4GAT1 PE=1 SV=1	O43505	415	47.1	47.2289	17	65	17	1	1918	208.635	0	0
150303_1_01FA_MoInt_HCDOT_03-(1)	Most Intense Ions	0.1% CH2O2	1	No	1	Immunoglobulin gamma-1 heavy chain OS=Homo sapiens PE=1 SV=1	P0DOX5	449	49.3	53.6748	17	124	8	1	2782	207.206	0	0
150303_1_01FA_MoInt_HCDOT_03-(1)	Most Intense Ions	0.1% CH2O2	1	No	1	Insulin-like growth factor-binding protein 2 OS=Homo sapiens GN=IGFBP2 PE=1 SV=2	P18065	325	34.8	55.0769	18	47	18	1	1301	207.062	0	0
150303_1_01FA_MoInt_HCDOT_03-(1)	Most Intense Ions	0.1% CH2O2	1	No	1	Immunoglobulin heavy constant gamma 1 OS=Homo sapiens GN=IGHG1 PE=1 SV=1	P01857	330	36.1	66.3636	16	123	7	1	2779	206.138	0	0
150303_1_01FA_MoInt_HCDOT_03-(1)	Most Intense Ions	0.1% CH2O2	1	No	1	Protocadherin Fat 2 OS=Homo sapiens GN=FAT2 PE=1 SV=2	Q9NYQ8	4349	479	15.2909	42	53	42	1	778	205.839	0	0
150303_1_01FA_MoInt_HCDOT_03-(1)	Most Intense Ions	0.1% CH2O2	1	No	1	Neogenin OS=Homo sapiens GN=NEO1 PE=1 SV=2	Q92859	1461	159.9	27.3101	27	43	27	1	871	205.299	0	0
150303_1_01FA_MoInt_HCDOT_03-(1)	Most Intense Ions	0.1% CH2O2	1	No	1	Histidine-rich glycoprotein OS=Homo sapiens GN=HRG PE=1 SV=1	P04196	525	59.5	38.2857	21	67	21	1	2057	204.639	0	0
150303_1_01FA_MoInt_HCDOT_03-(1)	Most Intense Ions	0.1% CH2O2	1	No	1	Fibrinogen gamma chain OS=Homo sapiens GN=FGG PE=1 SV=3	P02679	453	51.5	50.3311	18	60	18	1	1463	203.542	0	0
150303_1_01FA_MoInt_HCDOT_03-(1)	Most Intense Ions	0.1% CH2O2	1	No	1	Alpha-1B-glycoprotein OS=Homo sapiens GN=A1BG PE=1 SV=4	P04217	495	54.2	44.0404	18	88	18	1	1664	190.513	0	0
150303_1_01FA_MoInt_HCDOT_03-(1)	Most Intense Ions	0.1% CH2O2	1	No	1	EGF-containing fibulin-like extracellular matrix protein 1 OS=Homo sapiens GN=EFEMP1 PE=1 SV=2	Q12805	493	54.6	50.1014	21	67	21	1	1763	189.542	0	0
150303_1_01FA_MoInt_HCDOT_03-(1)	Most Intense Ions	0.1% CH2O2	1	No	1	Vitamin K-dependent protein S OS=Homo sapiens GN=PROS1 PE=1 SV=1	P07225	676	75.1	40.3846	22	40	22	1	1000	188.958	0	0
150303_1_01FA_MoInt_HCDOT_03-(1)	Most Intense Ions	0.1% CH2O2	1	No	1	Transthyretin OS=Homo sapiens GN=TTR PE=1 SV=1	P02766	147	15.9	73.4694	11	58	11	1	2088	186.808	0	0
150303_1_01FA_MoInt_HCDOT_03-(1)	Most Intense Ions	0.1% CH2O2	1	No	1	Apolipoprotein A-I OS=Homo sapiens GN=APOA1 PE=1 SV=1	P02647	267	30.8	69.2884	24	71	24	1	1647	184.903	0	0
150303_1_01FA_MoInt_HCDOT_03-(1)	Most Intense Ions	0.1% CH2O2	1	No	1	Carboxypeptidase E OS=Homo sapiens GN=CPE PE=1 SV=1	P16870	476	53.1	48.9496	21	50	21	1	1027	184.131	0	0
150303_1_01FA_MoInt_HCDOT_03-(1)	Most Intense Ions	0.1% CH2O2	1	No	1	Cathepsin D OS=Homo sapiens GN=CTSD PE=1 SV=1	P07339	412	44.5	55.8252	23	56	23	1	1161	183.813	0	0
150303_1_01FA_MoInt_HCDOT_03-(1)	Most Intense Ions	0.1% CH2O2	1	No	1	Hemoglobin subunit beta OS=Homo sapiens GN=HBB PE=1 SV=2	P68871	147	16	95.2381	15	72	9	1	2457	183.466	0	0
150303_1_01FA_MoInt_HCDOT_03-(1)	Most Intense Ions	0.1% CH2O2	1	No	1	Inter-alpha-trypsin inhibitor heavy chain H1 OS=Homo sapiens GN=ITIH1 PE=1 SV=3	P19827	911	101.3	27.5521	19	37	19	1	898	181.699	0	0
150303_1_01FA_MoInt_HCDOT_03-(1)	Most Intense Ions	0.1% CH2O2	1	No	1	Monocyte differentiation antigen CD14 OS=Homo sapiens GN=CD14 PE=1 SV=2	P08571	375	40.1	48	14	52	14	1	1531	180.53	0	0
150303_1_01FA_MoInt_HCDOT_03-(1)	Most Intense Ions	0.1% CH2O2	1	No	1	Neurexin-1 OS=Homo sapiens GN=NRXN1 PE=2 SV=1	Q9ULB1	1477	161.8	20.3791	23	30	21	1	738	180.113	0	0
150303_1_01FA_MoInt_HCDOT_03-(1)	Most Intense Ions	0.1% CH2O2	1	No	1	Neural cell adhesion molecule 1 OS=Homo sapiens GN=NCAM1 PE=1 SV=3	P13591	858	94.5	36.3636	27	89	27	1	1852	176.866	0	0
150303_1_01FA_MoInt_HCDOT_03-(1)	Most Intense Ions	0.1% CH2O2	1	No	1	Immunoglobulin heavy constant mu OS=Homo sapiens GN=IGHM PE=1 SV=4	P01871	453	49.4	41.0596	18	50	3	1	1214	176.48	0	0
150303_1_01FA_MoInt_HCDOT_03-(1)	Most Intense Ions	0.1% CH2O2	1	No	1	Dickkopf-related protein 3 OS=Homo sapiens GN=DKK3 PE=1 SV=2	Q9UBP4	350	38.4	50	12	68	12	1	2583	175.973	0	0
150303_1_01FA_MoInt_HCDOT_03-(1)	Most Intense Ions	0.1% CH2O2	1	No	1	Multiple epidermal growth factor-like domains protein 8 OS=Homo sapiens GN=MEGF8 PE=1 SV=2	Q7Z7M0	2845	302.9	11.2127	21	35	21	1	999	174.142	0	0
150303_1_01FA_MoInt_HCDOT_03-(1)	Most Intense Ions	0.1% CH2O2	1	No	1	Neurexin-3 OS=Homo sapiens GN=NRXN3 PE=1 SV=4	Q9Y4C0	1643	180.5	19.2331	25	38	22	1	980	170.982	0	0
150303_1_01FA_MoInt_HCDOT_03-(1)	Most Intense Ions	0.1% CH2O2	1	No	1	Cartilage acidic protein 1 OS=Homo sapiens GN=CRTAC1 PE=1 SV=2	Q9NQ79	661	71.4	36.7625	19	40	19	1	1124	170.291	0	0
150303_1_01FA_MoInt_HCDOT_03-(1)	Most Intense Ions	0.1% CH2O2	1	No	1	Complement factor I OS=Homo sapiens GN=CFI PE=1 SV=2	P05156	583	65.7	37.9074	19	42	19	1	1160	169.98	0	0
150303_1_01FA_MoInt_HCDOT_03-(1)	Most Intense Ions	0.1% CH2O2	1	No	1	Immunoglobulin heavy constant gamma 3 OS=Homo sapiens GN=IGHG3 PE=1 SV=2	P01860	377	41.3	54.1114	16	144	7	1	2958	169.559	0	0
150303_1_01FA_MoInt_HCDOT_03-(1)	Most Intense Ions	0.1% CH2O2	1	No	1	Alpha-2-HS-glycoprotein OS=Homo sapiens GN=AHSG PE=1 SV=1	P02765	367	39.3	31.8801	11	67	11	1	1879	167.212	0	0
150303_1_01FA_MoInt_HCDOT_03-(1)	Most Intense Ions	0.1% CH2O2	1	No	1	Retinol-binding protein 4 OS=Homo sapiens GN=RBP4 PE=1 SV=3	P02753	201	23	75.1244	14	70	14	1	2072	166.132	0	0
150303_1_01FA_MoInt_HCDOT_03-(1)	Most Intense Ions	0.1% CH2O2	1	No	1	Kallikrein-6 OS=Homo sapiens GN=KLK6 PE=1 SV=1	Q92876	244	26.8	55.7377	11	52	11	1	1707	164.168	0	0
150303_1_01FA_MoInt_HCDOT_03-(1)	Most Intense Ions	0.1% CH2O2	1	No	1	Complement C2 OS=Homo sapiens GN=C2 PE=1 SV=2	P06681	752	83.2	36.1702	23	38	23	1	966	161.497	0	0
150303_1_01FA_MoInt_HCDOT_03-(1)	Most Intense Ions	0.1% CH2O2	1	No	1	Prostaglandin-H2 D-isomerase OS=Homo sapiens GN=PTGDS PE=1 SV=1	P41222	190	21	64.2105	11	137	11	1	6135	160.776	0	0
150303_1_01FA_MoInt_HCDOT_03-(1)	Most Intense Ions	0.1% CH2O2	1	No	1	Transforming growth factor-beta-induced protein ig-h3 OS=Homo sapiens GN=TGFBI PE=1 SV=1	Q15582	683	74.6	37.9209	22	42	22	1	890	158.584	0	0
150303_1_01FA_MoInt_HCDOT_03-(1)	Most Intense Ions	0.1% CH2O2	1	No	1	Immunoglobulin heavy constant gamma 4 OS=Homo sapiens GN=IGHG4 PE=1 SV=1	P01861	327	35.9	60.2446	15	123	8	1	2390	157.359	0	0
150303_1_01FA_MoInt_HCDOT_03-(1)	Most Intense Ions	0.1% CH2O2	1	No	1	Semaphorin-7A OS=Homo sapiens GN=SEMA7A PE=1 SV=1	O75326	666	74.8	42.4925	22	37	22	1	846	157.083	0	0
150303_1_01FA_MoInt_HCDOT_03-(1)	Most Intense Ions	0.1% CH2O2	1	No	1	Neural cell adhesion molecule 2 OS=Homo sapiens GN=NCAM2 PE=1 SV=2	O15394	837	93	32.497	22	36	22	1	990	156.156	0	0
150303_1_01FA_MoInt_HCDOT_03-(1)	Most Intense Ions	0.1% CH2O2	1	No	1	Immunoglobulin heavy constant alpha 1 OS=Homo sapiens GN=IGHA1 PE=1 SV=2	P01876	353	37.6	40.7932	13	106	7	1	3385	155.586	0	0
150303_1_01FA_MoInt_HCDOT_03-(1)	Most Intense Ions	0.1% CH2O2	1	No	1	Voltage-dependent calcium channel subunit alpha-2/delta-1 OS=Homo sapiens GN=CACNA2D1 PE=1 SV=3	P54289	1103	124.5	26.2013	23	31	23	1	778	154.476	0	0
150303_1_01FA_MoInt_HCDOT_03-(1)	Most Intense Ions	0.1% CH2O2	1	No	1	Procollagen C-endopeptidase enhancer 1 OS=Homo sapiens GN=PCOLCE PE=1 SV=2	Q15113	449	47.9	40.3118	15	47	15	1	1180	151.64	0	0
150303_1_01FA_MoInt_HCDOT_03-(1)	Most Intense Ions	0.1% CH2O2	1	No	1	Secretogranin-3 OS=Homo sapiens GN=SCG3 PE=1 SV=3	Q8WXD2	468	53	55.7692	23	41	23	1	803	151.319	0	0
150303_1_01FA_MoInt_HCDOT_03-(1)	Most Intense Ions	0.1% CH2O2	1	No	1	Apolipoprotein D OS=Homo sapiens GN=APOD PE=1 SV=1	P05090	189	21.3	61.9048	14	150	14	1	4523	148.536	0	0
150303_1_01FA_MoInt_HCDOT_03-(1)	Most Intense Ions	0.1% CH2O2	1	No	1	Osteopontin OS=Homo sapiens GN=SPP1 PE=1 SV=1	P10451	314	35.4	47.1338	12	48	12	1	918	148.414	0	0
150303_1_01FA_MoInt_HCDOT_03-(1)	Most Intense Ions	0.1% CH2O2	1	No	1	Neurosecretory protein VGF OS=Homo sapiens GN=VGF PE=1 SV=2	O15240	615	67.2	29.4309	17	43	17	1	1055	148.193	0	0
150303_1_01FA_MoInt_HCDOT_03-(1)	Most Intense Ions	0.1% CH2O2	1	No	1	Immunoglobulin heavy constant gamma 2 OS=Homo sapiens GN=IGHG2 PE=1 SV=2	P01859	326	35.9	54.908	15	145	8	1	2292	147.744	0	0
150303_1_01FA_MoInt_HCDOT_03-(1)	Most Intense Ions	0.1% CH2O2	1	No	1	Brevican core protein OS=Homo sapiens GN=BCAN PE=1 SV=2	Q96GW7	911	99.1	28.9791	18	47	17	1	1029	146.795	0	0
150303_1_01FA_MoInt_HCDOT_03-(1)	Most Intense Ions	0.1% CH2O2	1	No	1	Prosaposin OS=Homo sapiens GN=PSAP PE=1 SV=2	P07602	524	58.1	46.1832	22	51	22	1	1031	143.646	0	0
150303_1_01FA_MoInt_HCDOT_03-(1)	Most Intense Ions	0.1% CH2O2	1	No	1	Neurocan core protein OS=Homo sapiens GN=NCAN PE=1 SV=3	O14594	1321	143	15.7456	20	34	19	1	862	140.947	0	0
150303_1_01FA_MoInt_HCDOT_03-(1)	Most Intense Ions	0.1% CH2O2	1	No	1	Coagulation factor V OS=Homo sapiens GN=F5 PE=1 SV=4	P12259	2224	251.5	11.9604	20	30	20	1	716	140.072	0	0
150303_1_01FA_MoInt_HCDOT_03-(1)	Most Intense Ions	0.1% CH2O2	1	No	1	Polymeric immunoglobulin receptor OS=Homo sapiens GN=PIGR PE=1 SV=4	P01833	764	83.2	24.2147	15	25	15	1	851	138.532	0	0
150303_1_01FA_MoInt_HCDOT_03-(1)	Most Intense Ions	0.1% CH2O2	1	No	1	Vitronectin OS=Homo sapiens GN=VTN PE=1 SV=1	P04004	478	54.3	30.1255	14	60	14	1	1826	138.013	0	0
150303_1_01FA_MoInt_HCDOT_03-(1)	Most Intense Ions	0.1% CH2O2	1	No	1	Alpha-2-antiplasmin OS=Homo sapiens GN=SERPINF2 PE=1 SV=3	P08697	491	54.5	35.2342	13	44	13	1	897	137.394	0	0
150303_1_01FA_MoInt_HCDOT_03-(1)	Most Intense Ions	0.1% CH2O2	1	No	1	Leucine-rich alpha-2-glycoprotein OS=Homo sapiens GN=LRG1 PE=1 SV=2	P02750	347	38.2	51.8732	13	37	13	1	1251	136.833	0	0
150303_1_01FA_MoInt_HCDOT_03-(1)	Most Intense Ions	0.1% CH2O2	1	No	1	Protein AMBP OS=Homo sapiens GN=AMBP PE=1 SV=1	P02760	352	39	46.0227	15	41	15	1	1172	135.526	0	0
150303_1_01FA_MoInt_HCDOT_03-(1)	Most Intense Ions	0.1% CH2O2	1	No	1	Neuronal pentraxin-1 OS=Homo sapiens GN=NPTX1 PE=2 SV=2	Q15818	432	47.1	41.2037	17	40	17	1	1151	135.071	0	0
150303_1_01FA_MoInt_HCDOT_03-(1)	Most Intense Ions	0.1% CH2O2	1	No	1	Hemoglobin subunit alpha OS=Homo sapiens GN=HBA1 PE=1 SV=2	P69905	142	15.2	71.831	9	45	9	1	795	134.961	0	0
150303_1_01FA_MoInt_HCDOT_03-(1)	Most Intense Ions	0.1% CH2O2	1	No	1	Immunoglobulin mu heavy chain OS=Homo sapiens PE=1 SV=1	P0DOX6	576	63.4	26.5625	16	44	1	1	1079	134.827	0	0
150303_1_01FA_MoInt_HCDOT_03-(1)	Most Intense Ions	0.1% CH2O2	1	No	1	Complement component C8 beta chain OS=Homo sapiens GN=C8B PE=1 SV=3	P07358	591	67	40.6091	18	26	18	1	652	134.638	0	0
150303_1_01FA_MoInt_HCDOT_03-(1)	Most Intense Ions	0.1% CH2O2	1	No	1	Insulin-like growth factor-binding protein 6 OS=Homo sapiens GN=IGFBP6 PE=1 SV=1	P24592	240	25.3	40	8	30	8	1	775	133.791	0	0
150303_1_01FA_MoInt_HCDOT_03-(1)	Most Intense Ions	0.1% CH2O2	1	No	1	Haptoglobin-related protein OS=Homo sapiens GN=HPR PE=2 SV=2	P00739	348	39	37.931	14	58	3	1	1536	133.456	0	0
150303_1_01FA_MoInt_HCDOT_03-(1)	Most Intense Ions	0.1% CH2O2	1	No	1	Mimecan OS=Homo sapiens GN=OGN PE=1 SV=1	P20774	298	33.9	47.651	18	64	18	1	1151	132.013	0	0
150303_1_01FA_MoInt_HCDOT_03-(1)	Most Intense Ions	0.1% CH2O2	1	No	1	Pyruvate kinase PKM OS=Homo sapiens GN=PKM PE=1 SV=4	P14618	531	57.9	44.8211	17	30	16	1	779	131.755	0	0
150303_1_01FA_MoInt_HCDOT_03-(1)	Most Intense Ions	0.1% CH2O2	1	No	1	Complement component C9 OS=Homo sapiens GN=C9 PE=1 SV=2	P02748	559	63.1	35.4204	17	31	17	1	796	130.926	0	0
150303_1_01FA_MoInt_HCDOT_03-(1)	Most Intense Ions	0.1% CH2O2	1	No	1	Actin, cytoplasmic 2 OS=Homo sapiens GN=ACTG1 PE=1 SV=1	P63261	375	41.8	60	17	33	9	1	866	129.795	0	0
150303_1_01FA_MoInt_HCDOT_03-(1)	Most Intense Ions	0.1% CH2O2	1	No	1	Actin, cytoplasmic 1 OS=Homo sapiens GN=ACTB PE=1 SV=1	P60709	375	41.7	60	17	33	9	1	866	129.795	0	0
150303_1_01FA_MoInt_HCDOT_03-(1)	Most Intense Ions	0.1% CH2O2	1	No	1	Extracellular matrix protein 1 OS=Homo sapiens GN=ECM1 PE=1 SV=2	Q16610	540	60.6	44.6296	16	38	16	1	595	129.49	0	0
150303_1_01FA_MoInt_HCDOT_03-(1)	Most Intense Ions	0.1% CH2O2	1	No	1	Collagen alpha-1(VI) chain OS=Homo sapiens GN=COL6A1 PE=1 SV=3	P12109	1028	108.5	25	19	31	19	1	746	128.25	0	0
150303_1_01FA_MoInt_HCDOT_03-(1)	Most Intense Ions	0.1% CH2O2	1	No	1	Peptidyl-glycine alpha-amidating monooxygenase OS=Homo sapiens GN=PAM PE=1 SV=2	P19021	973	108.3	21.9938	17	28	17	1	673	127.803	0	0
150303_1_01FA_MoInt_HCDOT_03-(1)	Most Intense Ions	0.1% CH2O2	1	No	1	Fructose-bisphosphate aldolase C OS=Homo sapiens GN=ALDOC PE=1 SV=2	P09972	364	39.4	70.6044	18	33	16	1	682	127.413	0	0
150303_1_01FA_MoInt_HCDOT_03-(1)	Most Intense Ions	0.1% CH2O2	1	No	1	Alpha-1-acid glycoprotein 1 OS=Homo sapiens GN=ORM1 PE=1 SV=1	P02763	201	23.5	42.7861	11	66	9	1	1608	127.409	0	0
150303_1_01FA_MoInt_HCDOT_03-(1)	Most Intense Ions	0.1% CH2O2	1	No	1	N-acetylmuramoyl-L-alanine amidase OS=Homo sapiens GN=PGLYRP2 PE=1 SV=1	Q96PD5	576	62.2	34.8958	12	32	12	1	890	126.085	0	0
150303_1_01FA_MoInt_HCDOT_03-(1)	Most Intense Ions	0.1% CH2O2	1	No	1	Hemoglobin subunit delta OS=Homo sapiens GN=HBD PE=1 SV=2	P02042	147	16	63.2653	9	29	3	1	925	125.528	0	0
150303_1_01FA_MoInt_HCDOT_03-(1)	Most Intense Ions	0.1% CH2O2	1	No	1	Epididymal secretory protein E1 OS=Homo sapiens GN=NPC2 PE=1 SV=1	P61916	151	16.6	51.6556	10	59	10	1	1124	125.494	0	0
150303_1_01FA_MoInt_HCDOT_03-(1)	Most Intense Ions	0.1% CH2O2	1	No	1	72 kDa type IV collagenase OS=Homo sapiens GN=MMP2 PE=1 SV=2	P08253	660	73.8	34.3939	18	27	18	1	651	124.621	0	0
150303_1_01FA_MoInt_HCDOT_03-(1)	Most Intense Ions	0.1% CH2O2	1	No	1	Neurofascin OS=Homo sapiens GN=NFASC PE=1 SV=4	O94856	1347	149.9	18.7082	18	28	18	1	532	123.169	0	0
150303_1_01FA_MoInt_HCDOT_03-(1)	Most Intense Ions	0.1% CH2O2	1	No	1	Phospholipid transfer protein OS=Homo sapiens GN=PLTP PE=1 SV=1	P55058	493	54.7	34.8884	13	33	13	1	695	119.747	0	0
150303_1_01FA_MoInt_HCDOT_03-(1)	Most Intense Ions	0.1% CH2O2	1	No	1	Amyloid-like protein 2 OS=Homo sapiens GN=APLP2 PE=1 SV=2	Q06481	763	86.9	27.3919	20	33	18	1	752	118.345	0	0
150303_1_01FA_MoInt_HCDOT_03-(1)	Most Intense Ions	0.1% CH2O2	1	No	1	Tetranectin OS=Homo sapiens GN=CLEC3B PE=1 SV=3	P05452	202	22.5	49.505	10	25	10	1	936	118.012	0	0
150303_1_01FA_MoInt_HCDOT_03-(1)	Most Intense Ions	0.1% CH2O2	1	No	1	Alpha-mannosidase 2x OS=Homo sapiens GN=MAN2A2 PE=2 SV=3	P49641	1150	130.5	20	15	23	15	1	666	117.921	0	0
150303_1_01FA_MoInt_HCDOT_03-(1)	Most Intense Ions	0.1% CH2O2	1	No	1	Protein FAM3C OS=Homo sapiens GN=FAM3C PE=1 SV=1	Q92520	227	24.7	51.5419	12	27	12	1	1060	117.593	0	0
150303_1_01FA_MoInt_HCDOT_03-(1)	Most Intense Ions	0.1% CH2O2	1	No	1	Ephrin type-A receptor 4 OS=Homo sapiens GN=EPHA4 PE=1 SV=1	P54764	986	109.8	21.501	14	27	14	1	917	116.523	0	0
150303_1_01FA_MoInt_HCDOT_03-(1)	Most Intense Ions	0.1% CH2O2	1	No	1	Fructose-bisphosphate aldolase A OS=Homo sapiens GN=ALDOA PE=1 SV=2	P04075	364	39.4	60.4396	15	23	13	1	395	115.238	0	0
150303_1_01FA_MoInt_HCDOT_03-(1)	Most Intense Ions	0.1% CH2O2	1	No	1	Complement C5 OS=Homo sapiens GN=C5 PE=1 SV=4	P01031	1676	188.2	19.2124	28	37	28	1	665	114.933	0	0
150303_1_01FA_MoInt_HCDOT_03-(1)	Most Intense Ions	0.1% CH2O2	1	No	1	Galectin-3-binding protein OS=Homo sapiens GN=LGALS3BP PE=1 SV=1	Q08380	585	65.3	29.9145	12	22	12	1	654	113.29	0	0
150303_1_01FA_MoInt_HCDOT_03-(1)	Most Intense Ions	0.1% CH2O2	1	No	1	Limbic system-associated membrane protein OS=Homo sapiens GN=LSAMP PE=1 SV=2	Q13449	338	37.4	36.3905	12	43	12	1	1060	110.993	0	0
150303_1_01FA_MoInt_HCDOT_03-(1)	Most Intense Ions	0.1% CH2O2	1	No	1	Immunoglobulin kappa light chain OS=Homo sapiens PE=1 SV=1	P0DOX7	214	23.4	57.4766	9	55	4	1	1760	110.093	0	0
150303_1_01FA_MoInt_HCDOT_03-(1)	Most Intense Ions	0.1% CH2O2	1	No	1	Neurexin-2 OS=Homo sapiens GN=NRXN2 PE=2 SV=1	Q9P2S2	1712	184.9	16.472	23	34	20	1	482	109.264	0	0
150303_1_01FA_MoInt_HCDOT_03-(1)	Most Intense Ions	0.1% CH2O2	1	No	1	Metalloproteinase inhibitor 1 OS=Homo sapiens GN=TIMP1 PE=1 SV=1	P01033	207	23.2	54.5894	8	22	8	1	674	108.948	0	0
150303_1_01FA_MoInt_HCDOT_03-(1)	Most Intense Ions	0.1% CH2O2	1	No	1	Cell adhesion molecule 3 OS=Homo sapiens GN=CADM3 PE=1 SV=1	Q8N126	398	43.3	34.4221	9	24	9	1	486	108.8	0	0
150303_1_01FA_MoInt_HCDOT_03-(1)	Most Intense Ions	0.1% CH2O2	1	No	1	Ig mu heavy chain disease protein OS=Homo sapiens PE=1 SV=1	P04220	391	43	27.11	10	35	1	1	819	108.532	0	0
150303_1_01FA_MoInt_HCDOT_03-(1)	Most Intense Ions	0.1% CH2O2	1	No	1	Dystroglycan OS=Homo sapiens GN=DAG1 PE=1 SV=2	Q14118	895	97.4	13.6313	11	34	11	1	844	105.502	0	0
150303_1_01FA_MoInt_HCDOT_03-(1)	Most Intense Ions	0.1% CH2O2	1	No	1	Complement factor H-related protein 1 OS=Homo sapiens GN=CFHR1 PE=1 SV=2	Q03591	330	37.6	33.9394	10	25	4	1	1014	105.397	0	0
150303_1_01FA_MoInt_HCDOT_03-(1)	Most Intense Ions	0.1% CH2O2	1	No	1	Immunoglobulin kappa constant OS=Homo sapiens GN=IGKC PE=1 SV=2	P01834	107	11.8	82.243	7	82	2	1	2785	104.73	0	0
150303_1_01FA_MoInt_HCDOT_03-(1)	Most Intense Ions	0.1% CH2O2	1	No	1	Complement component C6 OS=Homo sapiens GN=C6 PE=1 SV=3	P13671	934	104.7	25.2677	18	30	18	1	676	104.569	0	0
150303_1_01FA_MoInt_HCDOT_03-(1)	Most Intense Ions	0.1% CH2O2	1	No	1	Complement component C8 alpha chain OS=Homo sapiens GN=C8A PE=1 SV=2	P07357	584	65.1	21.9178	13	22	13	1	659	104.229	0	0
150303_1_01FA_MoInt_HCDOT_03-(1)	Most Intense Ions	0.1% CH2O2	1	No	1	Coagulation factor XII OS=Homo sapiens GN=F12 PE=1 SV=3	P00748	615	67.7	28.4553	13	23	13	1	605	104.181	0	0
150303_1_01FA_MoInt_HCDOT_03-(1)	Most Intense Ions	0.1% CH2O2	1	No	1	Lumican OS=Homo sapiens GN=LUM PE=1 SV=2	P51884	338	38.4	39.0533	12	32	12	1	746	103.925	0	0
150303_1_01FA_MoInt_HCDOT_03-(1)	Most Intense Ions	0.1% CH2O2	1	No	1	Plexin-B2 OS=Homo sapiens GN=PLXNB2 PE=1 SV=3	O15031	1838	205	16.6485	18	22	18	1	315	102.6	0	0
150303_1_01FA_MoInt_HCDOT_03-(1)	Most Intense Ions	0.1% CH2O2	1	No	1	CD166 antigen OS=Homo sapiens GN=ALCAM PE=1 SV=2	Q13740	583	65.1	38.2504	15	23	15	1	486	101.217	0	0
150303_1_01FA_MoInt_HCDOT_03-(1)	Most Intense Ions	0.1% CH2O2	1	No	1	Nucleobindin-1 OS=Homo sapiens GN=NUCB1 PE=1 SV=4	Q02818	461	53.8	35.5748	16	21	16	1	438	100.875	0	0
150303_1_01FA_MoInt_HCDOT_03-(1)	Most Intense Ions	0.1% CH2O2	1	No	1	Prolow-density lipoprotein receptor-related protein 1 OS=Homo sapiens GN=LRP1 PE=1 SV=2	Q07954	4544	504.3	5.78785	19	22	19	1	384	100.209	0	0
150303_1_01FA_MoInt_HCDOT_03-(1)	Most Intense Ions	0.1% CH2O2	1	No	1	Aspartate aminotransferase, cytoplasmic OS=Homo sapiens GN=GOT1 PE=1 SV=3	P17174	413	46.2	49.1525	15	23	15	1	417	97.537	0	0
150303_1_01FA_MoInt_HCDOT_03-(1)	Most Intense Ions	0.1% CH2O2	1	No	1	Insulin-like growth factor-binding protein 7 OS=Homo sapiens GN=IGFBP7 PE=1 SV=1	Q16270	282	29.1	47.1631	9	34	9	1	795	96.63	0	0
150303_1_01FA_MoInt_HCDOT_03-(1)	Most Intense Ions	0.1% CH2O2	1	No	1	Proenkephalin-A OS=Homo sapiens GN=PENK PE=1 SV=1	P01210	267	30.8	28.4644	6	15	6	1	455	95.027	0	0
150303_1_01FA_MoInt_HCDOT_03-(1)	Most Intense Ions	0.1% CH2O2	1	No	1	Alpha-1-acid glycoprotein 2 OS=Homo sapiens GN=ORM2 PE=1 SV=2	P19652	201	23.6	42.7861	8	64	6	1	1216	92.866	0	0
150303_1_01FA_MoInt_HCDOT_03-(1)	Most Intense Ions	0.1% CH2O2	1	No	1	Secretogranin-2 OS=Homo sapiens GN=SCG2 PE=1 SV=2	P13521	617	70.9	30.9562	18	32	18	1	574	92.199	0	0
150303_1_01FA_MoInt_HCDOT_03-(1)	Most Intense Ions	0.1% CH2O2	1	No	1	Cell surface glycoprotein MUC18 OS=Homo sapiens GN=MCAM PE=1 SV=2	P43121	646	71.6	29.8762	13	20	13	1	477	92.046	0	0
150303_1_01FA_MoInt_HCDOT_03-(1)	Most Intense Ions	0.1% CH2O2	1	No	1	Contactin-associated protein-like 4 OS=Homo sapiens GN=CNTNAP4 PE=1 SV=3	Q9C0A0	1308	145.2	17.6606	15	21	15	1	560	90.634	0	0
150303_1_01FA_MoInt_HCDOT_03-(1)	Most Intense Ions	0.1% CH2O2	1	No	1	Kallistatin OS=Homo sapiens GN=SERPINA4 PE=1 SV=3	P29622	427	48.5	37.4707	12	21	12	1	548	90.557	0	0
150303_1_01FA_MoInt_HCDOT_03-(1)	Most Intense Ions	0.1% CH2O2	1	No	1	Corticosteroid-binding globulin OS=Homo sapiens GN=SERPINA6 PE=1 SV=1	P08185	405	45.1	37.037	9	18	9	1	674	90.384	0	0
150303_1_01FA_MoInt_HCDOT_03-(1)	Most Intense Ions	0.1% CH2O2	1	No	1	Neuronal growth regulator 1 OS=Homo sapiens GN=NEGR1 PE=1 SV=3	Q7Z3B1	354	38.7	34.7458	12	17	12	1	395	88.672	0	0
150303_1_01FA_MoInt_HCDOT_03-(1)	Most Intense Ions	0.1% CH2O2	1	No	1	ProSAAS OS=Homo sapiens GN=PCSK1N PE=1 SV=1	Q9UHG2	260	27.4	35.7692	8	26	8	1	998	87.222	0	0
150303_1_01FA_MoInt_HCDOT_03-(1)	Most Intense Ions	0.1% CH2O2	1	No	1	Cell adhesion molecule 1 OS=Homo sapiens GN=CADM1 PE=1 SV=2	Q9BY67	442	48.5	30.3167	9	19	9	1	436	86.501	0	0
150303_1_01FA_MoInt_HCDOT_03-(1)	Most Intense Ions	0.1% CH2O2	1	No	1	Neuronal pentraxin receptor OS=Homo sapiens GN=NPTXR PE=3 SV=2	O95502	500	52.8	29	11	23	11	1	449	86.242	0	0
150303_1_01FA_MoInt_HCDOT_03-(1)	Most Intense Ions	0.1% CH2O2	1	No	1	Ribonuclease pancreatic OS=Homo sapiens GN=RNASE1 PE=1 SV=4	P07998	156	17.6	55.1282	5	62	5	1	1810	86.07	0	0
150303_1_01FA_MoInt_HCDOT_03-(1)	Most Intense Ions	0.1% CH2O2	1	No	1	Plasma kallikrein OS=Homo sapiens GN=KLKB1 PE=1 SV=1	P03952	638	71.3	24.1379	15	21	15	1	444	86.04	0	0
150303_1_01FA_MoInt_HCDOT_03-(1)	Most Intense Ions	0.1% CH2O2	1	No	1	Extracellular superoxide dismutase [Cu-Zn] OS=Homo sapiens GN=SOD3 PE=1 SV=2	P08294	240	25.8	37.0833	7	14	7	1	484	85.658	0	0
150303_1_01FA_MoInt_HCDOT_03-(1)	Most Intense Ions	0.1% CH2O2	1	No	1	Leucine-rich repeat-containing protein 4B OS=Homo sapiens GN=LRRC4B PE=2 SV=3	Q9NT99	713	76.4	26.2272	14	19	14	1	316	85.491	0	0
150303_1_01FA_MoInt_HCDOT_03-(1)	Most Intense Ions	0.1% CH2O2	1	No	1	Immunoglobulin superfamily member 8 OS=Homo sapiens GN=IGSF8 PE=1 SV=1	Q969P0	613	65	18.2708	10	15	10	1	437	84.954	0	0
150303_1_01FA_MoInt_HCDOT_03-(1)	Most Intense Ions	0.1% CH2O2	1	No	1	Scavenger receptor cysteine-rich type 1 protein M130 OS=Homo sapiens GN=CD163 PE=1 SV=2	Q86VB7	1156	125.4	16.263	14	18	14	1	370	84.859	0	0
150303_1_01FA_MoInt_HCDOT_03-(1)	Most Intense Ions	0.1% CH2O2	1	No	1	Cathepsin B OS=Homo sapiens GN=CTSB PE=1 SV=3	P07858	339	37.8	37.4631	11	17	11	1	351	84.353	0	0
150303_1_01FA_MoInt_HCDOT_03-(1)	Most Intense Ions	0.1% CH2O2	1	No	1	Transmembrane protein 132A OS=Homo sapiens GN=TMEM132A PE=1 SV=1	Q24JP5	1023	110	16.3245	11	20	11	1	517	83.656	0	0
150303_1_01FA_MoInt_HCDOT_03-(1)	Most Intense Ions	0.1% CH2O2	1	No	1	Seizure 6-like protein 2 OS=Homo sapiens GN=SEZ6L2 PE=1 SV=2	Q6UXD5	910	97.5	17.8022	13	22	12	1	468	82.539	0	0
150303_1_01FA_MoInt_HCDOT_03-(1)	Most Intense Ions	0.1% CH2O2	1	No	1	Collagen alpha-1(XVIII) chain OS=Homo sapiens GN=COL18A1 PE=1 SV=5	P39060	1754	178.1	7.86773	12	19	12	1	514	81.731	0	0
150303_1_01FA_MoInt_HCDOT_03-(1)	Most Intense Ions	0.1% CH2O2	1	No	1	Thyroxine-binding globulin OS=Homo sapiens GN=SERPINA7 PE=1 SV=2	P05543	415	46.3	39.2771	11	21	11	1	482	81.361	0	0
150303_1_01FA_MoInt_HCDOT_03-(1)	Most Intense Ions	0.1% CH2O2	1	No	1	SPARC OS=Homo sapiens GN=SPARC PE=1 SV=1	P09486	303	34.6	47.8548	11	21	11	1	586	79.324	0	0
150303_1_01FA_MoInt_HCDOT_03-(1)	Most Intense Ions	0.1% CH2O2	1	No	1	Heparin cofactor 2 OS=Homo sapiens GN=SERPIND1 PE=1 SV=3	P05546	499	57	23.0461	12	24	12	1	557	79.201	0	0
150303_1_01FA_MoInt_HCDOT_03-(1)	Most Intense Ions	0.1% CH2O2	1	No	1	Collagen alpha-1(I) chain OS=Homo sapiens GN=COL1A1 PE=1 SV=5	P02452	1464	138.9	9.42623	10	20	10	1	428	78.909	0	0
150303_1_01FA_MoInt_HCDOT_03-(1)	Most Intense Ions	0.1% CH2O2	1	No	1	Tripeptidyl-peptidase 1 OS=Homo sapiens GN=TPP1 PE=1 SV=2	O14773	563	61.2	28.5968	9	16	9	1	227	78.897	0	0
150303_1_01FA_MoInt_HCDOT_03-(1)	Most Intense Ions	0.1% CH2O2	1	No	1	WAP, Kazal, immunoglobulin, Kunitz and NTR domain-containing protein 2 OS=Homo sapiens GN=WFIKKN2 PE=1 SV=1	Q8TEU8	576	63.9	18.9236	10	16	10	1	417	78.633	0	0
150303_1_01FA_MoInt_HCDOT_03-(1)	Most Intense Ions	0.1% CH2O2	1	No	1	Carboxypeptidase Q OS=Homo sapiens GN=CPQ PE=1 SV=1	Q9Y646	472	51.9	26.9068	9	14	9	1	379	77.818	0	0
150303_1_01FA_MoInt_HCDOT_03-(1)	Most Intense Ions	0.1% CH2O2	1	No	1	Phosphatidylcholine-sterol acyltransferase OS=Homo sapiens GN=LCAT PE=1 SV=1	P04180	440	49.5	26.8182	9	17	9	1	480	77.288	0	0
150303_1_01FA_MoInt_HCDOT_03-(1)	Most Intense Ions	0.1% CH2O2	1	No	1	Complement factor D OS=Homo sapiens GN=CFD PE=1 SV=5	P00746	253	27	40.7115	5	11	5	1	265	76.5	0	0
150303_1_01FA_MoInt_HCDOT_03-(1)	Most Intense Ions	0.1% CH2O2	1	No	1	Receptor-type tyrosine-protein phosphatase zeta OS=Homo sapiens GN=PTPRZ1 PE=1 SV=4	P23471	2315	254.4	4.70842	8	18	8	1	534	76.151	0	0
150303_1_01FA_MoInt_HCDOT_03-(1)	Most Intense Ions	0.1% CH2O2	1	No	1	Complement component C8 gamma chain OS=Homo sapiens GN=C8G PE=1 SV=3	P07360	202	22.3	50.9901	8	12	8	1	437	75.661	0	0
150303_1_01FA_MoInt_HCDOT_03-(1)	Most Intense Ions	0.1% CH2O2	1	No	1	Neurotrimin OS=Homo sapiens GN=NTM PE=1 SV=1	Q9P121	344	37.9	31.9767	10	22	8	1	788	75.007	0	0
150303_1_01FA_MoInt_HCDOT_03-(1)	Most Intense Ions	0.1% CH2O2	1	No	1	Beta-2-microglobulin OS=Homo sapiens GN=B2M PE=1 SV=1	P61769	119	13.7	52.1008	6	33	6	1	523	74.653	0	0
150303_1_01FA_MoInt_HCDOT_03-(1)	Most Intense Ions	0.1% CH2O2	1	No	1	Opioid-binding protein/cell adhesion molecule OS=Homo sapiens GN=OPCML PE=1 SV=1	Q14982	345	38	31.0145	9	20	7	1	413	74.572	0	0
150303_1_01FA_MoInt_HCDOT_03-(1)	Most Intense Ions	0.1% CH2O2	1	No	1	Ribonuclease T2 OS=Homo sapiens GN=RNASET2 PE=1 SV=2	O00584	256	29.5	41.4062	9	17	9	1	339	74.432	0	0
150303_1_01FA_MoInt_HCDOT_03-(1)	Most Intense Ions	0.1% CH2O2	1	No	1	UPF0764 protein C16orf89 OS=Homo sapiens GN=C16orf89 PE=1 SV=2	Q6UX73	402	45.4	23.3831	11	18	11	1	505	74.063	0	0
150303_1_01FA_MoInt_HCDOT_03-(1)	Most Intense Ions	0.1% CH2O2	1	No	1	Immunoglobulin lambda constant 2 OS=Homo sapiens GN=IGLC2 PE=1 SV=1	P0DOY2	106	11.3	66.9811	5	43	2	1	1409	73.365	0	0
150303_1_01FA_MoInt_HCDOT_03-(1)	Most Intense Ions	0.1% CH2O2	1	No	1	Immunoglobulin lambda constant 3 OS=Homo sapiens GN=IGLC3 PE=1 SV=1	P0DOY3	106	11.3	66.9811	5	43	2	1	1409	73.365	0	0
150303_1_01FA_MoInt_HCDOT_03-(1)	Most Intense Ions	0.1% CH2O2	1	No	1	Phosphatidylethanolamine-binding protein 4 OS=Homo sapiens GN=PEBP4 PE=1 SV=3	Q96S96	227	25.7	52.8634	9	31	9	1	568	72.737	0	0
150303_1_01FA_MoInt_HCDOT_03-(1)	Most Intense Ions	0.1% CH2O2	1	No	1	Biotinidase OS=Homo sapiens GN=BTD PE=1 SV=2	P43251	543	61.1	19.1529	8	17	8	1	599	69.873	0	0
150303_1_01FA_MoInt_HCDOT_03-(1)	Most Intense Ions	0.1% CH2O2	1	No	1	Complement C1r subcomponent-like protein OS=Homo sapiens GN=C1RL PE=1 SV=2	Q9NZP8	487	53.5	20.3285	10	19	7	1	391	69.829	0	0
150303_1_01FA_MoInt_HCDOT_03-(1)	Most Intense Ions	0.1% CH2O2	1	No	1	Collagen alpha-2(I) chain OS=Homo sapiens GN=COL1A2 PE=1 SV=7	P08123	1366	129.2	10.8346	9	13	9	1	291	69.622	0	0
150303_1_01FA_MoInt_HCDOT_03-(1)	Most Intense Ions	0.1% CH2O2	1	No	1	Serum paraoxonase/arylesterase 1 OS=Homo sapiens GN=PON1 PE=1 SV=3	P27169	355	39.7	31.2676	8	22	8	1	682	69.536	0	0
150303_1_01FA_MoInt_HCDOT_03-(1)	Most Intense Ions	0.1% CH2O2	1	No	1	Pregnancy zone protein OS=Homo sapiens GN=PZP PE=1 SV=4	P20742	1482	163.8	6.68016	8	31	8	1	754	69.416	0	0
150303_1_01FA_MoInt_HCDOT_03-(1)	Most Intense Ions	0.1% CH2O2	1	No	1	Immunoglobulin alpha-2 heavy chain OS=Homo sapiens PE=1 SV=1	P0DOX2	455	48.9	24.8352	11	44	4	1	730	69.163	0	0
150303_1_01FA_MoInt_HCDOT_03-(1)	Most Intense Ions	0.1% CH2O2	1	No	1	Follistatin-related protein 4 OS=Homo sapiens GN=FSTL4 PE=2 SV=3	Q6MZW2	842	93	18.4086	10	13	9	1	292	68.355	0	0
150303_1_01FA_MoInt_HCDOT_03-(1)	Most Intense Ions	0.1% CH2O2	1	No	1	Testican-1 OS=Homo sapiens GN=SPOCK1 PE=1 SV=1	Q08629	439	49.1	33.0296	10	14	9	1	427	67.838	0	0
150303_1_01FA_MoInt_HCDOT_03-(1)	Most Intense Ions	0.1% CH2O2	1	No	1	78 kDa glucose-regulated protein OS=Homo sapiens GN=HSPA5 PE=1 SV=2	P11021	654	72.3	21.5596	11	14	10	1	331	67.761	0	0
150303_1_01FA_MoInt_HCDOT_03-(1)	Most Intense Ions	0.1% CH2O2	1	No	1	Keratin, type II cytoskeletal 1 OS=Homo sapiens GN=KRT1 PE=1 SV=6	P04264	644	66	27.4845	14	16	13	1	357	67.269	0	0
150303_1_01FA_MoInt_HCDOT_03-(1)	Most Intense Ions	0.1% CH2O2	1	No	1	Glyceraldehyde-3-phosphate dehydrogenase OS=Homo sapiens GN=GAPDH PE=1 SV=3	P04406	335	36	37.0149	9	13	9	1	334	66.635	0	0
150303_1_01FA_MoInt_HCDOT_03-(1)	Most Intense Ions	0.1% CH2O2	1	No	1	Ganglioside GM2 activator OS=Homo sapiens GN=GM2A PE=1 SV=4	P17900	193	20.8	49.7409	11	22	11	1	386	64.454	0	0
150303_1_01FA_MoInt_HCDOT_03-(1)	Most Intense Ions	0.1% CH2O2	1	No	1	Cadherin-2 OS=Homo sapiens GN=CDH2 PE=1 SV=4	P19022	906	99.7	10.7064	8	36	8	1	584	64.369	0	0
150303_1_01FA_MoInt_HCDOT_03-(1)	Most Intense Ions	0.1% CH2O2	1	No	1	Insulin-like growth factor-binding protein complex acid labile subunit OS=Homo sapiens GN=IGFALS PE=1 SV=1	P35858	605	66	22.1488	9	11	9	1	210	63.903	0	0
150303_1_01FA_MoInt_HCDOT_03-(1)	Most Intense Ions	0.1% CH2O2	1	No	1	V-type proton ATPase subunit S1 OS=Homo sapiens GN=ATP6AP1 PE=1 SV=2	Q15904	470	52	18.5106	6	12	6	1	406	63.621	0	0
150303_1_01FA_MoInt_HCDOT_03-(1)	Most Intense Ions	0.1% CH2O2	1	No	1	Apolipoprotein A-II OS=Homo sapiens GN=APOA2 PE=1 SV=1	P02652	100	11.2	69	8	21	8	1	443	62.741	0	0
150303_1_01FA_MoInt_HCDOT_03-(1)	Most Intense Ions	0.1% CH2O2	1	No	1	Carboxypeptidase B2 OS=Homo sapiens GN=CPB2 PE=1 SV=2	Q96IY4	423	48.4	30.26	10	14	10	1	244	61.556	0	0
150303_1_01FA_MoInt_HCDOT_03-(1)	Most Intense Ions	0.1% CH2O2	1	No	1	Seizure protein 6 homolog OS=Homo sapiens GN=SEZ6 PE=1 SV=2	Q53EL9	994	107.4	16.9014	11	17	11	1	285	61.341	0	0
150303_1_01FA_MoInt_HCDOT_03-(1)	Most Intense Ions	0.1% CH2O2	1	No	1	Receptor-type tyrosine-protein phosphatase S OS=Homo sapiens GN=PTPRS PE=1 SV=3	Q13332	1948	216.9	7.64887	8	10	8	1	264	61.056	0	0
150303_1_01FA_MoInt_HCDOT_03-(1)	Most Intense Ions	0.1% CH2O2	1	No	1	Collagen alpha-3(VI) chain OS=Homo sapiens GN=COL6A3 PE=1 SV=5	P12111	3177	343.5	6.79887	16	20	16	1	259	61.046	0	0
150303_1_01FA_MoInt_HCDOT_03-(1)	Most Intense Ions	0.1% CH2O2	1	No	1	Immunoglobulin lambda-1 light chain OS=Homo sapiens PE=1 SV=1	P0DOX8	216	22.8	36.5741	6	38	3	1	1044	60.732	0	0
150303_1_01FA_MoInt_HCDOT_03-(1)	Most Intense Ions	0.1% CH2O2	1	No	1	Immunoglobulin lambda-like polypeptide 5 OS=Homo sapiens GN=IGLL5 PE=2 SV=2	B9A064	214	23	36.9159	6	38	3	1	1044	60.732	0	0
150303_1_01FA_MoInt_HCDOT_03-(1)	Most Intense Ions	0.1% CH2O2	1	No	1	Nidogen-1 OS=Homo sapiens GN=NID1 PE=1 SV=3	P14543	1247	136.3	8.5004	10	12	10	1	225	60.68	0	0
150303_1_01FA_MoInt_HCDOT_03-(1)	Most Intense Ions	0.1% CH2O2	1	No	1	Actin, alpha cardiac muscle 1 OS=Homo sapiens GN=ACTC1 PE=1 SV=1	P68032	377	42	28.1167	10	21	2	1	581	60.533	0	0
150303_1_01FA_MoInt_HCDOT_03-(1)	Most Intense Ions	0.1% CH2O2	1	No	1	Actin, gamma-enteric smooth muscle OS=Homo sapiens GN=ACTG2 PE=1 SV=1	P63267	376	41.9	28.1915	10	21	2	1	581	60.533	0	0
150303_1_01FA_MoInt_HCDOT_03-(1)	Most Intense Ions	0.1% CH2O2	1	No	1	Actin, alpha skeletal muscle OS=Homo sapiens GN=ACTA1 PE=1 SV=1	P68133	377	42	28.1167	10	21	2	1	581	60.533	0	0
150303_1_01FA_MoInt_HCDOT_03-(1)	Most Intense Ions	0.1% CH2O2	1	No	1	Actin, aortic smooth muscle OS=Homo sapiens GN=ACTA2 PE=1 SV=1	P62736	377	42	28.1167	10	21	2	1	581	60.533	0	0
150303_1_01FA_MoInt_HCDOT_03-(1)	Most Intense Ions	0.1% CH2O2	1	No	1	Complement C1q subcomponent subunit B OS=Homo sapiens GN=C1QB PE=1 SV=3	P02746	253	26.7	37.1542	8	21	8	1	375	60.295	0	0
150303_1_01FA_MoInt_HCDOT_03-(1)	Most Intense Ions	0.1% CH2O2	1	No	1	Metalloproteinase inhibitor 2 OS=Homo sapiens GN=TIMP2 PE=1 SV=2	P16035	220	24.4	32.2727	6	13	6	1	262	59.252	0	0
150303_1_01FA_MoInt_HCDOT_03-(1)	Most Intense Ions	0.1% CH2O2	1	No	1	Immunoglobulin lambda constant 1 OS=Homo sapiens GN=IGLC1 PE=1 SV=1	P0CG04	106	11.3	66.9811	5	29	2	1	815	58.778	0	0
150303_1_01FA_MoInt_HCDOT_03-(1)	Most Intense Ions	0.1% CH2O2	1	No	1	Protein O-linked-mannose beta-1,2-N-acetylglucosaminyltransferase 1 OS=Homo sapiens GN=POMGNT1 PE=1 SV=2	Q8WZA1	660	75.2	27.5758	12	15	12	1	229	57.68	0	0
150303_1_01FA_MoInt_HCDOT_03-(1)	Most Intense Ions	0.1% CH2O2	1	No	1	Receptor-type tyrosine-protein phosphatase delta OS=Homo sapiens GN=PTPRD PE=1 SV=2	P23468	1912	214.6	7.84519	10	12	9	1	248	57.02	0	0
150303_1_01FA_MoInt_HCDOT_03-(1)	Most Intense Ions	0.1% CH2O2	1	No	1	Mannosyl-oligosaccharide 1,2-alpha-mannosidase IA OS=Homo sapiens GN=MAN1A1 PE=1 SV=3	P33908	653	72.9	24.5023	12	18	12	1	237	56.76	0	0
150303_1_01FA_MoInt_HCDOT_03-(1)	Most Intense Ions	0.1% CH2O2	1	No	1	Receptor-type tyrosine-protein phosphatase F OS=Homo sapiens GN=PTPRF PE=1 SV=2	P10586	1907	212.7	6.24017	8	12	7	1	291	56.73	0	0
150303_1_01FA_MoInt_HCDOT_03-(1)	Most Intense Ions	0.1% CH2O2	1	No	1	Agrin OS=Homo sapiens GN=AGRN PE=1 SV=5	O00468	2067	217.1	7.16014	10	13	10	1	176	56.035	0	0
150303_1_01FA_MoInt_HCDOT_03-(1)	Most Intense Ions	0.1% CH2O2	1	No	1	Vascular cell adhesion protein 1 OS=Homo sapiens GN=VCAM1 PE=1 SV=1	P19320	739	81.2	22.0568	11	14	11	1	319	55.332	0	0
150303_1_01FA_MoInt_HCDOT_03-(1)	Most Intense Ions	0.1% CH2O2	1	No	1	Fibulin-2 OS=Homo sapiens GN=FBLN2 PE=1 SV=2	P98095	1184	126.5	14.7804	12	13	12	1	247	54.955	0	0
150303_1_01FA_MoInt_HCDOT_03-(1)	Most Intense Ions	0.1% CH2O2	1	No	1	Alpha-enolase OS=Homo sapiens GN=ENO1 PE=1 SV=2	P06733	434	47.1	30.8756	8	11	7	1	306	54.93	0	0
150303_1_01FA_MoInt_HCDOT_03-(1)	Most Intense Ions	0.1% CH2O2	1	No	1	Immunoglobulin lambda constant 6 OS=Homo sapiens GN=IGLC6 PE=1 SV=1	P0CF74	106	11.3	50.9434	4	40	1	1	1291	54.908	0	0
150303_1_01FA_MoInt_HCDOT_03-(1)	Most Intense Ions	0.1% CH2O2	1	No	1	Protein NOV homolog OS=Homo sapiens GN=NOV PE=1 SV=1	P48745	357	39.1	30.2521	8	15	8	1	263	54.725	0	0
150303_1_01FA_MoInt_HCDOT_03-(1)	Most Intense Ions	0.1% CH2O2	1	No	1	Immunoglobulin superfamily containing leucine-rich repeat protein OS=Homo sapiens GN=ISLR PE=2 SV=1	O14498	428	46	20.3271	6	11	6	1	329	54.071	0	0
150303_1_01FA_MoInt_HCDOT_03-(1)	Most Intense Ions	0.1% CH2O2	1	No	1	Neural proliferation differentiation and control protein 1 OS=Homo sapiens GN=NPDC1 PE=1 SV=2	Q9NQX5	325	34.5	12.9231	3	8	3	1	315	53.886	0	0
150303_1_01FA_MoInt_HCDOT_03-(1)	Most Intense Ions	0.1% CH2O2	1	No	1	Thy-1 membrane glycoprotein OS=Homo sapiens GN=THY1 PE=1 SV=2	P04216	161	17.9	24.8447	4	12	4	1	390	53.555	0	0
150303_1_01FA_MoInt_HCDOT_03-(1)	Most Intense Ions	0.1% CH2O2	1	No	1	Adhesion G protein-coupled receptor L1 OS=Homo sapiens GN=ADGRL1 PE=1 SV=1	O94910	1474	162.6	7.8019	8	15	8	1	384	53.308	0	0
150303_1_01FA_MoInt_HCDOT_03-(1)	Most Intense Ions	0.1% CH2O2	1	No	1	Cadherin-13 OS=Homo sapiens GN=CDH13 PE=1 SV=1	P55290	713	78.2	12.4825	7	13	7	1	373	53.143	0	0
150303_1_01FA_MoInt_HCDOT_03-(1)	Most Intense Ions	0.1% CH2O2	1	No	1	Complement C1q subcomponent subunit C OS=Homo sapiens GN=C1QC PE=1 SV=3	P02747	245	25.8	34.6939	7	17	7	1	501	52.711	0	0
150303_1_01FA_MoInt_HCDOT_03-(1)	Most Intense Ions	0.1% CH2O2	1	No	1	Phosphatidylinositol-glycan-specific phospholipase D OS=Homo sapiens GN=GPLD1 PE=1 SV=3	P80108	840	92.3	12.1429	8	9	8	1	243	52.59	0	0
150303_1_01FA_MoInt_HCDOT_03-(1)	Most Intense Ions	0.1% CH2O2	1	No	1	Neural cell adhesion molecule L1 OS=Homo sapiens GN=L1CAM PE=1 SV=2	P32004	1257	139.9	10.7399	10	13	10	1	218	52.564	0	0
150303_1_01FA_MoInt_HCDOT_03-(1)	Most Intense Ions	0.1% CH2O2	1	No	1	Tyrosine-protein phosphatase non-receptor type substrate 1 OS=Homo sapiens GN=SIRPA PE=1 SV=2	P78324	504	54.9	22.2222	11	18	11	1	330	52.184	0	0
150303_1_01FA_MoInt_HCDOT_03-(1)	Most Intense Ions	0.1% CH2O2	1	No	1	EGF-containing fibulin-like extracellular matrix protein 2 OS=Homo sapiens GN=EFEMP2 PE=1 SV=3	O95967	443	49.4	27.5395	9	12	9	1	278	51.943	0	0
150303_1_01FA_MoInt_HCDOT_03-(1)	Most Intense Ions	0.1% CH2O2	1	No	1	Phosphatidylethanolamine-binding protein 1 OS=Homo sapiens GN=PEBP1 PE=1 SV=3	P30086	187	21	59.3583	6	9	6	1	337	51.859	0	0
150303_1_01FA_MoInt_HCDOT_03-(1)	Most Intense Ions	0.1% CH2O2	1	No	1	Olfactomedin-like protein 3 OS=Homo sapiens GN=OLFML3 PE=2 SV=1	Q9NRN5	406	46	28.3251	9	16	9	1	280	51.383	0	0
150303_1_01FA_MoInt_HCDOT_03-(1)	Most Intense Ions	0.1% CH2O2	1	No	1	Cathepsin L1 OS=Homo sapiens GN=CTSL PE=1 SV=2	P07711	333	37.5	31.5315	7	9	7	1	283	51.181	0	0
150303_1_01FA_MoInt_HCDOT_03-(1)	Most Intense Ions	0.1% CH2O2	1	No	1	POTE ankyrin domain family member E OS=Homo sapiens GN=POTEE PE=2 SV=3	Q6S8J3	1075	121.3	7.53488	7	17	3	1	581	50.419	0	0
150303_1_01FA_MoInt_HCDOT_03-(1)	Most Intense Ions	0.1% CH2O2	1	No	1	Moesin OS=Homo sapiens GN=MSN PE=1 SV=3	P26038	577	67.8	22.5303	12	16	12	1	252	49.864	0	0
150303_1_01FA_MoInt_HCDOT_03-(1)	Most Intense Ions	0.1% CH2O2	1	No	1	Soluble calcium-activated nucleotidase 1 OS=Homo sapiens GN=CANT1 PE=1 SV=1	Q8WVQ1	401	44.8	23.4414	7	9	7	1	245	49.814	0	0
150303_1_01FA_MoInt_HCDOT_03-(1)	Most Intense Ions	0.1% CH2O2	1	No	1	Keratin, type I cytoskeletal 9 OS=Homo sapiens GN=KRT9 PE=1 SV=3	P35527	623	62	25.3612	9	10	8	1	175	49.727	0	0
150303_1_01FA_MoInt_HCDOT_03-(1)	Most Intense Ions	0.1% CH2O2	1	No	1	Selenium-binding protein 1 OS=Homo sapiens GN=SELENBP1 PE=1 SV=2	Q13228	472	52.4	22.4576	8	11	8	1	261	49.603	0	0
150303_1_01FA_MoInt_HCDOT_03-(1)	Most Intense Ions	0.1% CH2O2	1	No	1	Macrophage colony-stimulating factor 1 receptor OS=Homo sapiens GN=CSF1R PE=1 SV=2	P07333	972	107.9	8.84774	8	17	8	1	332	49.478	0	0
150303_1_01FA_MoInt_HCDOT_03-(1)	Most Intense Ions	0.1% CH2O2	1	No	1	Attractin OS=Homo sapiens GN=ATRN PE=1 SV=2	O75882	1429	158.4	11.6865	13	15	13	1	262	49.17	0	0
150303_1_01FA_MoInt_HCDOT_03-(1)	Most Intense Ions	0.1% CH2O2	1	No	1	Insulin-like growth factor-binding protein 4 OS=Homo sapiens GN=IGFBP4 PE=1 SV=2	P22692	258	27.9	22.4806	5	13	5	1	304	48.447	0	0
150303_1_01FA_MoInt_HCDOT_03-(1)	Most Intense Ions	0.1% CH2O2	1	No	1	Neurexin-3-beta OS=Homo sapiens GN=NRXN3 PE=1 SV=4	Q9HDB5	637	69.3	9.89011	4	6	4	1	306	47.855	0	0
150303_1_01FA_MoInt_HCDOT_03-(1)	Most Intense Ions	0.1% CH2O2	1	No	1	Prolargin OS=Homo sapiens GN=PRELP PE=1 SV=1	P51888	382	43.8	22.2513	8	10	8	1	168	46.845	0	0
150303_1_01FA_MoInt_HCDOT_03-(1)	Most Intense Ions	0.1% CH2O2	1	No	1	Latent-transforming growth factor beta-binding protein 4 OS=Homo sapiens GN=LTBP4 PE=1 SV=2	Q8N2S1	1624	173.3	11.9458	13	14	13	1	188	46.73	0	0
150303_1_01FA_MoInt_HCDOT_03-(1)	Most Intense Ions	0.1% CH2O2	1	No	1	Dihydropteridine reductase OS=Homo sapiens GN=QDPR PE=1 SV=2	P09417	244	25.8	51.2295	8	10	8	1	225	46.537	0	0
150303_1_01FA_MoInt_HCDOT_03-(1)	Most Intense Ions	0.1% CH2O2	1	No	1	Fibulin-5 OS=Homo sapiens GN=FBLN5 PE=1 SV=1	Q9UBX5	448	50.1	18.5268	8	15	8	1	277	46.509	0	0
150303_1_01FA_MoInt_HCDOT_03-(1)	Most Intense Ions	0.1% CH2O2	1	No	1	Carbonic anhydrase 1 OS=Homo sapiens GN=CA1 PE=1 SV=2	P00915	261	28.9	31.8008	6	7	6	1	105	46.182	0	0
150303_1_01FA_MoInt_HCDOT_03-(1)	Most Intense Ions	0.1% CH2O2	1	No	1	Immunoglobulin heavy constant alpha 2 OS=Homo sapiens GN=IGHA2 PE=1 SV=4	P01877	340	36.6	21.1765	8	37	2	1	561	46.105	0	0
150303_1_01FA_MoInt_HCDOT_03-(1)	Most Intense Ions	0.1% CH2O2	1	No	1	Neurexin-1-beta OS=Homo sapiens GN=NRXN1 PE=1 SV=2	P58400	442	46.8	16.7421	4	6	4	1	209	46.016	0	0
150303_1_01FA_MoInt_HCDOT_03-(1)	Most Intense Ions	0.1% CH2O2	1	No	1	Glutaminyl-peptide cyclotransferase OS=Homo sapiens GN=QPCT PE=1 SV=1	Q16769	361	40.9	21.3296	5	7	5	1	160	45.906	0	0
150303_1_01FA_MoInt_HCDOT_03-(1)	Most Intense Ions	0.1% CH2O2	1	No	1	Cell adhesion molecule 4 OS=Homo sapiens GN=CADM4 PE=1 SV=1	Q8NFZ8	388	42.8	26.2887	7	9	7	1	272	45.132	0	0
150303_1_01FA_MoInt_HCDOT_03-(1)	Most Intense Ions	0.1% CH2O2	1	No	1	Receptor-type tyrosine-protein phosphatase gamma OS=Homo sapiens GN=PTPRG PE=1 SV=4	P23470	1445	161.9	5.95156	5	7	5	1	212	44.624	0	0
150303_1_01FA_MoInt_HCDOT_03-(1)	Most Intense Ions	0.1% CH2O2	1	No	1	Disintegrin and metalloproteinase domain-containing protein 22 OS=Homo sapiens GN=ADAM22 PE=1 SV=1	Q9P0K1	906	100.4	8.83002	7	10	7	1	140	44.607	0	0
150303_1_01FA_MoInt_HCDOT_03-(1)	Most Intense Ions	0.1% CH2O2	1	No	1	Glutathione peroxidase 3 OS=Homo sapiens GN=GPX3 PE=1 SV=2	P22352	226	25.5	26.9912	6	17	6	1	385	44.495	0	0
150303_1_01FA_MoInt_HCDOT_03-(1)	Most Intense Ions	0.1% CH2O2	1	No	1	Gamma-enolase OS=Homo sapiens GN=ENO2 PE=1 SV=3	P09104	434	47.2	29.2627	8	11	7	1	317	44.267	0	0
150303_1_01FA_MoInt_HCDOT_03-(1)	Most Intense Ions	0.1% CH2O2	1	No	1	Tenascin-X OS=Homo sapiens GN=TNXB PE=1 SV=4	P22105	4242	457.9	6.24705	12	13	12	1	209	44.149	0	0
150303_1_01FA_MoInt_HCDOT_03-(1)	Most Intense Ions	0.1% CH2O2	1	No	1	Peptidase inhibitor 16 OS=Homo sapiens GN=PI16 PE=1 SV=1	Q6UXB8	463	49.4	15.9827	6	11	6	1	260	43.866	0	0
150303_1_01FA_MoInt_HCDOT_03-(1)	Most Intense Ions	0.1% CH2O2	1	No	1	Fibrillin-1 OS=Homo sapiens GN=FBN1 PE=1 SV=3	P35555	2871	312	3.37861	7	8	7	1	173	43.773	0	0
150303_1_01FA_MoInt_HCDOT_03-(1)	Most Intense Ions	0.1% CH2O2	1	No	1	Oligodendrocyte-myelin glycoprotein OS=Homo sapiens GN=OMG PE=1 SV=2	P23515	440	49.6	10.9091	4	9	4	1	137	43.552	0	0
150303_1_01FA_MoInt_HCDOT_03-(1)	Most Intense Ions	0.1% CH2O2	1	No	1	Cadherin-15 OS=Homo sapiens GN=CDH15 PE=1 SV=1	P55291	814	88.9	13.2678	7	7	7	1	162	43.339	0	0
150303_1_01FA_MoInt_HCDOT_03-(1)	Most Intense Ions	0.1% CH2O2	1	No	1	POTE ankyrin domain family member F OS=Homo sapiens GN=POTEF PE=1 SV=2	A5A3E0	1075	121.4	5.39535	6	15	2	1	532	43.338	0	0
150303_1_01FA_MoInt_HCDOT_03-(1)	Most Intense Ions	0.1% CH2O2	1	No	1	Plexin domain-containing protein 2 OS=Homo sapiens GN=PLXDC2 PE=1 SV=1	Q6UX71	529	59.5	19.4707	9	15	9	1	357	43.022	0	0
150303_1_01FA_MoInt_HCDOT_03-(1)	Most Intense Ions	0.1% CH2O2	1	No	1	Inter-alpha-trypsin inhibitor heavy chain H5 OS=Homo sapiens GN=ITIH5 PE=2 SV=2	Q86UX2	942	104.5	11.6773	8	11	8	1	265	42.687	0	0
150303_1_01FA_MoInt_HCDOT_03-(1)	Most Intense Ions	0.1% CH2O2	1	No	1	Macrophage colony-stimulating factor 1 OS=Homo sapiens GN=CSF1 PE=1 SV=2	P09603	554	60.1	15.8845	6	12	6	1	172	42.629	0	0
150303_1_01FA_MoInt_HCDOT_03-(1)	Most Intense Ions	0.1% CH2O2	1	No	1	Interleukin-6 receptor subunit beta OS=Homo sapiens GN=IL6ST PE=1 SV=2	P40189	918	103.5	8.60566	6	11	6	1	209	41.703	0	0
150303_1_01FA_MoInt_HCDOT_03-(1)	Most Intense Ions	0.1% CH2O2	1	No	1	Lymphocyte antigen 6H OS=Homo sapiens GN=LY6H PE=1 SV=1	O94772	140	14.7	29.2857	4	9	4	1	378	41.452	0	0
150303_1_01FA_MoInt_HCDOT_03-(1)	Most Intense Ions	0.1% CH2O2	1	No	1	Cell growth regulator with EF hand domain protein 1 OS=Homo sapiens GN=CGREF1 PE=2 SV=2	Q99674	301	31.9	17.9402	3	8	3	1	215	41.43	0	0
150303_1_01FA_MoInt_HCDOT_03-(1)	Most Intense Ions	0.1% CH2O2	1	No	1	Exostosin-like 2 OS=Homo sapiens GN=EXTL2 PE=1 SV=1	Q9UBQ6	330	37.4	19.3939	6	7	6	1	93	41.092	0	0
150303_1_01FA_MoInt_HCDOT_03-(1)	Most Intense Ions	0.1% CH2O2	1	No	1	Extracellular matrix protein 2 OS=Homo sapiens GN=ECM2 PE=2 SV=1	O94769	699	79.7	18.3119	11	11	11	1	169	40.917	0	0
150303_1_01FA_MoInt_HCDOT_03-(1)	Most Intense Ions	0.1% CH2O2	1	No	1	C4b-binding protein alpha chain OS=Homo sapiens GN=C4BPA PE=1 SV=2	P04003	597	67	13.2328	6	8	6	1	230	40.657	0	0
150303_1_01FA_MoInt_HCDOT_03-(1)	Most Intense Ions	0.1% CH2O2	1	No	1	Receptor-type tyrosine-protein phosphatase N2 OS=Homo sapiens GN=PTPRN2 PE=1 SV=2	Q92932	1015	111.2	8.07882	6	8	6	1	248	40.276	0	0
150303_1_01FA_MoInt_HCDOT_03-(1)	Most Intense Ions	0.1% CH2O2	1	No	1	Sex hormone-binding globulin OS=Homo sapiens GN=SHBG PE=1 SV=2	P04278	402	43.8	28.1095	8	9	8	1	152	40.005	0	0
150303_1_01FA_MoInt_HCDOT_03-(1)	Most Intense Ions	0.1% CH2O2	1	No	1	Neuroendocrine protein 7B2 OS=Homo sapiens GN=SCG5 PE=1 SV=2	P05408	212	23.7	36.3208	5	14	5	1	165	39.961	0	0
150303_1_01FA_MoInt_HCDOT_03-(1)	Most Intense Ions	0.1% CH2O2	1	No	1	Immunoglobulin lambda constant 7 OS=Homo sapiens GN=IGLC7 PE=1 SV=3	A0M8Q6	106	11.2	36.7925	3	38	1	1	1210	39.91	0	0
150303_1_01FA_MoInt_HCDOT_03-(1)	Most Intense Ions	0.1% CH2O2	1	No	1	Serum amyloid A-4 protein OS=Homo sapiens GN=SAA4 PE=1 SV=2	P35542	130	14.7	30	4	8	4	1	273	39.564	0	0
150303_1_01FA_MoInt_HCDOT_03-(1)	Most Intense Ions	0.1% CH2O2	1	No	1	Endonuclease domain-containing 1 protein OS=Homo sapiens GN=ENDOD1 PE=1 SV=2	O94919	500	55	18.2	7	10	7	1	247	39.365	0	0
150303_1_01FA_MoInt_HCDOT_03-(1)	Most Intense Ions	0.1% CH2O2	1	No	1	Adhesion G protein-coupled receptor L3 OS=Homo sapiens GN=ADGRL3 PE=1 SV=2	Q9HAR2	1447	161.7	6.21977	6	8	6	1	166	39.315	0	0
150303_1_01FA_MoInt_HCDOT_03-(1)	Most Intense Ions	0.1% CH2O2	1	No	1	Osteomodulin OS=Homo sapiens GN=OMD PE=1 SV=1	Q99983	421	49.5	20.4276	8	15	8	1	250	39.312	0	0
150303_1_01FA_MoInt_HCDOT_03-(1)	Most Intense Ions	0.1% CH2O2	1	No	1	Collagen alpha-1(III) chain OS=Homo sapiens GN=COL3A1 PE=1 SV=4	P02461	1466	138.5	6.00273	7	9	7	1	195	39.145	0	0
150303_1_01FA_MoInt_HCDOT_03-(1)	Most Intense Ions	0.1% CH2O2	1	No	1	Endoplasmin OS=Homo sapiens GN=HSP90B1 PE=1 SV=1	P14625	803	92.4	12.4533	7	8	6	1	168	38.971	0	0
150303_1_01FA_MoInt_HCDOT_03-(1)	Most Intense Ions	0.1% CH2O2	1	No	1	Major prion protein OS=Homo sapiens GN=PRNP PE=1 SV=1	P04156	253	27.6	20.9486	5	16	5	1	455	38.76	0	0
150303_1_01FA_MoInt_HCDOT_03-(1)	Most Intense Ions	0.1% CH2O2	1	No	1	Superoxide dismutase [Cu-Zn] OS=Homo sapiens GN=SOD1 PE=1 SV=2	P00441	154	15.9	27.9221	5	11	5	1	204	38.392	0	0
150303_1_01FA_MoInt_HCDOT_03-(1)	Most Intense Ions	0.1% CH2O2	1	No	1	Beta-hexosaminidase subunit beta OS=Homo sapiens GN=HEXB PE=1 SV=3	P07686	556	63.1	13.4892	6	7	6	1	123	38.178	0	0
150303_1_01FA_MoInt_HCDOT_03-(1)	Most Intense Ions	0.1% CH2O2	1	No	1	Complement factor H-related protein 3 OS=Homo sapiens GN=CFHR3 PE=1 SV=2	Q02985	330	37.3	13.3333	5	9	2	1	146	38.044	0	0
150303_1_01FA_MoInt_HCDOT_03-(1)	Most Intense Ions	0.1% CH2O2	1	No	1	Phosphoglycerate kinase 1 OS=Homo sapiens GN=PGK1 PE=1 SV=3	P00558	417	44.6	15.1079	4	4	4	1	148	37.389	0	0
150303_1_01FA_MoInt_HCDOT_03-(1)	Most Intense Ions	0.1% CH2O2	1	No	1	Glutathione S-transferase P OS=Homo sapiens GN=GSTP1 PE=1 SV=2	P09211	210	23.3	41.9048	4	6	4	1	193	37.347	0	0
150303_1_01FA_MoInt_HCDOT_03-(1)	Most Intense Ions	0.1% CH2O2	1	No	1	Apolipoprotein L1 OS=Homo sapiens GN=APOL1 PE=1 SV=5	O14791	398	43.9	14.5729	4	6	4	1	243	36.953	0	0
150303_1_01FA_MoInt_HCDOT_03-(1)	Most Intense Ions	0.1% CH2O2	1	No	1	Delta and Notch-like epidermal growth factor-related receptor OS=Homo sapiens GN=DNER PE=1 SV=1	Q8NFT8	737	78.4	7.86974	4	7	4	1	325	36.813	0	0
150303_1_01FA_MoInt_HCDOT_03-(1)	Most Intense Ions	0.1% CH2O2	1	No	1	Vasorin OS=Homo sapiens GN=VASN PE=1 SV=1	Q6EMK4	673	71.7	6.98366	4	5	4	1	178	36.791	0	0
150303_1_01FA_MoInt_HCDOT_03-(1)	Most Intense Ions	0.1% CH2O2	1	No	1	Transforming growth factor beta receptor type 3 OS=Homo sapiens GN=TGFBR3 PE=1 SV=3	Q03167	851	93.4	10.8108	6	7	6	1	131	36.753	0	0
150303_1_01FA_MoInt_HCDOT_03-(1)	Most Intense Ions	0.1% CH2O2	1	No	1	Insulin-like growth factor II OS=Homo sapiens GN=IGF2 PE=1 SV=1	P01344	180	20.1	30.5556	6	10	6	1	282	36.202	0	0
150303_1_01FA_MoInt_HCDOT_03-(1)	Most Intense Ions	0.1% CH2O2	1	No	1	SLIT and NTRK-like protein 1 OS=Homo sapiens GN=SLITRK1 PE=1 SV=2	Q96PX8	696	77.7	12.931	8	9	8	1	130	36.078	0	0
150303_1_01FA_MoInt_HCDOT_03-(1)	Most Intense Ions	0.1% CH2O2	1	No	1	Seizure 6-like protein OS=Homo sapiens GN=SEZ6L PE=1 SV=1	Q9BYH1	1024	111.7	7.8125	7	9	6	1	176	35.893	0	0
150303_1_01FA_MoInt_HCDOT_03-(1)	Most Intense Ions	0.1% CH2O2	1	No	1	Complement decay-accelerating factor OS=Homo sapiens GN=CD55 PE=1 SV=4	P08174	381	41.4	22.3097	7	10	7	1	149	35.629	0	0
150303_1_01FA_MoInt_HCDOT_03-(1)	Most Intense Ions	0.1% CH2O2	1	No	1	Lysosomal Pro-X carboxypeptidase OS=Homo sapiens GN=PRCP PE=1 SV=1	P42785	496	55.8	14.3145	5	6	5	1	164	35.607	0	0
150303_1_01FA_MoInt_HCDOT_03-(1)	Most Intense Ions	0.1% CH2O2	1	No	1	Proteoglycan 4 OS=Homo sapiens GN=PRG4 PE=1 SV=2	Q92954	1404	151	6.19658	6	9	6	1	180	35.546	0	0
150303_1_01FA_MoInt_HCDOT_03-(1)	Most Intense Ions	0.1% CH2O2	1	No	1	Prosaposin receptor GPR37 OS=Homo sapiens GN=GPR37 PE=1 SV=2	O15354	613	67.1	11.5824	4	6	4	1	143	35.481	0	0
150303_1_01FA_MoInt_HCDOT_03-(1)	Most Intense Ions	0.1% CH2O2	1	No	1	Vesicular integral-membrane protein VIP36 OS=Homo sapiens GN=LMAN2 PE=1 SV=1	Q12907	356	40.2	19.9438	5	7	5	1	158	35.145	0	0
150303_1_01FA_MoInt_HCDOT_03-(1)	Most Intense Ions	0.1% CH2O2	1	No	1	Complement factor H-related protein 2 OS=Homo sapiens GN=CFHR2 PE=1 SV=1	P36980	270	30.6	19.2593	5	12	2	1	323	35.031	0	0
150303_1_01FA_MoInt_HCDOT_03-(1)	Most Intense Ions	0.1% CH2O2	1	No	1	Intercellular adhesion molecule 5 OS=Homo sapiens GN=ICAM5 PE=1 SV=3	Q9UMF0	924	97.1	11.7965	7	8	7	1	225	34.621	0	0
150303_1_01FA_MoInt_HCDOT_03-(1)	Most Intense Ions	0.1% CH2O2	1	No	1	Signal-regulatory protein beta-1 isoform 3 OS=Homo sapiens GN=SIRPB1 PE=1 SV=1	Q5TFQ8	398	43.3	17.0854	7	11	7	1	167	34.499	0	0
150303_1_01FA_MoInt_HCDOT_03-(1)	Most Intense Ions	0.1% CH2O2	1	No	1	GDNF family receptor alpha-2 OS=Homo sapiens GN=GFRA2 PE=2 SV=2	O00451	464	51.5	13.3621	5	5	5	1	141	34.494	0	0
150303_1_01FA_MoInt_HCDOT_03-(1)	Most Intense Ions	0.1% CH2O2	1	No	1	Glutamate receptor 4 OS=Homo sapiens GN=GRIA4 PE=2 SV=2	P48058	902	100.8	7.31707	5	9	5	1	275	34.406	0	0
150303_1_01FA_MoInt_HCDOT_03-(1)	Most Intense Ions	0.1% CH2O2	1	No	1	Follistatin-related protein 1 OS=Homo sapiens GN=FSTL1 PE=1 SV=1	Q12841	308	35	27.9221	9	12	9	1	168	33.899	0	0
150303_1_01FA_MoInt_HCDOT_03-(1)	Most Intense Ions	0.1% CH2O2	1	No	1	Di-N-acetylchitobiase OS=Homo sapiens GN=CTBS PE=1 SV=1	Q01459	385	43.7	20.7792	6	7	6	1	115	33.807	0	0
150303_1_01FA_MoInt_HCDOT_03-(1)	Most Intense Ions	0.1% CH2O2	1	No	1	Rab GDP dissociation inhibitor alpha OS=Homo sapiens GN=GDI1 PE=1 SV=2	P31150	447	50.6	22.5951	6	8	6	1	105	33.806	0	0
150303_1_01FA_MoInt_HCDOT_03-(1)	Most Intense Ions	0.1% CH2O2	1	No	1	Carboxypeptidase N subunit 2 OS=Homo sapiens GN=CPN2 PE=1 SV=3	P22792	545	60.5	13.3945	6	8	6	1	166	33.231	0	0
150303_1_01FA_MoInt_HCDOT_03-(1)	Most Intense Ions	0.1% CH2O2	1	No	1	Ribonuclease 4 OS=Homo sapiens GN=RNASE4 PE=1 SV=3	P34096	147	16.8	31.9728	5	9	5	1	189	32.981	0	0
150303_1_01FA_MoInt_HCDOT_03-(1)	Most Intense Ions	0.1% CH2O2	1	No	1	L-lactate dehydrogenase B chain OS=Homo sapiens GN=LDHB PE=1 SV=2	P07195	334	36.6	25.7485	8	10	8	1	242	32.935	0	0
150303_1_01FA_MoInt_HCDOT_03-(1)	Most Intense Ions	0.1% CH2O2	1	No	1	Latent-transforming growth factor beta-binding protein 2 OS=Homo sapiens GN=LTBP2 PE=1 SV=3	Q14767	1821	194.9	6.04064	8	10	8	1	160	32.654	0	0
150303_1_01FA_MoInt_HCDOT_03-(1)	Most Intense Ions	0.1% CH2O2	1	No	1	Cathepsin F OS=Homo sapiens GN=CTSF PE=1 SV=1	Q9UBX1	484	53.3	15.0826	6	7	6	1	136	32.419	0	0
150303_1_01FA_MoInt_HCDOT_03-(1)	Most Intense Ions	0.1% CH2O2	1	No	1	Sortilin-related receptor OS=Homo sapiens GN=SORL1 PE=1 SV=2	Q92673	2214	248.3	5.64589	10	10	10	1	111	31.91	0	0
150303_1_01FA_MoInt_HCDOT_03-(1)	Most Intense Ions	0.1% CH2O2	1	No	1	Reticulon-4 receptor OS=Homo sapiens GN=RTN4R PE=1 SV=1	Q9BZR6	473	50.7	19.2389	7	9	7	1	212	31.866	0	0
150303_1_01FA_MoInt_HCDOT_03-(1)	Most Intense Ions	0.1% CH2O2	1	No	1	Pro-cathepsin H OS=Homo sapiens GN=CTSH PE=1 SV=4	P09668	335	37.4	18.806	4	6	4	1	215	31.813	0	0
150303_1_01FA_MoInt_HCDOT_03-(1)	Most Intense Ions	0.1% CH2O2	1	No	1	Zinc-alpha-2-glycoprotein OS=Homo sapiens GN=AZGP1 PE=1 SV=2	P25311	298	34.2	28.5235	5	10	5	1	263	31.744	0	0
150303_1_01FA_MoInt_HCDOT_03-(1)	Most Intense Ions	0.1% CH2O2	1	No	1	Complement C1q subcomponent subunit A OS=Homo sapiens GN=C1QA PE=1 SV=2	P02745	245	26	29.3878	5	8	5	1	87	31.65	0	0
150303_1_01FA_MoInt_HCDOT_03-(1)	Most Intense Ions	0.1% CH2O2	1	No	1	Protocadherin-1 OS=Homo sapiens GN=PCDH1 PE=1 SV=2	Q08174	1060	114.7	7.07547	6	7	6	1	150	31.633	0	0
150303_1_01FA_MoInt_HCDOT_03-(1)	Most Intense Ions	0.1% CH2O2	1	No	1	Glucosidase 2 subunit beta OS=Homo sapiens GN=PRKCSH PE=1 SV=2	P14314	528	59.4	12.3106	5	7	5	1	184	31.466	0	0
150303_1_01FA_MoInt_HCDOT_03-(1)	Most Intense Ions	0.1% CH2O2	1	No	1	Brain acid soluble protein 1 OS=Homo sapiens GN=BASP1 PE=1 SV=2	P80723	227	22.7	51.1013	6	12	6	1	116	31.005	0	0
150303_1_01FA_MoInt_HCDOT_03-(1)	Most Intense Ions	0.1% CH2O2	1	No	1	Tumor necrosis factor receptor superfamily member 21 OS=Homo sapiens GN=TNFRSF21 PE=1 SV=1	O75509	655	71.8	9.61832	5	8	5	1	153	30.975	0	0
150303_1_01FA_MoInt_HCDOT_03-(1)	Most Intense Ions	0.1% CH2O2	1	No	1	Contactin-associated protein-like 2 OS=Homo sapiens GN=CNTNAP2 PE=1 SV=1	Q9UHC6	1331	148.1	8.26446	7	8	7	1	88	30.942	0	0
150303_1_01FA_MoInt_HCDOT_03-(1)	Most Intense Ions	0.1% CH2O2	1	No	1	Phospholipase D4 OS=Homo sapiens GN=PLD4 PE=2 SV=2	Q96BZ4	506	55.6	17.1937	6	9	6	1	240	30.621	0	0
150303_1_01FA_MoInt_HCDOT_03-(1)	Most Intense Ions	0.1% CH2O2	1	No	1	Reticulon-4 receptor-like 2 OS=Homo sapiens GN=RTN4RL2 PE=1 SV=1	Q86UN3	420	46.1	10.4762	3	5	3	1	216	29.977	0	0
150303_1_01FA_MoInt_HCDOT_03-(1)	Most Intense Ions	0.1% CH2O2	1	No	1	Chitinase-3-like protein 1 OS=Homo sapiens GN=CHI3L1 PE=1 SV=2	P36222	383	42.6	21.9321	6	8	6	1	165	29.912	0	0
150303_1_01FA_MoInt_HCDOT_03-(1)	Most Intense Ions	0.1% CH2O2	1	No	1	Renin receptor OS=Homo sapiens GN=ATP6AP2 PE=1 SV=2	O75787	350	39	13.4286	3	5	3	1	192	29.598	0	0
150303_1_01FA_MoInt_HCDOT_03-(1)	Most Intense Ions	0.1% CH2O2	1	No	1	Immunoglobulin heavy variable 3-43D OS=Homo sapiens GN=IGHV3-43D PE=3 SV=1	P0DP04	118	13	44.0678	5	7	3	1	151	29.536	0	0
150303_1_01FA_MoInt_HCDOT_03-(1)	Most Intense Ions	0.1% CH2O2	1	No	1	Apolipoprotein C-III OS=Homo sapiens GN=APOC3 PE=1 SV=1	P02656	99	10.8	30.303	3	5	3	1	373	29.524	0	0
150303_1_01FA_MoInt_HCDOT_03-(1)	Most Intense Ions	0.1% CH2O2	1	No	1	Putative beta-actin-like protein 3 OS=Homo sapiens GN=POTEKP PE=5 SV=1	Q9BYX7	375	42	8	3	7	2	1	348	29.5	0	0
150303_1_01FA_MoInt_HCDOT_03-(1)	Most Intense Ions	0.1% CH2O2	1	No	1	Macrophage mannose receptor 1 OS=Homo sapiens GN=MRC1 PE=1 SV=1	P22897	1456	165.9	5.49451	6	7	6	1	120	29.438	0	0
150303_1_01FA_MoInt_HCDOT_03-(1)	Most Intense Ions	0.1% CH2O2	1	No	1	Laminin subunit alpha-2 OS=Homo sapiens GN=LAMA2 PE=1 SV=4	P24043	3122	343.7	2.94683	7	8	7	1	132	29.394	0	0
150303_1_01FA_MoInt_HCDOT_03-(1)	Most Intense Ions	0.1% CH2O2	1	No	1	Ecto-ADP-ribosyltransferase 3 OS=Homo sapiens GN=ART3 PE=1 SV=2	Q13508	389	43.9	15.1671	5	9	5	1	209	29.372	0	0
150303_1_01FA_MoInt_HCDOT_03-(1)	Most Intense Ions	0.1% CH2O2	1	No	1	Guanine deaminase OS=Homo sapiens GN=GDA PE=1 SV=1	Q9Y2T3	454	51	13.4361	5	5	5	1	178	29.183	0	0
150303_1_01FA_MoInt_HCDOT_03-(1)	Most Intense Ions	0.1% CH2O2	1	No	1	Selenoprotein P OS=Homo sapiens GN=SELENOP PE=1 SV=3	P49908	381	43.2	10.4987	5	8	5	1	197	29.129	0	0
150303_1_01FA_MoInt_HCDOT_03-(1)	Most Intense Ions	0.1% CH2O2	1	No	1	Tissue alpha-L-fucosidase OS=Homo sapiens GN=FUCA1 PE=1 SV=4	P04066	466	53.7	11.1588	5	8	5	1	178	29.082	0	0
150303_1_01FA_MoInt_HCDOT_03-(1)	Most Intense Ions	0.1% CH2O2	1	No	1	Beta-actin-like protein 2 OS=Homo sapiens GN=ACTBL2 PE=1 SV=2	Q562R1	376	42	7.18085	2	7	0	2	303	28.812	0	0
150303_1_01FA_MoInt_HCDOT_03-(1)	Most Intense Ions	0.1% CH2O2	1	No	1	N-acetylglucosamine-1-phosphotransferase subunit gamma OS=Homo sapiens GN=GNPTG PE=1 SV=1	Q9UJJ9	305	34	18.0328	3	5	3	1	133	28.792	0	0
150303_1_01FA_MoInt_HCDOT_03-(1)	Most Intense Ions	0.1% CH2O2	1	No	1	Fibromodulin OS=Homo sapiens GN=FMOD PE=1 SV=2	Q06828	376	43.2	11.1702	3	7	3	1	192	28.73	0	0
150303_1_01FA_MoInt_HCDOT_03-(1)	Most Intense Ions	0.1% CH2O2	1	No	1	Transcobalamin-2 OS=Homo sapiens GN=TCN2 PE=1 SV=3	P20062	427	47.5	9.36768	3	8	3	1	241	28.708	0	0
150303_1_01FA_MoInt_HCDOT_03-(1)	Most Intense Ions	0.1% CH2O2	1	No	1	POTE ankyrin domain family member I OS=Homo sapiens GN=POTEI PE=3 SV=1	P0CG38	1075	121.2	3.90698	5	11	2	1	291	28.63	0	0
150303_1_01FA_MoInt_HCDOT_03-(1)	Most Intense Ions	0.1% CH2O2	1	No	1	Carboxypeptidase N catalytic chain OS=Homo sapiens GN=CPN1 PE=1 SV=1	P15169	458	52.3	13.7555	4	4	4	1	104	28.462	0	0
150303_1_01FA_MoInt_HCDOT_03-(1)	Most Intense Ions	0.1% CH2O2	1	No	1	Ly-6/neurotoxin-like protein 1 OS=Homo sapiens GN=LYNX1 PE=1 SV=1	P0DP58	116	12.6	25.8621	3	16	3	1	420	28.188	0	0
150303_1_01FA_MoInt_HCDOT_03-(1)	Most Intense Ions	0.1% CH2O2	1	No	1	Hyaluronan-binding protein 2 OS=Homo sapiens GN=HABP2 PE=1 SV=1	Q14520	560	62.6	17.8571	6	9	6	1	171	28.168	0	0
150303_1_01FA_MoInt_HCDOT_03-(1)	Most Intense Ions	0.1% CH2O2	1	No	1	Sulfhydryl oxidase 1 OS=Homo sapiens GN=QSOX1 PE=1 SV=3	O00391	747	82.5	9.23695	5	6	5	1	94	28.129	0	0
150303_1_01FA_MoInt_HCDOT_03-(1)	Most Intense Ions	0.1% CH2O2	1	No	1	Retinoic acid receptor responder protein 2 OS=Homo sapiens GN=RARRES2 PE=1 SV=1	Q99969	163	18.6	27.6074	4	9	4	1	261	28.091	0	0
150303_1_01FA_MoInt_HCDOT_03-(1)	Most Intense Ions	0.1% CH2O2	1	No	1	Immunoglobulin heavy variable 3-9 OS=Homo sapiens GN=IGHV3-9 PE=1 SV=2	P01782	118	12.9	40.678	4	6	2	1	147	27.97	0	0
150303_1_01FA_MoInt_HCDOT_03-(1)	Most Intense Ions	0.1% CH2O2	1	No	1	Ephrin-B2 OS=Homo sapiens GN=EFNB2 PE=1 SV=1	P52799	333	36.9	22.2222	5	8	5	1	87	27.96	0	0
150303_1_01FA_MoInt_HCDOT_03-(1)	Most Intense Ions	0.1% CH2O2	1	No	1	Laminin subunit beta-2 OS=Homo sapiens GN=LAMB2 PE=1 SV=2	P55268	1798	195.9	7.00779	8	8	8	1	144	27.808	0	0
150303_1_01FA_MoInt_HCDOT_03-(1)	Most Intense Ions	0.1% CH2O2	1	No	1	CD59 glycoprotein OS=Homo sapiens GN=CD59 PE=1 SV=1	P13987	128	14.2	34.375	5	8	5	1	120	27.805	0	0
150303_1_01FA_MoInt_HCDOT_03-(1)	Most Intense Ions	0.1% CH2O2	1	No	1	BDNF/NT-3 growth factors receptor OS=Homo sapiens GN=NTRK2 PE=1 SV=1	Q16620	822	91.9	4.74453	3	7	3	1	214	27.804	0	0
150303_1_01FA_MoInt_HCDOT_03-(1)	Most Intense Ions	0.1% CH2O2	1	No	1	Plasma alpha-L-fucosidase OS=Homo sapiens GN=FUCA2 PE=1 SV=2	Q9BTY2	467	54	12.6338	6	7	6	1	172	27.8	0	0
150303_1_01FA_MoInt_HCDOT_03-(1)	Most Intense Ions	0.1% CH2O2	1	No	1	Iduronate 2-sulfatase OS=Homo sapiens GN=IDS PE=1 SV=1	P22304	550	61.8	10	4	4	4	1	116	27.685	0	0
150303_1_01FA_MoInt_HCDOT_03-(1)	Most Intense Ions	0.1% CH2O2	1	No	1	Fibroleukin OS=Homo sapiens GN=FGL2 PE=1 SV=1	Q14314	439	50.2	11.8451	3	4	3	1	102	27.632	0	0
150303_1_01FA_MoInt_HCDOT_03-(1)	Most Intense Ions	0.1% CH2O2	1	No	1	Calreticulin OS=Homo sapiens GN=CALR PE=1 SV=1	P27797	417	48.1	20.6235	4	5	4	1	111	27.6	0	0
150303_1_01FA_MoInt_HCDOT_03-(1)	Most Intense Ions	0.1% CH2O2	1	No	1	Nidogen-2 OS=Homo sapiens GN=NID2 PE=1 SV=3	Q14112	1375	151.2	4.50909	3	3	3	1	56	27.594	0	0
150303_1_01FA_MoInt_HCDOT_03-(1)	Most Intense Ions	0.1% CH2O2	1	No	1	Fetuin-B OS=Homo sapiens GN=FETUB PE=1 SV=2	Q9UGM5	382	42	18.0628	4	7	4	1	215	27.507	0	0
150303_1_01FA_MoInt_HCDOT_03-(1)	Most Intense Ions	0.1% CH2O2	1	No	1	Scrapie-responsive protein 1 OS=Homo sapiens GN=SCRG1 PE=1 SV=1	O75711	98	11.1	65.3061	4	13	4	1	193	27.406	0	0
150303_1_01FA_MoInt_HCDOT_03-(1)	Most Intense Ions	0.1% CH2O2	1	No	1	Beta-hexosaminidase subunit alpha OS=Homo sapiens GN=HEXA PE=1 SV=2	P06865	529	60.7	7.75047	3	6	3	1	182	27.004	0	0
150303_1_01FA_MoInt_HCDOT_03-(1)	Most Intense Ions	0.1% CH2O2	1	No	1	Triosephosphate isomerase OS=Homo sapiens GN=TPI1 PE=1 SV=3	P60174	286	30.8	32.1678	7	8	7	1	163	26.993	0	0
150303_1_01FA_MoInt_HCDOT_03-(1)	Most Intense Ions	0.1% CH2O2	1	No	1	Semaphorin-4B OS=Homo sapiens GN=SEMA4B PE=1 SV=3	Q9NPR2	832	92.1	6.73077	3	3	3	1	86	26.774	0	0
150303_1_01FA_MoInt_HCDOT_03-(1)	Most Intense Ions	0.1% CH2O2	1	No	1	V-set and transmembrane domain-containing protein 2B OS=Homo sapiens GN=VSTM2B PE=3 SV=2	A6NLU5	285	30.3	14.0351	4	6	4	1	114	26.701	0	0
150303_1_01FA_MoInt_HCDOT_03-(1)	Most Intense Ions	0.1% CH2O2	1	No	1	Receptor-type tyrosine-protein phosphatase-like N OS=Homo sapiens GN=PTPRN PE=1 SV=1	Q16849	979	105.8	5.51583	4	6	4	1	144	26.684	0	0
150303_1_01FA_MoInt_HCDOT_03-(1)	Most Intense Ions	0.1% CH2O2	1	No	1	Serum amyloid A-1 protein OS=Homo sapiens GN=SAA1 PE=1 SV=1	P0DJI8	122	13.5	27.8689	2	2	2	1	95	26.446	0	0
150303_1_01FA_MoInt_HCDOT_03-(1)	Most Intense Ions	0.1% CH2O2	1	No	1	Proline-rich transmembrane protein 3 OS=Homo sapiens GN=PRRT3 PE=1 SV=3	Q5FWE3	981	102.1	7.7472	4	10	4	1	206	26.264	0	0
150303_1_01FA_MoInt_HCDOT_03-(1)	Most Intense Ions	0.1% CH2O2	1	No	1	Immunoglobulin delta heavy chain OS=Homo sapiens PE=1 SV=1	P0DOX3	512	56.2	14.4531	4	6	4	1	88	26.087	0	0
150303_1_01FA_MoInt_HCDOT_03-(1)	Most Intense Ions	0.1% CH2O2	1	No	1	Lymphatic vessel endothelial hyaluronic acid receptor 1 OS=Homo sapiens GN=LYVE1 PE=1 SV=2	Q9Y5Y7	322	35.2	8.07453	3	6	3	1	127	26.007	0	0
150303_1_01FA_MoInt_HCDOT_03-(1)	Most Intense Ions	0.1% CH2O2	1	No	1	Alpha-1,3-mannosyl-glycoprotein 2-beta-N-acetylglucosaminyltransferase OS=Homo sapiens GN=MGAT1 PE=1 SV=2	P26572	445	50.8	10.7865	4	4	4	1	140	25.957	0	0
150303_1_01FA_MoInt_HCDOT_03-(1)	Most Intense Ions	0.1% CH2O2	1	No	1	Malate dehydrogenase, cytoplasmic OS=Homo sapiens GN=MDH1 PE=1 SV=4	P40925	334	36.4	17.3653	4	5	4	1	165	25.955	0	0
150303_1_01FA_MoInt_HCDOT_03-(1)	Most Intense Ions	0.1% CH2O2	1	No	1	Apolipoprotein B-100 OS=Homo sapiens GN=APOB PE=1 SV=2	P04114	4563	515.3	1.29301	3	5	3	1	134	25.888	0	0
150303_1_01FA_MoInt_HCDOT_03-(1)	Most Intense Ions	0.1% CH2O2	1	No	1	CD5 antigen-like OS=Homo sapiens GN=CD5L PE=1 SV=1	O43866	347	38.1	22.4784	6	8	6	1	77	25.655	0	0
150303_1_01FA_MoInt_HCDOT_03-(1)	Most Intense Ions	0.1% CH2O2	1	No	1	Fibroblast growth factor receptor 2 OS=Homo sapiens GN=FGFR2 PE=1 SV=1	P21802	821	92	7.18636	6	9	5	1	177	25.207	0	0
150303_1_01FA_MoInt_HCDOT_03-(1)	Most Intense Ions	0.1% CH2O2	1	No	1	CD44 antigen OS=Homo sapiens GN=CD44 PE=1 SV=3	P16070	742	81.5	4.1779	3	6	3	1	132	25.202	0	0
150303_1_01FA_MoInt_HCDOT_03-(1)	Most Intense Ions	0.1% CH2O2	1	No	1	Neuritin OS=Homo sapiens GN=NRN1 PE=2 SV=1	Q9NPD7	142	15.3	36.6197	4	6	4	1	83	24.977	0	0
150303_1_01FA_MoInt_HCDOT_03-(1)	Most Intense Ions	0.1% CH2O2	1	No	1	Proline-rich acidic protein 1 OS=Homo sapiens GN=PRAP1 PE=1 SV=2	Q96NZ9	151	17.2	29.8013	2	3	2	1	28	24.927	0	0
150303_1_01FA_MoInt_HCDOT_03-(1)	Most Intense Ions	0.1% CH2O2	1	No	1	Coagulation factor X OS=Homo sapiens GN=F10 PE=1 SV=2	P00742	488	54.7	13.5246	5	7	5	1	150	24.905	0	0
150303_1_01FA_MoInt_HCDOT_03-(1)	Most Intense Ions	0.1% CH2O2	1	No	1	Protein DJ-1 OS=Homo sapiens GN=PARK7 PE=1 SV=2	Q99497	189	19.9	32.8042	6	9	6	1	122	24.594	0	0
150303_1_01FA_MoInt_HCDOT_03-(1)	Most Intense Ions	0.1% CH2O2	1	No	1	Versican core protein OS=Homo sapiens GN=VCAN PE=1 SV=3	P13611	3396	372.6	1.50177	4	7	4	1	169	24.1	0	0
150303_1_01FA_MoInt_HCDOT_03-(1)	Most Intense Ions	0.1% CH2O2	1	No	1	Putative tenascin-XA OS=Homo sapiens GN=TNXA PE=5 SV=2	Q16473	311	33.7	28.2958	5	6	5	1	105	23.772	0	0
150303_1_01FA_MoInt_HCDOT_03-(1)	Most Intense Ions	0.1% CH2O2	1	No	1	Dipeptidyl peptidase 2 OS=Homo sapiens GN=DPP7 PE=1 SV=3	Q9UHL4	492	54.3	9.14634	4	4	4	1	111	23.512	0	0
150303_1_01FA_MoInt_HCDOT_03-(1)	Most Intense Ions	0.1% CH2O2	1	No	1	Phospholipase D3 OS=Homo sapiens GN=PLD3 PE=1 SV=1	Q8IV08	490	54.7	13.4694	4	7	4	1	187	23.382	0	0
150303_1_01FA_MoInt_HCDOT_03-(1)	Most Intense Ions	0.1% CH2O2	1	No	1	Probable serine carboxypeptidase CPVL OS=Homo sapiens GN=CPVL PE=1 SV=2	Q9H3G5	476	54.1	9.2437	5	9	5	1	171	23.308	0	0
150303_1_01FA_MoInt_HCDOT_03-(1)	Most Intense Ions	0.1% CH2O2	1	No	1	Adipocyte enhancer-binding protein 1 OS=Homo sapiens GN=AEBP1 PE=1 SV=1	Q8IUX7	1158	130.8	5.78584	5	5	5	1	88	23.274	0	0
150303_1_01FA_MoInt_HCDOT_03-(1)	Most Intense Ions	0.1% CH2O2	1	No	1	V-set and transmembrane domain-containing protein 2A OS=Homo sapiens GN=VSTM2A PE=1 SV=3	Q8TAG5	236	25.8	16.5254	3	4	3	1	108	23.231	0	0
150303_1_01FA_MoInt_HCDOT_03-(1)	Most Intense Ions	0.1% CH2O2	1	No	1	Follistatin-related protein 5 OS=Homo sapiens GN=FSTL5 PE=2 SV=2	Q8N475	847	95.7	4.01417	3	3	2	1	116	23.19	0	0
150303_1_01FA_MoInt_HCDOT_03-(1)	Most Intense Ions	0.1% CH2O2	1	No	1	Peptidyl-prolyl cis-trans isomerase A OS=Homo sapiens GN=PPIA PE=1 SV=2	P62937	165	18	36.3636	4	5	4	1	154	23.173	0	0
150303_1_01FA_MoInt_HCDOT_03-(1)	Most Intense Ions	0.1% CH2O2	1	No	1	Phosphoinositide-3-kinase-interacting protein 1 OS=Homo sapiens GN=PIK3IP1 PE=1 SV=2	Q96FE7	263	28.2	18.251	4	5	4	1	141	23.024	0	0
150303_1_01FA_MoInt_HCDOT_03-(1)	Most Intense Ions	0.1% CH2O2	1	No	1	Multiple epidermal growth factor-like domains protein 10 OS=Homo sapiens GN=MEGF10 PE=1 SV=1	Q96KG7	1140	122.1	7.80702	6	7	6	1	167	23.005	0	0
150303_1_01FA_MoInt_HCDOT_03-(1)	Most Intense Ions	0.1% CH2O2	1	No	1	Peptidyl-prolyl cis-trans isomerase B OS=Homo sapiens GN=PPIB PE=1 SV=2	P23284	216	23.7	25.9259	5	8	5	1	225	22.87	0	0
150303_1_01FA_MoInt_HCDOT_03-(1)	Most Intense Ions	0.1% CH2O2	1	No	1	Transmembrane protein 132D OS=Homo sapiens GN=TMEM132D PE=1 SV=1	Q14C87	1099	122.2	4.09463	3	3	3	1	70	22.738	0	0
150303_1_01FA_MoInt_HCDOT_03-(1)	Most Intense Ions	0.1% CH2O2	1	No	1	Voltage-dependent calcium channel subunit alpha-2/delta-2 OS=Homo sapiens GN=CACNA2D2 PE=1 SV=2	Q9NY47	1150	129.7	6.08696	5	5	5	1	47	22.717	0	0
150303_1_01FA_MoInt_HCDOT_03-(1)	Most Intense Ions	0.1% CH2O2	1	No	1	Serine protease HTRA1 OS=Homo sapiens GN=HTRA1 PE=1 SV=1	Q92743	480	51.3	10.4167	4	4	4	1	105	22.511	0	0
150303_1_01FA_MoInt_HCDOT_03-(1)	Most Intense Ions	0.1% CH2O2	1	No	1	POTE ankyrin domain family member J OS=Homo sapiens GN=POTEJ PE=3 SV=1	P0CG39	1038	117.3	2.98651	4	7	2	1	194	22.467	0	0
150303_1_01FA_MoInt_HCDOT_03-(1)	Most Intense Ions	0.1% CH2O2	1	No	1	A disintegrin and metalloproteinase with thrombospondin motifs 1 OS=Homo sapiens GN=ADAMTS1 PE=1 SV=4	Q9UHI8	967	105.3	5.27404	2	2	2	1	85	22.324	0	0
150303_1_01FA_MoInt_HCDOT_03-(1)	Most Intense Ions	0.1% CH2O2	1	No	1	Immunoglobulin J chain OS=Homo sapiens GN=JCHAIN PE=1 SV=4	P01591	159	18.1	25.7862	5	6	5	1	114	22.292	0	0
150303_1_01FA_MoInt_HCDOT_03-(1)	Most Intense Ions	0.1% CH2O2	1	No	1	Neuropilin-1 OS=Homo sapiens GN=NRP1 PE=1 SV=3	O14786	923	103.1	6.82557	4	5	4	1	85	22.28	0	0
150303_1_01FA_MoInt_HCDOT_03-(1)	Most Intense Ions	0.1% CH2O2	1	No	1	Fibroblast growth factor receptor 1 OS=Homo sapiens GN=FGFR1 PE=1 SV=3	P11362	822	91.8	5.83942	5	8	5	1	94	22.266	0	0
150303_1_01FA_MoInt_HCDOT_03-(1)	Most Intense Ions	0.1% CH2O2	1	No	1	Neuroserpin OS=Homo sapiens GN=SERPINI1 PE=1 SV=1	Q99574	410	46.4	10.2439	4	5	4	1	173	22.219	0	0
150303_1_01FA_MoInt_HCDOT_03-(1)	Most Intense Ions	0.1% CH2O2	1	No	1	VWFA and cache domain-containing protein 1 OS=Homo sapiens GN=CACHD1 PE=2 SV=2	Q5VU97	1274	142.2	5.41601	4	4	4	1	74	22.176	0	0
150303_1_01FA_MoInt_HCDOT_03-(1)	Most Intense Ions	0.1% CH2O2	1	No	1	Chitotriosidase-1 OS=Homo sapiens GN=CHIT1 PE=1 SV=1	Q13231	466	51.6	13.9485	5	6	5	1	93	22.151	0	0
150303_1_01FA_MoInt_HCDOT_03-(1)	Most Intense Ions	0.1% CH2O2	1	No	1	Tenascin-R OS=Homo sapiens GN=TNR PE=1 SV=3	Q92752	1358	149.5	4.93373	5	7	5	1	86	22.109	0	0
150303_1_01FA_MoInt_HCDOT_03-(1)	Most Intense Ions	0.1% CH2O2	1	No	1	Peroxiredoxin-1 OS=Homo sapiens GN=PRDX1 PE=1 SV=1	Q06830	199	22.1	26.1307	5	5	4	1	76	22.032	0	0
150303_1_01FA_MoInt_HCDOT_03-(1)	Most Intense Ions	0.1% CH2O2	1	No	1	Ciliary neurotrophic factor receptor subunit alpha OS=Homo sapiens GN=CNTFR PE=1 SV=2	P26992	372	40.6	20.4301	5	5	5	1	39	21.999	0	0
150303_1_01FA_MoInt_HCDOT_03-(1)	Most Intense Ions	0.1% CH2O2	1	No	1	Spondin-1 OS=Homo sapiens GN=SPON1 PE=1 SV=2	Q9HCB6	807	90.9	12.1437	6	6	6	1	89	21.807	0	0
150303_1_01FA_MoInt_HCDOT_03-(1)	Most Intense Ions	0.1% CH2O2	1	No	1	Beta-enolase OS=Homo sapiens GN=ENO3 PE=1 SV=5	P13929	434	47	7.60369	2	3	1	1	208	21.758	0	0
150303_1_01FA_MoInt_HCDOT_03-(1)	Most Intense Ions	0.1% CH2O2	1	No	1	Sushi domain-containing protein 5 OS=Homo sapiens GN=SUSD5 PE=1 SV=3	O60279	629	68	8.10811	4	7	4	1	107	21.434	0	0
150303_1_01FA_MoInt_HCDOT_03-(1)	Most Intense Ions	0.1% CH2O2	1	No	1	Calsyntenin-3 OS=Homo sapiens GN=CLSTN3 PE=1 SV=1	Q9BQT9	956	106	3.76569	2	5	2	1	107	21.395	0	0
150303_1_01FA_MoInt_HCDOT_03-(1)	Most Intense Ions	0.1% CH2O2	1	No	1	Plasma serine protease inhibitor OS=Homo sapiens GN=SERPINA5 PE=1 SV=3	P05154	406	45.6	8.62069	3	3	3	1	89	21.392	0	0
150303_1_01FA_MoInt_HCDOT_03-(1)	Most Intense Ions	0.1% CH2O2	1	No	1	Peroxiredoxin-2 OS=Homo sapiens GN=PRDX2 PE=1 SV=5	P32119	198	21.9	30.303	6	9	5	1	165	21.325	0	0
150303_1_01FA_MoInt_HCDOT_03-(1)	Most Intense Ions	0.1% CH2O2	1	No	1	Triggering receptor expressed on myeloid cells 2 OS=Homo sapiens GN=TREM2 PE=1 SV=1	Q9NZC2	230	25.4	22.1739	3	5	3	1	104	21.296	0	0
150303_1_01FA_MoInt_HCDOT_03-(1)	Most Intense Ions	0.1% CH2O2	1	No	1	Cathepsin Z OS=Homo sapiens GN=CTSZ PE=1 SV=1	Q9UBR2	303	33.8	28.3828	6	6	6	1	70	21.263	0	0
150303_1_01FA_MoInt_HCDOT_03-(1)	Most Intense Ions	0.1% CH2O2	1	No	1	Immunoglobulin kappa variable 2-28 OS=Homo sapiens GN=IGKV2-28 PE=3 SV=1	A0A075B6P5	120	12.9	16.6667	2	6	1	1	107	21.225	0	0
150303_1_01FA_MoInt_HCDOT_03-(1)	Most Intense Ions	0.1% CH2O2	1	No	1	Immunoglobulin kappa variable 2-40 OS=Homo sapiens GN=IGKV2-40 PE=3 SV=2	A0A087WW87	121	13.3	16.5289	2	6	1	1	107	21.225	0	0
150303_1_01FA_MoInt_HCDOT_03-(1)	Most Intense Ions	0.1% CH2O2	1	No	1	Heat shock 70 kDa protein 1B OS=Homo sapiens GN=HSPA1B PE=1 SV=1	P0DMV9	641	70	9.82839	5	6	4	1	131	21.183	0	0
150303_1_01FA_MoInt_HCDOT_03-(1)	Most Intense Ions	0.1% CH2O2	1	No	1	Interstitial collagenase OS=Homo sapiens GN=MMP1 PE=1 SV=3	P03956	469	54	16.8443	6	7	6	1	88	20.919	0	0
150303_1_01FA_MoInt_HCDOT_03-(1)	Most Intense Ions	0.1% CH2O2	1	No	1	Testican-2 OS=Homo sapiens GN=SPOCK2 PE=1 SV=1	Q92563	424	46.7	12.9717	3	5	3	1	45	20.501	0	0
150303_1_01FA_MoInt_HCDOT_03-(1)	Most Intense Ions	0.1% CH2O2	1	No	1	Testican-3 OS=Homo sapiens GN=SPOCK3 PE=1 SV=2	Q9BQ16	436	49.4	12.6147	4	6	3	1	120	20.411	0	0
150303_1_01FA_MoInt_HCDOT_03-(1)	Most Intense Ions	0.1% CH2O2	1	No	1	Immunoglobulin heavy variable 3-7 OS=Homo sapiens GN=IGHV3-7 PE=1 SV=2	P01780	117	12.9	28.2051	4	6	2	1	135	20.371	0	0
150303_1_01FA_MoInt_HCDOT_03-(1)	Most Intense Ions	0.1% CH2O2	1	No	1	Myocilin OS=Homo sapiens GN=MYOC PE=1 SV=2	Q99972	504	56.9	9.52381	3	3	3	1	59	20.328	0	0
150303_1_01FA_MoInt_HCDOT_03-(1)	Most Intense Ions	0.1% CH2O2	1	No	1	Neuronal pentraxin-2 OS=Homo sapiens GN=NPTX2 PE=1 SV=2	P47972	431	47	13.4571	4	5	4	1	128	20.266	0	0
150303_1_01FA_MoInt_HCDOT_03-(1)	Most Intense Ions	0.1% CH2O2	1	No	1	Immunoglobulin heavy variable 3-23 OS=Homo sapiens GN=IGHV3-23 PE=1 SV=2	P01764	117	12.6	18.8034	3	7	1	1	251	20.216	0	0
150303_1_01FA_MoInt_HCDOT_03-(1)	Most Intense Ions	0.1% CH2O2	1	No	1	Immunoglobulin heavy variable 3-53 OS=Homo sapiens GN=IGHV3-53 PE=1 SV=2	P01767	116	12.8	18.9655	3	7	1	1	251	20.216	0	0
150303_1_01FA_MoInt_HCDOT_03-(1)	Most Intense Ions	0.1% CH2O2	1	No	1	Immunoglobulin heavy variable 3-30-3 OS=Homo sapiens GN=IGHV3-30-3 PE=3 SV=1	P0DP02	117	13	18.8034	3	7	1	1	251	20.216	0	0
150303_1_01FA_MoInt_HCDOT_03-(1)	Most Intense Ions	0.1% CH2O2	1	No	1	Immunoglobulin heavy variable 3-66 OS=Homo sapiens GN=IGHV3-66 PE=3 SV=1	A0A0C4DH42	116	12.7	18.9655	3	7	1	1	251	20.216	0	0
150303_1_01FA_MoInt_HCDOT_03-(1)	Most Intense Ions	0.1% CH2O2	1	No	1	Immunoglobulin heavy variable 3-30-5 OS=Homo sapiens GN=IGHV3-30-5 PE=3 SV=1	P0DP03	117	12.9	18.8034	3	7	1	1	251	20.216	0	0
150303_1_01FA_MoInt_HCDOT_03-(1)	Most Intense Ions	0.1% CH2O2	1	No	1	Immunoglobulin heavy variable 3-33 OS=Homo sapiens GN=IGHV3-33 PE=1 SV=2	P01772	117	13.1	18.8034	3	7	1	1	251	20.216	0	0
150303_1_01FA_MoInt_HCDOT_03-(1)	Most Intense Ions	0.1% CH2O2	1	No	1	Hepatocyte growth factor activator OS=Homo sapiens GN=HGFAC PE=1 SV=1	Q04756	655	70.6	9.16031	4	5	4	1	107	20.119	0	0
150303_1_01FA_MoInt_HCDOT_03-(1)	Most Intense Ions	0.1% CH2O2	1	No	1	Lysozyme C OS=Homo sapiens GN=LYZ PE=1 SV=1	P61626	148	16.5	29.7297	4	6	4	1	161	20.067	0	0
150303_1_01FA_MoInt_HCDOT_03-(1)	Most Intense Ions	0.1% CH2O2	1	No	1	Immunoglobulin heavy constant delta OS=Homo sapiens GN=IGHD PE=1 SV=3	P01880	384	42.3	15.8854	3	5	3	1	44	19.878	0	0
150303_1_01FA_MoInt_HCDOT_03-(1)	Most Intense Ions	0.1% CH2O2	1	No	1	ICOS ligand OS=Homo sapiens GN=ICOSLG PE=1 SV=2	O75144	302	33.3	12.5828	3	5	3	1	167	19.875	0	0
150303_1_01FA_MoInt_HCDOT_03-(1)	Most Intense Ions	0.1% CH2O2	1	No	1	Protocadherin alpha-C2 OS=Homo sapiens GN=PCDHAC2 PE=2 SV=1	Q9Y5I4	1007	109.4	6.0576	4	4	4	1	87	19.814	0	0
150303_1_01FA_MoInt_HCDOT_03-(1)	Most Intense Ions	0.1% CH2O2	1	No	1	Thrombospondin-1 OS=Homo sapiens GN=THBS1 PE=1 SV=2	P07996	1170	129.3	5.21368	4	4	3	1	88	19.776	0	0
150303_1_01FA_MoInt_HCDOT_03-(1)	Most Intense Ions	0.1% CH2O2	1	No	1	Kunitz-type protease inhibitor 2 OS=Homo sapiens GN=SPINT2 PE=1 SV=2	O43291	252	28.2	15.0794	3	5	3	1	110	19.631	0	0
150303_1_01FA_MoInt_HCDOT_03-(1)	Most Intense Ions	0.1% CH2O2	1	No	1	RGM domain family member B OS=Homo sapiens GN=RGMB PE=1 SV=3	Q6NW40	437	47.5	14.1876	5	7	5	1	148	19.61	0	0
150303_1_01FA_MoInt_HCDOT_03-(1)	Most Intense Ions	0.1% CH2O2	1	No	1	Papilin OS=Homo sapiens GN=PAPLN PE=2 SV=4	O95428	1278	137.6	7.66823	6	6	6	1	38	19.201	0	0
150303_1_01FA_MoInt_HCDOT_03-(1)	Most Intense Ions	0.1% CH2O2	1	No	1	Alpha-N-acetylglucosaminidase OS=Homo sapiens GN=NAGLU PE=1 SV=2	P54802	743	82.2	6.59489	3	4	3	1	128	19.063	0	0
150303_1_01FA_MoInt_HCDOT_03-(1)	Most Intense Ions	0.1% CH2O2	1	No	1	Keratin, type I cytoskeletal 10 OS=Homo sapiens GN=KRT10 PE=1 SV=6	P13645	584	58.8	8.04795	4	5	3	1	161	18.864	0	0
150303_1_01FA_MoInt_HCDOT_03-(1)	Most Intense Ions	0.1% CH2O2	1	No	1	Matrix Gla protein OS=Homo sapiens GN=MGP PE=1 SV=2	P08493	103	12.3	23.301	2	3	2	1	128	18.855	0	0
150303_1_01FA_MoInt_HCDOT_03-(1)	Most Intense Ions	0.1% CH2O2	1	No	1	Procollagen-lysine,2-oxoglutarate 5-dioxygenase 1 OS=Homo sapiens GN=PLOD1 PE=1 SV=2	Q02809	727	83.5	5.36451	3	3	3	1	105	18.62	0	0
150303_1_01FA_MoInt_HCDOT_03-(1)	Most Intense Ions	0.1% CH2O2	1	No	1	Growth arrest-specific protein 6 OS=Homo sapiens GN=GAS6 PE=1 SV=2	Q14393	721	79.6	9.15395	4	4	4	1	106	18.514	0	0
150303_1_01FA_MoInt_HCDOT_03-(1)	Most Intense Ions	0.1% CH2O2	1	No	1	Repulsive guidance molecule A OS=Homo sapiens GN=RGMA PE=1 SV=3	Q96B86	450	49.3	6.66667	2	4	2	1	90	18.5	0	0
150303_1_01FA_MoInt_HCDOT_03-(1)	Most Intense Ions	0.1% CH2O2	1	No	1	Phosphoglycerate mutase 1 OS=Homo sapiens GN=PGAM1 PE=1 SV=2	P18669	254	28.8	18.1102	3	3	3	1	58	18.467	0	0
150303_1_01FA_MoInt_HCDOT_03-(1)	Most Intense Ions	0.1% CH2O2	1	No	1	Beta-mannosidase OS=Homo sapiens GN=MANBA PE=2 SV=3	O00462	879	100.8	4.89192	3	3	3	1	84	18.351	0	0
150303_1_01FA_MoInt_HCDOT_03-(1)	Most Intense Ions	0.1% CH2O2	1	No	1	HLA class I histocompatibility antigen, A-3 alpha chain OS=Homo sapiens GN=HLA-A PE=1 SV=2	P04439	365	40.8	13.9726	3	3	3	1	75	18.118	0	0
150303_1_01FA_MoInt_HCDOT_03-(1)	Most Intense Ions	0.1% CH2O2	1	No	1	HLA class I histocompatibility antigen, Cw-12 alpha chain OS=Homo sapiens GN=HLA-C PE=1 SV=2	P30508	366	40.9	13.9344	3	3	3	1	75	18.118	0	0
150303_1_01FA_MoInt_HCDOT_03-(1)	Most Intense Ions	0.1% CH2O2	1	No	1	HLA class I histocompatibility antigen, A-30 alpha chain OS=Homo sapiens GN=HLA-A PE=1 SV=2	P16188	365	40.9	13.9726	3	3	3	1	75	18.118	0	0
150303_1_01FA_MoInt_HCDOT_03-(1)	Most Intense Ions	0.1% CH2O2	1	No	1	HLA class I histocompatibility antigen, A-36 alpha chain OS=Homo sapiens GN=HLA-A PE=1 SV=1	P30455	365	40.9	13.9726	3	3	3	1	75	18.118	0	0
150303_1_01FA_MoInt_HCDOT_03-(1)	Most Intense Ions	0.1% CH2O2	1	No	1	HLA class I histocompatibility antigen, Cw-16 alpha chain OS=Homo sapiens GN=HLA-C PE=1 SV=1	Q29960	366	40.7	13.9344	3	3	3	1	75	18.118	0	0
150303_1_01FA_MoInt_HCDOT_03-(1)	Most Intense Ions	0.1% CH2O2	1	No	1	HLA class I histocompatibility antigen, A-24 alpha chain OS=Homo sapiens GN=HLA-A PE=1 SV=2	P05534	365	40.7	13.9726	3	3	3	1	75	18.118	0	0
150303_1_01FA_MoInt_HCDOT_03-(1)	Most Intense Ions	0.1% CH2O2	1	No	1	HLA class I histocompatibility antigen, A-11 alpha chain OS=Homo sapiens GN=HLA-A PE=1 SV=1	P13746	365	40.9	13.9726	3	3	3	1	75	18.118	0	0
150303_1_01FA_MoInt_HCDOT_03-(1)	Most Intense Ions	0.1% CH2O2	1	No	1	HLA class I histocompatibility antigen, A-1 alpha chain OS=Homo sapiens GN=HLA-A PE=1 SV=1	P30443	365	40.8	13.9726	3	3	3	1	75	18.118	0	0
150303_1_01FA_MoInt_HCDOT_03-(1)	Most Intense Ions	0.1% CH2O2	1	No	1	HLA class I histocompatibility antigen, A-23 alpha chain OS=Homo sapiens GN=HLA-A PE=1 SV=1	P30447	365	40.7	13.9726	3	3	3	1	75	18.118	0	0
150303_1_01FA_MoInt_HCDOT_03-(1)	Most Intense Ions	0.1% CH2O2	1	No	1	Insulin-like growth factor-binding protein 5 OS=Homo sapiens GN=IGFBP5 PE=1 SV=1	P24593	272	30.6	17.6471	5	7	5	1	126	18.107	0	0
150303_1_01FA_MoInt_HCDOT_03-(1)	Most Intense Ions	0.1% CH2O2	1	No	1	Golgi membrane protein 1 OS=Homo sapiens GN=GOLM1 PE=1 SV=1	Q8NBJ4	401	45.3	9.72569	4	5	4	1	135	18.091	0	0
150303_1_01FA_MoInt_HCDOT_03-(1)	Most Intense Ions	0.1% CH2O2	1	No	1	Lysosome-associated membrane glycoprotein 2 OS=Homo sapiens GN=LAMP2 PE=1 SV=2	P13473	410	44.9	10.9756	5	9	5	1	140	18.083	0	0
150303_1_01FA_MoInt_HCDOT_03-(1)	Most Intense Ions	0.1% CH2O2	1	No	1	Netrin-G1 OS=Homo sapiens GN=NTNG1 PE=1 SV=3	Q9Y2I2	539	60.5	4.82375	2	3	2	1	128	18.071	0	0
150303_1_01FA_MoInt_HCDOT_03-(1)	Most Intense Ions	0.1% CH2O2	1	No	1	Endosialin OS=Homo sapiens GN=CD248 PE=1 SV=1	Q9HCU0	757	80.8	5.41612	4	4	4	1	72	18.028	0	0
150303_1_01FA_MoInt_HCDOT_03-(1)	Most Intense Ions	0.1% CH2O2	1	No	1	Calcium/calmodulin-dependent protein kinase type II subunit alpha OS=Homo sapiens GN=CAMK2A PE=1 SV=2	Q9UQM7	478	54.1	9.62343	3	3	3	1	101	17.839	0	0
150303_1_01FA_MoInt_HCDOT_03-(1)	Most Intense Ions	0.1% CH2O2	1	No	1	V-set and immunoglobulin domain-containing protein 4 OS=Homo sapiens GN=VSIG4 PE=1 SV=1	Q9Y279	399	44	11.0276	3	7	3	1	175	17.818	0	0
150303_1_01FA_MoInt_HCDOT_03-(1)	Most Intense Ions	0.1% CH2O2	1	No	1	Semaphorin-3G OS=Homo sapiens GN=SEMA3G PE=2 SV=1	Q9NS98	782	86.6	4.60358	3	4	3	1	73	17.759	0	0
150303_1_01FA_MoInt_HCDOT_03-(1)	Most Intense Ions	0.1% CH2O2	1	No	1	Lysosomal alpha-glucosidase OS=Homo sapiens GN=GAA PE=1 SV=4	P10253	952	105.3	6.19748	4	4	4	1	83	17.654	0	0
150303_1_01FA_MoInt_HCDOT_03-(1)	Most Intense Ions	0.1% CH2O2	1	No	1	Trans-Golgi network integral membrane protein 2 OS=Homo sapiens GN=TGOLN2 PE=1 SV=2	O43493	480	51.1	17.5	5	9	5	1	85	17.561	0	0
150303_1_01FA_MoInt_HCDOT_03-(1)	Most Intense Ions	0.1% CH2O2	1	No	1	Leucine-rich repeat and immunoglobulin-like domain-containing nogo receptor-interacting protein 1 OS=Homo sapiens GN=LINGO1 PE=1 SV=2	Q96FE5	620	69.8	9.51613	4	5	4	1	72	17.549	0	0
150303_1_01FA_MoInt_HCDOT_03-(1)	Most Intense Ions	0.1% CH2O2	1	No	1	Protein Z-dependent protease inhibitor OS=Homo sapiens GN=SERPINA10 PE=1 SV=1	Q9UK55	444	50.7	8.10811	3	5	3	1	141	17.492	0	0
150303_1_01FA_MoInt_HCDOT_03-(1)	Most Intense Ions	0.1% CH2O2	1	No	1	AP-2 complex subunit beta OS=Homo sapiens GN=AP2B1 PE=1 SV=1	P63010	937	104.5	6.72359	6	6	6	1	112	17.385	0	0
150303_1_01FA_MoInt_HCDOT_03-(1)	Most Intense Ions	0.1% CH2O2	1	No	1	Decorin OS=Homo sapiens GN=DCN PE=1 SV=1	P07585	359	39.7	19.2201	5	6	5	1	113	17.381	0	0
150303_1_01FA_MoInt_HCDOT_03-(1)	Most Intense Ions	0.1% CH2O2	1	No	1	Rab GDP dissociation inhibitor beta OS=Homo sapiens GN=GDI2 PE=1 SV=2	P50395	445	50.6	6.96629	2	3	2	1	58	17.178	0	0
150303_1_01FA_MoInt_HCDOT_03-(1)	Most Intense Ions	0.1% CH2O2	1	No	1	4F2 cell-surface antigen heavy chain OS=Homo sapiens GN=SLC3A2 PE=1 SV=3	P08195	630	68	9.84127	4	4	4	1	61	17.169	0	0
150303_1_01FA_MoInt_HCDOT_03-(1)	Most Intense Ions	0.1% CH2O2	1	No	1	Radixin OS=Homo sapiens GN=RDX PE=1 SV=1	P35241	583	68.5	7.89022	5	6	5	1	94	17.073	0	0
150303_1_01FA_MoInt_HCDOT_03-(1)	Most Intense Ions	0.1% CH2O2	1	No	1	Ezrin OS=Homo sapiens GN=EZR PE=1 SV=4	P15311	586	69.4	7.84983	5	6	5	1	94	17.073	0	0
150303_1_01FA_MoInt_HCDOT_03-(1)	Most Intense Ions	0.1% CH2O2	1	No	1	Multimerin-2 OS=Homo sapiens GN=MMRN2 PE=1 SV=2	Q9H8L6	949	104.3	4.32034	3	3	3	1	77	16.959	0	0
150303_1_01FA_MoInt_HCDOT_03-(1)	Most Intense Ions	0.1% CH2O2	1	No	1	Apolipoprotein M OS=Homo sapiens GN=APOM PE=1 SV=2	O95445	188	21.2	20.2128	4	6	4	1	139	16.893	0	0
150303_1_01FA_MoInt_HCDOT_03-(1)	Most Intense Ions	0.1% CH2O2	1	No	1	Coagulation factor XIII B chain OS=Homo sapiens GN=F13B PE=1 SV=3	P05160	661	75.5	11.4977	5	6	5	1	69	16.671	0	0
150303_1_01FA_MoInt_HCDOT_03-(1)	Most Intense Ions	0.1% CH2O2	1	No	1	Out at first protein homolog OS=Homo sapiens GN=OAF PE=2 SV=1	Q86UD1	273	30.7	13.5531	3	6	3	1	111	16.384	0	0
150303_1_01FA_MoInt_HCDOT_03-(1)	Most Intense Ions	0.1% CH2O2	1	No	1	Heat shock protein HSP 90-beta OS=Homo sapiens GN=HSP90AB1 PE=1 SV=4	P08238	724	83.2	3.8674	2	2	1	1	58	16.324	0	0
150303_1_01FA_MoInt_HCDOT_03-(1)	Most Intense Ions	0.1% CH2O2	1	No	1	14-3-3 protein beta/alpha OS=Homo sapiens GN=YWHAB PE=1 SV=3	P31946	246	28.1	19.1057	4	5	2	1	106	15.971	0	0
150303_1_01FA_MoInt_HCDOT_03-(1)	Most Intense Ions	0.1% CH2O2	1	No	1	Heat shock 70 kDa protein 6 OS=Homo sapiens GN=HSPA6 PE=1 SV=2	P17066	643	71	6.22084	3	3	2	1	91	15.853	0	0
150303_1_01FA_MoInt_HCDOT_03-(1)	Most Intense Ions	0.1% CH2O2	1	No	1	Netrin receptor DCC OS=Homo sapiens GN=DCC PE=1 SV=2	P43146	1447	158.4	4.49205	5	6	5	1	67	15.806	0	0
150303_1_01FA_MoInt_HCDOT_03-(1)	Most Intense Ions	0.1% CH2O2	1	No	1	Coagulation factor IX OS=Homo sapiens GN=F9 PE=1 SV=2	P00740	461	51.7	7.80911	3	3	3	1	81	15.799	0	0
150303_1_01FA_MoInt_HCDOT_03-(1)	Most Intense Ions	0.1% CH2O2	1	No	1	Profilin-1 OS=Homo sapiens GN=PFN1 PE=1 SV=2	P07737	140	15	30.7143	3	5	3	1	84	15.717	0	0
150303_1_01FA_MoInt_HCDOT_03-(1)	Most Intense Ions	0.1% CH2O2	1	No	1	Immunoglobulin kappa variable 3-20 OS=Homo sapiens GN=IGKV3-20 PE=1 SV=2	P01619	116	12.5	27.5862	2	4	2	1	82	15.659	0	0
150303_1_01FA_MoInt_HCDOT_03-(1)	Most Intense Ions	0.1% CH2O2	1	No	1	Cerebellin-3 OS=Homo sapiens GN=CBLN3 PE=1 SV=1	Q6UW01	205	21.5	20.4878	3	5	3	1	188	15.592	0	0
150303_1_01FA_MoInt_HCDOT_03-(1)	Most Intense Ions	0.1% CH2O2	1	No	1	Ribonuclease K6 OS=Homo sapiens GN=RNASE6 PE=1 SV=2	Q93091	150	17.2	35.3333	3	3	3	1	63	15.54	0	0
150303_1_01FA_MoInt_HCDOT_03-(1)	Most Intense Ions	0.1% CH2O2	1	No	1	Secreted frizzled-related protein 3 OS=Homo sapiens GN=FRZB PE=1 SV=2	Q92765	325	36.2	11.3846	3	3	3	1	45	15.514	0	0
150303_1_01FA_MoInt_HCDOT_03-(1)	Most Intense Ions	0.1% CH2O2	1	No	1	Laminin subunit gamma-1 OS=Homo sapiens GN=LAMC1 PE=1 SV=3	P11047	1609	177.5	1.92666	2	2	2	1	91	15.455	0	0
150303_1_01FA_MoInt_HCDOT_03-(1)	Most Intense Ions	0.1% CH2O2	1	No	1	Immunoglobulin kappa variable 1D-33 OS=Homo sapiens GN=IGKV1D-33 PE=1 SV=2	P01593	117	12.8	13.6752	1	2	1	1	132	15.439	0	0
150303_1_01FA_MoInt_HCDOT_03-(1)	Most Intense Ions	0.1% CH2O2	1	No	1	Cell adhesion molecule 2 OS=Homo sapiens GN=CADM2 PE=2 SV=1	Q8N3J6	435	47.5	17.0115	4	8	4	1	104	15.423	0	0
150303_1_01FA_MoInt_HCDOT_03-(1)	Most Intense Ions	0.1% CH2O2	1	No	1	Immunoglobulin lambda variable 3-21 OS=Homo sapiens GN=IGLV3-21 PE=1 SV=2	P80748	117	12.4	13.6752	1	1	1	1	137	15.42	0	0
150303_1_01FA_MoInt_HCDOT_03-(1)	Most Intense Ions	0.1% CH2O2	1	No	1	N-acetylgalactosaminyltransferase 7 OS=Homo sapiens GN=GALNT7 PE=1 SV=1	Q86SF2	657	75.3	6.69711	3	3	3	1	72	15.374	0	0
150303_1_01FA_MoInt_HCDOT_03-(1)	Most Intense Ions	0.1% CH2O2	1	No	1	Hepatocyte growth factor-like protein OS=Homo sapiens GN=MST1 PE=1 SV=2	P26927	711	80.3	8.43882	6	6	6	1	65	15.366	0	0
150303_1_01FA_MoInt_HCDOT_03-(1)	Most Intense Ions	0.1% CH2O2	1	No	1	C-X-C motif chemokine 16 OS=Homo sapiens GN=CXCL16 PE=2 SV=4	Q9H2A7	254	27.6	5.51181	1	1	1	1	89	15.363	0	0
150303_1_01FA_MoInt_HCDOT_03-(1)	Most Intense Ions	0.1% CH2O2	1	No	1	Semaphorin-6D OS=Homo sapiens GN=SEMA6D PE=1 SV=1	Q8NFY4	1073	119.8	5.31221	4	4	4	1	69	15.259	0	0
150303_1_01FA_MoInt_HCDOT_03-(1)	Most Intense Ions	0.1% CH2O2	1	No	1	Neutral alpha-glucosidase AB OS=Homo sapiens GN=GANAB PE=1 SV=3	Q14697	944	106.8	8.05085	4	4	4	1	28	15.252	0	0
150303_1_01FA_MoInt_HCDOT_03-(1)	Most Intense Ions	0.1% CH2O2	1	No	1	Immunoglobulin kappa variable 1-27 OS=Homo sapiens GN=IGKV1-27 PE=3 SV=1	A0A075B6S5	117	12.7	13.6752	1	2	1	1	147	15.177	0	0
150303_1_01FA_MoInt_HCDOT_03-(1)	Most Intense Ions	0.1% CH2O2	1	No	1	Immunoglobulin kappa variable 1-9 OS=Homo sapiens GN=IGKV1-9 PE=3 SV=1	A0A0C4DH69	117	12.7	13.6752	1	2	1	1	147	15.177	0	0
150303_1_01FA_MoInt_HCDOT_03-(1)	Most Intense Ions	0.1% CH2O2	1	No	1	Immunoglobulin kappa variable 1-8 OS=Homo sapiens GN=IGKV1-8 PE=3 SV=1	A0A0C4DH67	115	12.5	13.913	1	2	1	1	147	15.177	0	0
150303_1_01FA_MoInt_HCDOT_03-(1)	Most Intense Ions	0.1% CH2O2	1	No	1	14-3-3 protein zeta/delta OS=Homo sapiens GN=YWHAZ PE=1 SV=1	P63104	245	27.7	24.0816	5	7	3	1	181	15.173	0	0
150303_1_01FA_MoInt_HCDOT_03-(1)	Most Intense Ions	0.1% CH2O2	1	No	1	Chordin-like protein 1 OS=Homo sapiens GN=CHRDL1 PE=1 SV=1	Q9BU40	450	51.1	9.55556	3	4	3	1	75	15.115	0	0
150303_1_01FA_MoInt_HCDOT_03-(1)	Most Intense Ions	0.1% CH2O2	1	No	1	Hyaluronidase-1 OS=Homo sapiens GN=HYAL1 PE=1 SV=2	Q12794	435	48.3	10.3448	2	3	2	1	70	14.976	0	0
150303_1_01FA_MoInt_HCDOT_03-(1)	Most Intense Ions	0.1% CH2O2	1	No	1	Keratin, type II cytoskeletal 6B OS=Homo sapiens GN=KRT6B PE=1 SV=5	P04259	564	60	3.90071	2	4	0	0	126	14.945	0	0
150303_1_01FA_MoInt_HCDOT_03-(1)	Most Intense Ions	0.1% CH2O2	1	No	1	C-type lectin domain family 11 member A OS=Homo sapiens GN=CLEC11A PE=1 SV=1	Q9Y240	323	35.7	10.2167	3	3	3	1	51	14.938	0	0
150303_1_01FA_MoInt_HCDOT_03-(1)	Most Intense Ions	0.1% CH2O2	1	No	1	Vitamin K-dependent protein C OS=Homo sapiens GN=PROC PE=1 SV=1	P04070	461	52	7.15835	2	2	2	1	26	14.925	0	0
150303_1_01FA_MoInt_HCDOT_03-(1)	Most Intense Ions	0.1% CH2O2	1	No	1	CD109 antigen OS=Homo sapiens GN=CD109 PE=1 SV=2	Q6YHK3	1445	161.6	1.86851	2	2	2	1	85	14.714	0	0
150303_1_01FA_MoInt_HCDOT_03-(1)	Most Intense Ions	0.1% CH2O2	1	No	1	Probable phosphoglycerate mutase 4 OS=Homo sapiens GN=PGAM4 PE=3 SV=1	Q8N0Y7	254	28.8	13.7795	2	2	2	1	43	14.679	0	0
150303_1_01FA_MoInt_HCDOT_03-(1)	Most Intense Ions	0.1% CH2O2	1	No	1	Protocadherin-9 OS=Homo sapiens GN=PCDH9 PE=1 SV=2	Q9HC56	1237	136	3.79951	4	4	4	1	76	14.616	0	0
150303_1_01FA_MoInt_HCDOT_03-(1)	Most Intense Ions	0.1% CH2O2	1	No	1	Protein disulfide-isomerase A3 OS=Homo sapiens GN=PDIA3 PE=1 SV=4	P30101	505	56.7	8.51485	4	4	4	1	85	14.573	0	0
150303_1_01FA_MoInt_HCDOT_03-(1)	Most Intense Ions	0.1% CH2O2	1	No	1	Ephrin type-A receptor 7 OS=Homo sapiens GN=EPHA7 PE=1 SV=3	Q15375	998	112	3.90782	3	3	3	1	90	14.516	0	0
150303_1_01FA_MoInt_HCDOT_03-(1)	Most Intense Ions	0.1% CH2O2	1	No	1	Beta-1,3-N-acetylglucosaminyltransferase lunatic fringe OS=Homo sapiens GN=LFNG PE=1 SV=2	Q8NES3	379	41.7	13.1926	3	3	3	1	76	14.467	0	0
150303_1_01FA_MoInt_HCDOT_03-(1)	Most Intense Ions	0.1% CH2O2	1	No	1	Disintegrin and metalloproteinase domain-containing protein 11 OS=Homo sapiens GN=ADAM11 PE=2 SV=3	O75078	769	83.4	4.29129	2	2	2	1	38	14.437	0	0
150303_1_01FA_MoInt_HCDOT_03-(1)	Most Intense Ions	0.1% CH2O2	1	No	1	Vimentin OS=Homo sapiens GN=VIM PE=1 SV=4	P08670	466	53.6	10.0858	5	5	5	1	47	14.331	0	0
150303_1_01FA_MoInt_HCDOT_03-(1)	Most Intense Ions	0.1% CH2O2	1	No	1	Cartilage oligomeric matrix protein OS=Homo sapiens GN=COMP PE=1 SV=2	P49747	757	82.8	5.15192	2	2	2	1	79	14.281	0	0
150303_1_01FA_MoInt_HCDOT_03-(1)	Most Intense Ions	0.1% CH2O2	1	No	1	HLA class I histocompatibility antigen, B-57 alpha chain OS=Homo sapiens GN=HLA-B PE=1 SV=1	P18465	362	40.2	7.45856	2	2	2	1	75	14.144	0	0
150303_1_01FA_MoInt_HCDOT_03-(1)	Most Intense Ions	0.1% CH2O2	1	No	1	HLA class I histocompatibility antigen, B-35 alpha chain OS=Homo sapiens GN=HLA-B PE=1 SV=1	P30685	362	40.4	7.45856	2	2	2	1	75	14.144	0	0
150303_1_01FA_MoInt_HCDOT_03-(1)	Most Intense Ions	0.1% CH2O2	1	No	1	HLA class I histocompatibility antigen, B-55 alpha chain OS=Homo sapiens GN=HLA-B PE=1 SV=1	P30493	362	40.5	7.45856	2	2	2	1	75	14.144	0	0
150303_1_01FA_MoInt_HCDOT_03-(1)	Most Intense Ions	0.1% CH2O2	1	No	1	HLA class I histocompatibility antigen, B-58 alpha chain OS=Homo sapiens GN=HLA-B PE=1 SV=1	P10319	362	40.3	7.45856	2	2	2	1	75	14.144	0	0
150303_1_01FA_MoInt_HCDOT_03-(1)	Most Intense Ions	0.1% CH2O2	1	No	1	HLA class I histocompatibility antigen, B-46 alpha chain OS=Homo sapiens GN=HLA-B PE=1 SV=1	P30484	362	40.4	7.45856	2	2	2	1	75	14.144	0	0
150303_1_01FA_MoInt_HCDOT_03-(1)	Most Intense Ions	0.1% CH2O2	1	No	1	HLA class I histocompatibility antigen, B-78 alpha chain OS=Homo sapiens GN=HLA-B PE=1 SV=1	P30498	362	40.5	7.45856	2	2	2	1	75	14.144	0	0
150303_1_01FA_MoInt_HCDOT_03-(1)	Most Intense Ions	0.1% CH2O2	1	No	1	HLA class I histocompatibility antigen, B-59 alpha chain OS=Homo sapiens GN=HLA-B PE=1 SV=1	Q29940	362	40.6	7.45856	2	2	2	1	75	14.144	0	0
150303_1_01FA_MoInt_HCDOT_03-(1)	Most Intense Ions	0.1% CH2O2	1	No	1	HLA class I histocompatibility antigen, B-56 alpha chain OS=Homo sapiens GN=HLA-B PE=1 SV=1	P30495	362	40.5	7.45856	2	2	2	1	75	14.144	0	0
150303_1_01FA_MoInt_HCDOT_03-(1)	Most Intense Ions	0.1% CH2O2	1	No	1	HLA class I histocompatibility antigen, Cw-14 alpha chain OS=Homo sapiens GN=HLA-C PE=1 SV=2	P30510	366	40.8	7.37705	2	2	2	1	75	14.144	0	0
150303_1_01FA_MoInt_HCDOT_03-(1)	Most Intense Ions	0.1% CH2O2	1	No	1	HLA class I histocompatibility antigen, Cw-4 alpha chain OS=Homo sapiens GN=HLA-C PE=1 SV=1	P30504	366	41	7.37705	2	2	2	1	75	14.144	0	0
150303_1_01FA_MoInt_HCDOT_03-(1)	Most Intense Ions	0.1% CH2O2	1	No	1	HLA class I histocompatibility antigen, B-54 alpha chain OS=Homo sapiens GN=HLA-B PE=1 SV=1	P30492	362	40.4	7.45856	2	2	2	1	75	14.144	0	0
150303_1_01FA_MoInt_HCDOT_03-(1)	Most Intense Ions	0.1% CH2O2	1	No	1	HLA class I histocompatibility antigen, B-15 alpha chain OS=Homo sapiens GN=HLA-B PE=1 SV=2	P30464	362	40.4	7.45856	2	2	2	1	75	14.144	0	0
150303_1_01FA_MoInt_HCDOT_03-(1)	Most Intense Ions	0.1% CH2O2	1	No	1	HLA class I histocompatibility antigen, B-53 alpha chain OS=Homo sapiens GN=HLA-B PE=1 SV=1	P30491	362	40.5	7.45856	2	2	2	1	75	14.144	0	0
150303_1_01FA_MoInt_HCDOT_03-(1)	Most Intense Ions	0.1% CH2O2	1	No	1	HLA class I histocompatibility antigen, B-51 alpha chain OS=Homo sapiens GN=HLA-B PE=1 SV=1	P18464	362	40.5	7.45856	2	2	2	1	75	14.144	0	0
150303_1_01FA_MoInt_HCDOT_03-(1)	Most Intense Ions	0.1% CH2O2	1	No	1	HLA class I histocompatibility antigen, B-52 alpha chain OS=Homo sapiens GN=HLA-B PE=1 SV=1	P30490	362	40.5	7.45856	2	2	2	1	75	14.144	0	0
150303_1_01FA_MoInt_HCDOT_03-(1)	Most Intense Ions	0.1% CH2O2	1	No	1	Sushi, nidogen and EGF-like domain-containing protein 1 OS=Homo sapiens GN=SNED1 PE=2 SV=2	Q8TER0	1413	152.1	1.76929	2	2	2	1	121	14.076	0	0
150303_1_01FA_MoInt_HCDOT_03-(1)	Most Intense Ions	0.1% CH2O2	1	No	1	Lipopolysaccharide-binding protein OS=Homo sapiens GN=LBP PE=1 SV=3	P18428	481	53.4	7.69231	2	3	2	1	58	13.914	0	0
150303_1_01FA_MoInt_HCDOT_03-(1)	Most Intense Ions	0.1% CH2O2	1	No	1	Keratin, type II cytoskeletal 2 epidermal OS=Homo sapiens GN=KRT2 PE=1 SV=2	P35908	639	65.4	8.6072	4	5	3	1	87	13.885	0	0
150303_1_01FA_MoInt_HCDOT_03-(1)	Most Intense Ions	0.1% CH2O2	1	No	1	Immunoglobulin kappa variable 2-30 OS=Homo sapiens GN=IGKV2-30 PE=3 SV=2	P06310	120	13.2	16.6667	2	4	1	1	84	13.859	0	0
150303_1_01FA_MoInt_HCDOT_03-(1)	Most Intense Ions	0.1% CH2O2	1	No	1	Ephrin type-B receptor 6 OS=Homo sapiens GN=EPHB6 PE=1 SV=4	O15197	1021	110.6	2.64447	2	2	2	1	53	13.831	0	0
150303_1_01FA_MoInt_HCDOT_03-(1)	Most Intense Ions	0.1% CH2O2	1	No	1	Roundabout homolog 1 OS=Homo sapiens GN=ROBO1 PE=1 SV=1	Q9Y6N7	1651	180.8	2.1805	3	5	2	1	91	13.685	0	0
150303_1_01FA_MoInt_HCDOT_03-(1)	Most Intense Ions	0.1% CH2O2	1	No	1	Alpha-mannosidase 2 OS=Homo sapiens GN=MAN2A1 PE=1 SV=2	Q16706	1144	131.1	7.69231	5	5	5	1	39	13.628	0	0
150303_1_01FA_MoInt_HCDOT_03-(1)	Most Intense Ions	0.1% CH2O2	1	No	1	Neuroblastoma suppressor of tumorigenicity 1 OS=Homo sapiens GN=NBL1 PE=1 SV=2	P41271	181	19.4	13.8122	3	11	3	1	221	13.591	0	0
150303_1_01FA_MoInt_HCDOT_03-(1)	Most Intense Ions	0.1% CH2O2	1	No	1	MAM domain-containing glycosylphosphatidylinositol anchor protein 1 OS=Homo sapiens GN=MDGA1 PE=1 SV=1	Q8NFP4	955	105.7	5.02618	3	4	3	1	51	13.408	0	0
150303_1_01FA_MoInt_HCDOT_03-(1)	Most Intense Ions	0.1% CH2O2	1	No	1	Myelin-oligodendrocyte glycoprotein OS=Homo sapiens GN=MOG PE=1 SV=2	Q16653	247	28.2	4.8583	1	2	1	1	142	13.382	0	0
150303_1_01FA_MoInt_HCDOT_03-(1)	Most Intense Ions	0.1% CH2O2	1	No	1	Protocadherin gamma-C5 OS=Homo sapiens GN=PCDHGC5 PE=2 SV=1	Q9Y5F6	944	101.9	6.5678	3	5	3	1	97	13.371	0	0
150303_1_01FA_MoInt_HCDOT_03-(1)	Most Intense Ions	0.1% CH2O2	1	No	1	Epsilon-sarcoglycan OS=Homo sapiens GN=SGCE PE=1 SV=6	O43556	437	49.8	7.32265	3	5	3	1	96	13.211	0	0
150303_1_01FA_MoInt_HCDOT_03-(1)	Most Intense Ions	0.1% CH2O2	1	No	1	Prepronociceptin OS=Homo sapiens GN=PNOC PE=1 SV=1	Q13519	176	20.3	18.1818	2	4	2	1	121	13.201	0	0
150303_1_01FA_MoInt_HCDOT_03-(1)	Most Intense Ions	0.1% CH2O2	1	No	1	A disintegrin and metalloproteinase with thrombospondin motifs 4 OS=Homo sapiens GN=ADAMTS4 PE=1 SV=3	O75173	837	90.1	4.77897	2	2	2	1	43	13.178	0	0
150303_1_01FA_MoInt_HCDOT_03-(1)	Most Intense Ions	0.1% CH2O2	1	No	1	Antileukoproteinase OS=Homo sapiens GN=SLPI PE=1 SV=2	P03973	132	14.3	26.5152	3	4	3	1	74	13.088	0	0
150303_1_01FA_MoInt_HCDOT_03-(1)	Most Intense Ions	0.1% CH2O2	1	No	1	Cocaine- and amphetamine-regulated transcript protein OS=Homo sapiens GN=CARTPT PE=1 SV=1	Q16568	116	12.8	22.4138	2	3	2	1	123	12.927	0	0
150303_1_01FA_MoInt_HCDOT_03-(1)	Most Intense Ions	0.1% CH2O2	1	No	1	Inositol monophosphatase 3 OS=Homo sapiens GN=IMPAD1 PE=1 SV=1	Q9NX62	359	38.7	13.3705	3	6	3	1	66	12.9	0	0
150303_1_01FA_MoInt_HCDOT_03-(1)	Most Intense Ions	0.1% CH2O2	1	No	1	Phosphoglycerate mutase 2 OS=Homo sapiens GN=PGAM2 PE=1 SV=3	P15259	253	28.7	9.88142	2	2	2	1	58	12.802	0	0
150303_1_01FA_MoInt_HCDOT_03-(1)	Most Intense Ions	0.1% CH2O2	1	No	1	Probable G-protein coupled receptor 158 OS=Homo sapiens GN=GPR158 PE=1 SV=1	Q5T848	1215	135.4	0.987654	1	2	1	1	108	12.743	0	0
150303_1_01FA_MoInt_HCDOT_03-(1)	Most Intense Ions	0.1% CH2O2	1	No	1	HLA class I histocompatibility antigen, A-68 alpha chain OS=Homo sapiens GN=HLA-A PE=1 SV=4	P01891	365	40.9	10.411	2	2	2	1	53	12.685	0	0
150303_1_01FA_MoInt_HCDOT_03-(1)	Most Intense Ions	0.1% CH2O2	1	No	1	HLA class I histocompatibility antigen, Cw-17 alpha chain OS=Homo sapiens GN=HLA-C PE=1 SV=1	Q95604	372	41.2	10.2151	2	2	2	1	53	12.685	0	0
150303_1_01FA_MoInt_HCDOT_03-(1)	Most Intense Ions	0.1% CH2O2	1	No	1	HLA class I histocompatibility antigen, A-29 alpha chain OS=Homo sapiens GN=HLA-A PE=1 SV=2	P30512	365	40.8	10.411	2	2	2	1	53	12.685	0	0
150303_1_01FA_MoInt_HCDOT_03-(1)	Most Intense Ions	0.1% CH2O2	1	No	1	HLA class I histocompatibility antigen, A-43 alpha chain OS=Homo sapiens GN=HLA-A PE=1 SV=1	P30456	365	41	10.411	2	2	2	1	53	12.685	0	0
150303_1_01FA_MoInt_HCDOT_03-(1)	Most Intense Ions	0.1% CH2O2	1	No	1	HLA class I histocompatibility antigen, A-69 alpha chain OS=Homo sapiens GN=HLA-A PE=1 SV=2	P10316	365	41	10.411	2	2	2	1	53	12.685	0	0
150303_1_01FA_MoInt_HCDOT_03-(1)	Most Intense Ions	0.1% CH2O2	1	No	1	HLA class I histocompatibility antigen, A-31 alpha chain OS=Homo sapiens GN=HLA-A PE=1 SV=2	P16189	365	41	10.411	2	2	2	1	53	12.685	0	0
150303_1_01FA_MoInt_HCDOT_03-(1)	Most Intense Ions	0.1% CH2O2	1	No	1	HLA class I histocompatibility antigen, A-26 alpha chain OS=Homo sapiens GN=HLA-A PE=1 SV=2	P30450	365	41	10.411	2	2	2	1	53	12.685	0	0
150303_1_01FA_MoInt_HCDOT_03-(1)	Most Intense Ions	0.1% CH2O2	1	No	1	HLA class I histocompatibility antigen, A-25 alpha chain OS=Homo sapiens GN=HLA-A PE=1 SV=1	P18462	365	41.2	10.411	2	2	2	1	53	12.685	0	0
150303_1_01FA_MoInt_HCDOT_03-(1)	Most Intense Ions	0.1% CH2O2	1	No	1	HLA class I histocompatibility antigen, A-66 alpha chain OS=Homo sapiens GN=HLA-A PE=1 SV=1	P30457	365	41.1	10.411	2	2	2	1	53	12.685	0	0
150303_1_01FA_MoInt_HCDOT_03-(1)	Most Intense Ions	0.1% CH2O2	1	No	1	HLA class I histocompatibility antigen, A-32 alpha chain OS=Homo sapiens GN=HLA-A PE=1 SV=2	P10314	365	41	10.411	2	2	2	1	53	12.685	0	0
150303_1_01FA_MoInt_HCDOT_03-(1)	Most Intense Ions	0.1% CH2O2	1	No	1	HLA class I histocompatibility antigen, A-2 alpha chain OS=Homo sapiens GN=HLA-A PE=1 SV=1	P01892	365	40.9	10.411	2	2	2	1	53	12.685	0	0
150303_1_01FA_MoInt_HCDOT_03-(1)	Most Intense Ions	0.1% CH2O2	1	No	1	HLA class I histocompatibility antigen, A-33 alpha chain OS=Homo sapiens GN=HLA-A PE=1 SV=3	P16190	365	40.9	10.411	2	2	2	1	53	12.685	0	0
150303_1_01FA_MoInt_HCDOT_03-(1)	Most Intense Ions	0.1% CH2O2	1	No	1	HLA class I histocompatibility antigen, A-34 alpha chain OS=Homo sapiens GN=HLA-A PE=1 SV=1	P30453	365	41	10.411	2	2	2	1	53	12.685	0	0
150303_1_01FA_MoInt_HCDOT_03-(1)	Most Intense Ions	0.1% CH2O2	1	No	1	HLA class I histocompatibility antigen, A-74 alpha chain OS=Homo sapiens GN=HLA-A PE=1 SV=1	P30459	365	40.9	10.411	2	2	2	1	53	12.685	0	0
150303_1_01FA_MoInt_HCDOT_03-(1)	Most Intense Ions	0.1% CH2O2	1	No	1	Protein disulfide-isomerase OS=Homo sapiens GN=P4HB PE=1 SV=3	P07237	508	57.1	3.14961	1	1	1	1	99	12.655	0	0
150303_1_01FA_MoInt_HCDOT_03-(1)	Most Intense Ions	0.1% CH2O2	1	No	1	Cadherin EGF LAG seven-pass G-type receptor 2 OS=Homo sapiens GN=CELSR2 PE=1 SV=1	Q9HCU4	2923	317.3	1.91584	3	5	3	1	62	12.609	0	0
150303_1_01FA_MoInt_HCDOT_03-(1)	Most Intense Ions	0.1% CH2O2	1	No	1	Melanoma-derived growth regulatory protein OS=Homo sapiens GN=MIA PE=1 SV=1	Q16674	131	14.5	34.3511	3	3	3	1	35	12.595	0	0
150303_1_01FA_MoInt_HCDOT_03-(1)	Most Intense Ions	0.1% CH2O2	1	No	1	Neuroendocrine convertase 1 OS=Homo sapiens GN=PCSK1 PE=1 SV=2	P29120	753	84.1	3.05445	2	2	2	1	27	12.549	0	0
150303_1_01FA_MoInt_HCDOT_03-(1)	Most Intense Ions	0.1% CH2O2	1	No	1	Immunoglobulin heavy variable 3-13 OS=Homo sapiens GN=IGHV3-13 PE=1 SV=2	P01766	116	12.5	18.9655	3	5	0	0	93	12.519	0	0
150303_1_01FA_MoInt_HCDOT_03-(1)	Most Intense Ions	0.1% CH2O2	1	No	1	Polypeptide N-acetylgalactosaminyltransferase 2 OS=Homo sapiens GN=GALNT2 PE=1 SV=1	Q10471	571	64.7	8.05604	4	5	4	1	43	12.501	0	0
150303_1_01FA_MoInt_HCDOT_03-(1)	Most Intense Ions	0.1% CH2O2	1	No	1	Immunoglobulin heavy variable 3-74 OS=Homo sapiens GN=IGHV3-74 PE=3 SV=1	A0A0B4J1X5	117	12.8	18.8034	3	6	1	1	162	12.494	0	0
150303_1_01FA_MoInt_HCDOT_03-(1)	Most Intense Ions	0.1% CH2O2	1	No	1	Immunoglobulin heavy variable 3-43 OS=Homo sapiens GN=IGHV3-43 PE=3 SV=1	A0A0B4J1X8	118	13.1	18.6441	3	5	1	1	96	12.374	0	0
150303_1_01FA_MoInt_HCDOT_03-(1)	Most Intense Ions	0.1% CH2O2	1	No	1	Low affinity immunoglobulin gamma Fc region receptor II-a OS=Homo sapiens GN=FCGR2A PE=1 SV=4	P12318	317	35	8.20189	1	3	1	1	115	12.355	0	0
150303_1_01FA_MoInt_HCDOT_03-(1)	Most Intense Ions	0.1% CH2O2	1	No	1	Immunoglobulin kappa variable 3D-20 OS=Homo sapiens GN=IGKV3D-20 PE=3 SV=1	A0A0C4DH25	116	12.5	19.8276	1	2	1	1	45	12.297	0	0
150303_1_01FA_MoInt_HCDOT_03-(1)	Most Intense Ions	0.1% CH2O2	1	No	1	Periostin OS=Homo sapiens GN=POSTN PE=1 SV=2	Q15063	836	93.3	1.67464	1	1	1	1	72	12.268	0	0
150303_1_01FA_MoInt_HCDOT_03-(1)	Most Intense Ions	0.1% CH2O2	1	No	1	Neutrophil gelatinase-associated lipocalin OS=Homo sapiens GN=LCN2 PE=1 SV=2	P80188	198	22.6	14.1414	2	2	2	1	62	12.268	0	0
150303_1_01FA_MoInt_HCDOT_03-(1)	Most Intense Ions	0.1% CH2O2	1	No	1	Multiple inositol polyphosphate phosphatase 1 OS=Homo sapiens GN=MINPP1 PE=1 SV=1	Q9UNW1	487	55	8.62423	3	3	3	1	65	12.266	0	0
150303_1_01FA_MoInt_HCDOT_03-(1)	Most Intense Ions	0.1% CH2O2	1	No	1	C-type mannose receptor 2 OS=Homo sapiens GN=MRC2 PE=1 SV=2	Q9UBG0	1479	166.6	3.24544	4	6	4	1	133	12.247	0	0
150303_1_01FA_MoInt_HCDOT_03-(1)	Most Intense Ions	0.1% CH2O2	1	No	1	Acid ceramidase OS=Homo sapiens GN=ASAH1 PE=1 SV=5	Q13510	395	44.6	5.82278	1	2	1	1	98	12.151	0	0
150303_1_01FA_MoInt_HCDOT_03-(1)	Most Intense Ions	0.1% CH2O2	1	No	1	Immunoglobulin heavy variable 5-51 OS=Homo sapiens GN=IGHV5-51 PE=3 SV=1	A0A0C4DH38	117	12.7	23.0769	2	2	1	1	65	12.134	0	0
150303_1_01FA_MoInt_HCDOT_03-(1)	Most Intense Ions	0.1% CH2O2	1	No	1	Phosphoglycerate kinase 2 OS=Homo sapiens GN=PGK2 PE=1 SV=3	P07205	417	44.8	3.59712	1	1	1	1	52	12.013	0	0
150303_1_01FA_MoInt_HCDOT_03-(1)	Most Intense Ions	0.1% CH2O2	1	No	1	Heparan-sulfate 6-O-sulfotransferase 3 OS=Homo sapiens GN=HS6ST3 PE=2 SV=3	Q8IZP7	471	54.8	9.12951	3	3	3	1	60	11.952	0	0
150303_1_01FA_MoInt_HCDOT_03-(1)	Most Intense Ions	0.1% CH2O2	1	No	1	Plexin domain-containing protein 1 OS=Homo sapiens GN=PLXDC1 PE=1 SV=2	Q8IUK5	500	55.7	14.2	4	6	4	1	98	11.872	0	0
150303_1_01FA_MoInt_HCDOT_03-(1)	Most Intense Ions	0.1% CH2O2	1	No	1	Basigin OS=Homo sapiens GN=BSG PE=1 SV=2	P35613	385	42.2	7.79221	2	3	2	1	59	11.862	0	0
150303_1_01FA_MoInt_HCDOT_03-(1)	Most Intense Ions	0.1% CH2O2	1	No	1	Thrombospondin-2 OS=Homo sapiens GN=THBS2 PE=1 SV=2	P35442	1172	129.9	3.41297	3	3	2	1	43	11.794	0	0
150303_1_01FA_MoInt_HCDOT_03-(1)	Most Intense Ions	0.1% CH2O2	1	No	1	Contactin-4 OS=Homo sapiens GN=CNTN4 PE=1 SV=1	Q8IWV2	1026	113.4	3.02144	2	3	1	1	67	11.784	0	0
150303_1_01FA_MoInt_HCDOT_03-(1)	Most Intense Ions	0.1% CH2O2	1	No	1	Collagen alpha-1(XV) chain OS=Homo sapiens GN=COL15A1 PE=1 SV=2	P39059	1388	141.6	3.31412	4	5	4	1	36	11.759	0	0
150303_1_01FA_MoInt_HCDOT_03-(1)	Most Intense Ions	0.1% CH2O2	1	No	1	Sialic acid-binding Ig-like lectin 5 OS=Homo sapiens GN=SIGLEC5 PE=1 SV=1	O15389	551	60.7	8.34846	2	3	2	1	24	11.71	0	0
150303_1_01FA_MoInt_HCDOT_03-(1)	Most Intense Ions	0.1% CH2O2	1	No	1	Sialic acid-binding Ig-like lectin 14 OS=Homo sapiens GN=SIGLEC14 PE=1 SV=1	Q08ET2	396	43.9	11.6162	2	3	2	1	24	11.71	0	0
150303_1_01FA_MoInt_HCDOT_03-(1)	Most Intense Ions	0.1% CH2O2	1	No	1	Ephrin type-A receptor 5 OS=Homo sapiens GN=EPHA5 PE=1 SV=3	P54756	1037	114.7	4.62874	3	4	3	1	66	11.636	0	0
150303_1_01FA_MoInt_HCDOT_03-(1)	Most Intense Ions	0.1% CH2O2	1	No	1	Podocalyxin-like protein 2 OS=Homo sapiens GN=PODXL2 PE=1 SV=1	Q9NZ53	605	65	4.13223	2	2	2	1	71	11.619	0	0
150303_1_01FA_MoInt_HCDOT_03-(1)	Most Intense Ions	0.1% CH2O2	1	No	1	Signal-regulatory protein gamma OS=Homo sapiens GN=SIRPG PE=1 SV=3	Q9P1W8	387	42.5	6.45995	4	7	4	1	93	11.555	0	0
150303_1_01FA_MoInt_HCDOT_03-(1)	Most Intense Ions	0.1% CH2O2	1	No	1	Osteoclast-associated immunoglobulin-like receptor OS=Homo sapiens GN=OSCAR PE=1 SV=3	Q8IYS5	282	30.5	5.31915	1	3	1	1	55	11.485	0	0
150303_1_01FA_MoInt_HCDOT_03-(1)	Most Intense Ions	0.1% CH2O2	1	No	1	Connective tissue growth factor OS=Homo sapiens GN=CTGF PE=1 SV=2	P29279	349	38.1	6.59026	2	2	2	1	43	11.484	0	0
150303_1_01FA_MoInt_HCDOT_03-(1)	Most Intense Ions	0.1% CH2O2	1	No	1	Mannan-binding lectin serine protease 1 OS=Homo sapiens GN=MASP1 PE=1 SV=3	P48740	699	79.2	3.43348	2	2	2	1	49	11.482	0	0
150303_1_01FA_MoInt_HCDOT_03-(1)	Most Intense Ions	0.1% CH2O2	1	No	1	Glypican-1 OS=Homo sapiens GN=GPC1 PE=1 SV=2	P35052	558	61.6	8.06452	3	3	3	1	55	11.47	0	0
150303_1_01FA_MoInt_HCDOT_03-(1)	Most Intense Ions	0.1% CH2O2	1	No	1	Heat shock 70 kDa protein 13 OS=Homo sapiens GN=HSPA13 PE=1 SV=1	P48723	471	51.9	4.88323	2	2	2	1	63	11.443	0	0
150303_1_01FA_MoInt_HCDOT_03-(1)	Most Intense Ions	0.1% CH2O2	1	No	1	Pro-neuropeptide Y OS=Homo sapiens GN=NPY PE=1 SV=1	P01303	97	10.8	13.4021	1	5	1	1	94	11.424	0	0
150303_1_01FA_MoInt_HCDOT_03-(1)	Most Intense Ions	0.1% CH2O2	1	No	1	Lactadherin OS=Homo sapiens GN=MFGE8 PE=1 SV=2	Q08431	387	43.1	6.45995	2	3	2	1	87	11.341	0	0
150303_1_01FA_MoInt_HCDOT_03-(1)	Most Intense Ions	0.1% CH2O2	1	No	1	Signal-regulatory protein beta-1 OS=Homo sapiens GN=SIRPB1 PE=1 SV=5	O00241	398	43.2	6.78392	4	8	4	1	130	11.252	0	0
150303_1_01FA_MoInt_HCDOT_03-(1)	Most Intense Ions	0.1% CH2O2	1	No	1	Extracellular sulfatase Sulf-2 OS=Homo sapiens GN=SULF2 PE=1 SV=1	Q8IWU5	870	100.4	2.52874	2	2	2	1	81	11.145	0	0
150303_1_01FA_MoInt_HCDOT_03-(1)	Most Intense Ions	0.1% CH2O2	1	No	1	Complement C1q tumor necrosis factor-related protein 4 OS=Homo sapiens GN=C1QTNF4 PE=1 SV=2	Q9BXJ3	329	35.2	11.2462	3	3	3	1	48	11.141	0	0
150303_1_01FA_MoInt_HCDOT_03-(1)	Most Intense Ions	0.1% CH2O2	1	No	1	Cadherin-6 OS=Homo sapiens GN=CDH6 PE=1 SV=1	P55285	790	88.3	2.65823	2	2	1	1	72	11.129	0	0
150303_1_01FA_MoInt_HCDOT_03-(1)	Most Intense Ions	0.1% CH2O2	1	No	1	Collagen alpha-1(XII) chain OS=Homo sapiens GN=COL12A1 PE=1 SV=2	Q99715	3063	332.9	0.816193	2	2	2	1	48	11.118	0	0
150303_1_01FA_MoInt_HCDOT_03-(1)	Most Intense Ions	0.1% CH2O2	1	No	1	Ephrin-A3 OS=Homo sapiens GN=EFNA3 PE=1 SV=1	P52797	238	26.3	7.98319	2	2	2	1	69	11.103	0	0
150303_1_01FA_MoInt_HCDOT_03-(1)	Most Intense Ions	0.1% CH2O2	1	No	1	45 kDa calcium-binding protein OS=Homo sapiens GN=SDF4 PE=1 SV=1	Q9BRK5	362	41.8	9.66851	3	5	3	1	62	11.068	0	0
150303_1_01FA_MoInt_HCDOT_03-(1)	Most Intense Ions	0.1% CH2O2	1	No	1	Immunoglobulin kappa variable 3-11 OS=Homo sapiens GN=IGKV3-11 PE=1 SV=1	P04433	115	12.6	26.087	2	5	2	1	116	11.058	0	0
150303_1_01FA_MoInt_HCDOT_03-(1)	Most Intense Ions	0.1% CH2O2	1	No	1	Immunoglobulin kappa variable 3D-11 OS=Homo sapiens GN=IGKV3D-11 PE=3 SV=6	A0A0A0MRZ8	115	12.6	26.087	2	5	2	1	116	11.058	0	0
150303_1_01FA_MoInt_HCDOT_03-(1)	Most Intense Ions	0.1% CH2O2	1	No	1	Angiogenin OS=Homo sapiens GN=ANG PE=1 SV=1	P03950	147	16.5	24.4898	2	2	2	1	21	11.015	0	0
150303_1_01FA_MoInt_HCDOT_03-(1)	Most Intense Ions	0.1% CH2O2	1	No	1	Serum amyloid A-2 protein OS=Homo sapiens GN=SAA2 PE=1 SV=1	P0DJI9	122	13.5	11.4754	1	1	1	1	59	11.007	0	0
150303_1_01FA_MoInt_HCDOT_03-(1)	Most Intense Ions	0.1% CH2O2	1	No	1	Proprotein convertase subtilisin/kexin type 9 OS=Homo sapiens GN=PCSK9 PE=1 SV=3	Q8NBP7	692	74.2	6.06936	3	3	3	1	45	10.981	0	0
150303_1_01FA_MoInt_HCDOT_03-(1)	Most Intense Ions	0.1% CH2O2	1	No	1	Twisted gastrulation protein homolog 1 OS=Homo sapiens GN=TWSG1 PE=1 SV=1	Q9GZX9	223	25	6.72646	1	2	1	1	48	10.967	0	0
150303_1_01FA_MoInt_HCDOT_03-(1)	Most Intense Ions	0.1% CH2O2	1	No	1	Protein NDRG2 OS=Homo sapiens GN=NDRG2 PE=1 SV=2	Q9UN36	371	40.8	9.7035	2	2	2	1	72	10.958	0	0
150303_1_01FA_MoInt_HCDOT_03-(1)	Most Intense Ions	0.1% CH2O2	1	No	1	Immunoglobulin lambda variable 1-51 OS=Homo sapiens GN=IGLV1-51 PE=1 SV=2	P01701	117	12.2	13.6752	2	3	2	1	22	10.931	0	0
150303_1_01FA_MoInt_HCDOT_03-(1)	Most Intense Ions	0.1% CH2O2	1	No	1	Cadherin-4 OS=Homo sapiens GN=CDH4 PE=2 SV=2	P55283	916	100.2	3.60262	2	3	2	1	102	10.921	0	0
150303_1_01FA_MoInt_HCDOT_03-(1)	Most Intense Ions	0.1% CH2O2	1	No	1	Calcitonin gene-related peptide 2 OS=Homo sapiens GN=CALCB PE=1 SV=1	P10092	127	13.7	11.0236	1	2	1	1	126	10.879	0	0
150303_1_01FA_MoInt_HCDOT_03-(1)	Most Intense Ions	0.1% CH2O2	1	No	1	Tyrosine-protein kinase receptor TYRO3 OS=Homo sapiens GN=TYRO3 PE=1 SV=1	Q06418	890	96.8	1.68539	1	1	1	1	36	10.876	0	0
150303_1_01FA_MoInt_HCDOT_03-(1)	Most Intense Ions	0.1% CH2O2	1	No	1	Low-density lipoprotein receptor-related protein 11 OS=Homo sapiens GN=LRP11 PE=2 SV=2	Q86VZ4	500	53.3	3.8	1	1	1	1	59	10.867	0	0
150303_1_01FA_MoInt_HCDOT_03-(1)	Most Intense Ions	0.1% CH2O2	1	No	1	Lysosome-associated membrane glycoprotein 1 OS=Homo sapiens GN=LAMP1 PE=1 SV=3	P11279	417	44.9	9.35252	3	4	3	1	58	10.839	0	0
150303_1_01FA_MoInt_HCDOT_03-(1)	Most Intense Ions	0.1% CH2O2	1	No	1	Immunoglobulin heavy variable 3-48 OS=Homo sapiens GN=IGHV3-48 PE=1 SV=2	P01763	117	12.8	15.3846	2	4	0	2	93	10.807	0	0
150303_1_01FA_MoInt_HCDOT_03-(1)	Most Intense Ions	0.1% CH2O2	1	No	1	Immunoglobulin heavy variable 3-21 OS=Homo sapiens GN=IGHV3-21 PE=1 SV=1	A0A0B4J1V1	117	12.8	15.3846	2	4	0	2	93	10.807	0	0
150303_1_01FA_MoInt_HCDOT_03-(1)	Most Intense Ions	0.1% CH2O2	1	No	1	Immunoglobulin heavy variable 3-20 OS=Homo sapiens GN=IGHV3-20 PE=3 SV=2	A0A0C4DH32	117	12.7	15.3846	2	4	0	2	93	10.807	0	0
150303_1_01FA_MoInt_HCDOT_03-(1)	Most Intense Ions	0.1% CH2O2	1	No	1	Immunoglobulin heavy variable 3-11 OS=Homo sapiens GN=IGHV3-11 PE=1 SV=2	P01762	117	12.9	15.3846	2	4	0	2	93	10.807	0	0
150303_1_01FA_MoInt_HCDOT_03-(1)	Most Intense Ions	0.1% CH2O2	1	No	1	Chondroitin sulfate proteoglycan 5 OS=Homo sapiens GN=CSPG5 PE=1 SV=3	O95196	566	60	2.29682	1	2	1	1	94	10.73	0	0
150303_1_01FA_MoInt_HCDOT_03-(1)	Most Intense Ions	0.1% CH2O2	1	No	1	VPS10 domain-containing receptor SorCS3 OS=Homo sapiens GN=SORCS3 PE=2 SV=2	Q9UPU3	1222	135.7	1.473	2	2	2	1	42	10.728	0	0
150303_1_01FA_MoInt_HCDOT_03-(1)	Most Intense Ions	0.1% CH2O2	1	No	1	Contactin-6 OS=Homo sapiens GN=CNTN6 PE=1 SV=1	Q9UQ52	1028	113.9	2.43191	2	4	1	1	78	10.724	0	0
150303_1_01FA_MoInt_HCDOT_03-(1)	Most Intense Ions	0.1% CH2O2	1	No	1	Gamma-glutamyl hydrolase OS=Homo sapiens GN=GGH PE=1 SV=2	Q92820	318	35.9	13.2075	3	4	3	1	91	10.669	0	0
150303_1_01FA_MoInt_HCDOT_03-(1)	Most Intense Ions	0.1% CH2O2	1	No	1	Cadherin-5 OS=Homo sapiens GN=CDH5 PE=1 SV=5	P33151	784	87.5	3.31633	2	2	2	1	34	10.63	0	0
150303_1_01FA_MoInt_HCDOT_03-(1)	Most Intense Ions	0.1% CH2O2	1	No	1	Protein ERGIC-53 OS=Homo sapiens GN=LMAN1 PE=1 SV=2	P49257	510	57.5	6.47059	2	2	2	1	43	10.623	0	0
150303_1_01FA_MoInt_HCDOT_03-(1)	Most Intense Ions	0.1% CH2O2	1	No	1	Leukocyte-associated immunoglobulin-like receptor 1 OS=Homo sapiens GN=LAIR1 PE=1 SV=1	Q6GTX8	287	31.4	7.66551	2	2	2	1	84	10.619	0	0
150303_1_01FA_MoInt_HCDOT_03-(1)	Most Intense Ions	0.1% CH2O2	1	No	1	Disintegrin and metalloproteinase domain-containing protein 23 OS=Homo sapiens GN=ADAM23 PE=1 SV=1	O75077	832	91.9	3.24519	2	2	2	1	57	10.613	0	0
150303_1_01FA_MoInt_HCDOT_03-(1)	Most Intense Ions	0.1% CH2O2	1	No	1	Matrix remodeling-associated protein 8 OS=Homo sapiens GN=MXRA8 PE=1 SV=1	Q9BRK3	442	49.1	4.29864	2	2	2	1	93	10.592	0	0
150303_1_01FA_MoInt_HCDOT_03-(1)	Most Intense Ions	0.1% CH2O2	1	No	1	Carbonic anhydrase 2 OS=Homo sapiens GN=CA2 PE=1 SV=2	P00918	260	29.2	10.7692	2	2	2	1	45	10.586	0	0
150303_1_01FA_MoInt_HCDOT_03-(1)	Most Intense Ions	0.1% CH2O2	1	No	1	Sortilin OS=Homo sapiens GN=SORT1 PE=1 SV=3	Q99523	831	92	1.20337	1	1	1	1	55	10.556	0	0
150303_1_01FA_MoInt_HCDOT_03-(1)	Most Intense Ions	0.1% CH2O2	1	No	1	Chordin OS=Homo sapiens GN=CHRD PE=1 SV=2	Q9H2X0	955	102	4.71204	3	4	3	1	25	10.44	0	0
150303_1_01FA_MoInt_HCDOT_03-(1)	Most Intense Ions	0.1% CH2O2	1	No	1	Transaldolase OS=Homo sapiens GN=TALDO1 PE=1 SV=2	P37837	337	37.5	6.52819	2	2	2	1	60	10.429	0	0
150303_1_01FA_MoInt_HCDOT_03-(1)	Most Intense Ions	0.1% CH2O2	1	No	1	Integral membrane protein 2B OS=Homo sapiens GN=ITM2B PE=1 SV=1	Q9Y287	266	30.3	10.5263	3	4	3	1	152	10.313	0	0
150303_1_01FA_MoInt_HCDOT_03-(1)	Most Intense Ions	0.1% CH2O2	1	No	1	Ectonucleotide pyrophosphatase/phosphodiesterase family member 6 OS=Homo sapiens GN=ENPP6 PE=1 SV=2	Q6UWR7	440	50.2	7.72727	3	5	3	1	70	10.203	0	0
150303_1_01FA_MoInt_HCDOT_03-(1)	Most Intense Ions	0.1% CH2O2	1	No	1	Neurexophilin-1 OS=Homo sapiens GN=NXPH1 PE=2 SV=1	P58417	271	31.1	5.16605	2	2	2	1	79	10.192	0	0
150303_1_01FA_MoInt_HCDOT_03-(1)	Most Intense Ions	0.1% CH2O2	1	No	1	Basal cell adhesion molecule OS=Homo sapiens GN=BCAM PE=1 SV=2	P50895	628	67.4	4.4586	2	2	2	1	42	10.176	0	0
150303_1_01FA_MoInt_HCDOT_03-(1)	Most Intense Ions	0.1% CH2O2	1	No	1	10 kDa heat shock protein, mitochondrial OS=Homo sapiens GN=HSPE1 PE=1 SV=2	P61604	102	10.9	11.7647	1	1	1	1	68	10.054	0	0
150303_1_01FA_MoInt_HCDOT_03-(1)	Most Intense Ions	0.1% CH2O2	1	No	1	Polypeptide N-acetylgalactosaminyltransferase 18 OS=Homo sapiens GN=GALNT18 PE=2 SV=2	Q6P9A2	607	69.5	3.95387	2	2	2	1	34	10.015	0	0
150303_1_01FA_MoInt_HCDOT_03-(1)	Most Intense Ions	0.1% CH2O2	1	No	1	Heat shock 70 kDa protein 1-like OS=Homo sapiens GN=HSPA1L PE=1 SV=2	P34931	641	70.3	4.9922	3	3	2	1	62	10.003	0	0
150303_1_01FA_MoInt_HCDOT_03-(1)	Most Intense Ions	0.1% CH2O2	1	No	1	Complement factor H-related protein 5 OS=Homo sapiens GN=CFHR5 PE=1 SV=1	Q9BXR6	569	64.4	2.28471	1	2	1	1	161	9.936	0	0
150303_1_01FA_MoInt_HCDOT_03-(1)	Most Intense Ions	0.1% CH2O2	1	No	1	Desmocollin-2 OS=Homo sapiens GN=DSC2 PE=1 SV=1	Q02487	901	99.9	5.54939	4	4	4	1	37	9.88	0	0
150303_1_01FA_MoInt_HCDOT_03-(1)	Most Intense Ions	0.1% CH2O2	1	No	1	Neuropilin-2 OS=Homo sapiens GN=NRP2 PE=1 SV=2	O60462	931	104.8	3.43716	2	2	2	1	37	9.863	0	0
150303_1_01FA_MoInt_HCDOT_03-(1)	Most Intense Ions	0.1% CH2O2	1	No	1	Fibroblast growth factor receptor 3 OS=Homo sapiens GN=FGFR3 PE=1 SV=1	P22607	806	87.7	6.32754	4	4	3	1	18	9.787	0	0
150303_1_01FA_MoInt_HCDOT_03-(1)	Most Intense Ions	0.1% CH2O2	1	No	1	Selenoprotein M OS=Homo sapiens GN=SELENOM PE=1 SV=3	Q8WWX9	145	16.2	9.65517	1	1	1	1	37	9.697	0	0
150303_1_01FA_MoInt_HCDOT_03-(1)	Most Intense Ions	0.1% CH2O2	1	No	1	Immunoglobulin kappa variable 1-13 OS=Homo sapiens GN=IGKV1-13 PE=3 SV=1	P0DP09	117	12.6	13.6752	1	1	1	1	90	9.668	0	0
150303_1_01FA_MoInt_HCDOT_03-(1)	Most Intense Ions	0.1% CH2O2	1	No	1	Proenkephalin-B OS=Homo sapiens GN=PDYN PE=1 SV=1	P01213	254	28.4	20.4724	3	3	3	1	35	9.639	0	0
150303_1_01FA_MoInt_HCDOT_03-(1)	Most Intense Ions	0.1% CH2O2	1	No	1	Cadherin-8 OS=Homo sapiens GN=CDH8 PE=2 SV=2	P55286	799	88.2	5.50688	2	2	2	1	42	9.611	0	0
150303_1_01FA_MoInt_HCDOT_03-(1)	Most Intense Ions	0.1% CH2O2	1	No	1	Neuropeptide-like protein C4orf48 OS=Homo sapiens GN=C4orf48 PE=1 SV=3	Q5BLP8	95	10.2	21.0526	2	3	2	1	46	9.606	0	0
150303_1_01FA_MoInt_HCDOT_03-(1)	Most Intense Ions	0.1% CH2O2	1	No	1	Golgi integral membrane protein 4 OS=Homo sapiens GN=GOLIM4 PE=1 SV=1	O00461	696	81.8	4.16667	2	2	2	1	51	9.581	0	0
150303_1_01FA_MoInt_HCDOT_03-(1)	Most Intense Ions	0.1% CH2O2	1	No	1	VPS10 domain-containing receptor SorCS1 OS=Homo sapiens GN=SORCS1 PE=1 SV=3	Q8WY21	1168	129.6	2.05479	2	2	2	1	27	9.485	0	0
150303_1_01FA_MoInt_HCDOT_03-(1)	Most Intense Ions	0.1% CH2O2	1	No	1	Neurogenic locus notch homolog protein 2 OS=Homo sapiens GN=NOTCH2 PE=1 SV=3	Q04721	2471	265.2	0.566572	1	1	1	1	47	9.48	0	0
150303_1_01FA_MoInt_HCDOT_03-(1)	Most Intense Ions	0.1% CH2O2	1	No	1	Plasminogen-like protein B OS=Homo sapiens GN=PLGLB1 PE=3 SV=1	Q02325	96	11	18.75	2	3	2	1	61	9.465	0	0
150303_1_01FA_MoInt_HCDOT_03-(1)	Most Intense Ions	0.1% CH2O2	1	No	1	Protein S100-A12 OS=Homo sapiens GN=S100A12 PE=1 SV=2	P80511	92	10.6	21.7391	1	1	1	1	29	9.409	0	0
150303_1_01FA_MoInt_HCDOT_03-(1)	Most Intense Ions	0.1% CH2O2	1	No	1	HLA class I histocompatibility antigen, Cw-2 alpha chain OS=Homo sapiens GN=HLA-C PE=1 SV=1	P30501	366	41.1	10.1093	2	2	2	1	37	9.407	0	0
150303_1_01FA_MoInt_HCDOT_03-(1)	Most Intense Ions	0.1% CH2O2	1	No	1	HLA class I histocompatibility antigen, Cw-6 alpha chain OS=Homo sapiens GN=HLA-C PE=1 SV=2	Q29963	366	40.9	10.1093	2	2	2	1	37	9.407	0	0
150303_1_01FA_MoInt_HCDOT_03-(1)	Most Intense Ions	0.1% CH2O2	1	No	1	HLA class I histocompatibility antigen, Cw-8 alpha chain OS=Homo sapiens GN=HLA-C PE=1 SV=1	P30505	366	40.7	10.1093	2	2	2	1	37	9.407	0	0
150303_1_01FA_MoInt_HCDOT_03-(1)	Most Intense Ions	0.1% CH2O2	1	No	1	HLA class I histocompatibility antigen, Cw-5 alpha chain OS=Homo sapiens GN=HLA-C PE=1 SV=1	Q9TNN7	366	40.9	10.1093	2	2	2	1	37	9.407	0	0
150303_1_01FA_MoInt_HCDOT_03-(1)	Most Intense Ions	0.1% CH2O2	1	No	1	Putative HLA class I histocompatibility antigen, alpha chain H OS=Homo sapiens GN=HLA-H PE=5 SV=3	P01893	362	40.9	10.221	2	2	2	1	37	9.407	0	0
150303_1_01FA_MoInt_HCDOT_03-(1)	Most Intense Ions	0.1% CH2O2	1	No	1	HLA class I histocompatibility antigen, Cw-15 alpha chain OS=Homo sapiens GN=HLA-C PE=1 SV=1	Q07000	366	40.8	10.1093	2	2	2	1	37	9.407	0	0
150303_1_01FA_MoInt_HCDOT_03-(1)	Most Intense Ions	0.1% CH2O2	1	No	1	Insulin-like growth factor-binding protein 3 OS=Homo sapiens GN=IGFBP3 PE=1 SV=2	P17936	291	31.7	12.3711	3	4	3	1	66	9.393	0	0
150303_1_01FA_MoInt_HCDOT_03-(1)	Most Intense Ions	0.1% CH2O2	1	No	1	Immunoglobulin lambda variable 3-27 OS=Homo sapiens GN=IGLV3-27 PE=1 SV=2	P01718	113	12.2	18.5841	2	3	2	1	34	9.329	0	0
150303_1_01FA_MoInt_HCDOT_03-(1)	Most Intense Ions	0.1% CH2O2	1	No	1	Non-secretory ribonuclease OS=Homo sapiens GN=RNASE2 PE=1 SV=2	P10153	161	18.3	10.559	1	1	1	1	91	9.295	0	0
150303_1_01FA_MoInt_HCDOT_03-(1)	Most Intense Ions	0.1% CH2O2	1	No	1	Neudesin OS=Homo sapiens GN=NENF PE=1 SV=1	Q9UMX5	172	18.8	15.6977	2	3	2	1	58	9.215	0	0
150303_1_01FA_MoInt_HCDOT_03-(1)	Most Intense Ions	0.1% CH2O2	1	No	1	Immunoglobulin kappa variable 2D-26 OS=Homo sapiens GN=IGKV2D-26 PE=3 SV=1	A0A0A0MRZ7	120	13.3	16.6667	2	4	0	0	104	9.215	0	0
150303_1_01FA_MoInt_HCDOT_03-(1)	Most Intense Ions	0.1% CH2O2	1	No	1	Immunoglobulin kappa variable 2-29 OS=Homo sapiens GN=IGKV2-29 PE=3 SV=2	A2NJV5	120	13.1	16.6667	2	4	0	0	104	9.215	0	0
150303_1_01FA_MoInt_HCDOT_03-(1)	Most Intense Ions	0.1% CH2O2	1	No	1	Immunoglobulin kappa variable 2D-29 OS=Homo sapiens GN=IGKV2D-29 PE=3 SV=1	A0A075B6S2	120	13.1	16.6667	2	4	0	0	104	9.215	0	0
150303_1_01FA_MoInt_HCDOT_03-(1)	Most Intense Ions	0.1% CH2O2	1	No	1	Beta-1,4-galactosyltransferase 1 OS=Homo sapiens GN=B4GALT1 PE=1 SV=5	P15291	398	43.9	10.0503	3	5	3	1	29	9.199	0	0
150303_1_01FA_MoInt_HCDOT_03-(1)	Most Intense Ions	0.1% CH2O2	1	No	1	Immunoglobulin heavy variable 1-3 OS=Homo sapiens GN=IGHV1-3 PE=3 SV=1	A0A0C4DH29	117	13	22.2222	2	2	2	1	68	9.193	0	0
150303_1_01FA_MoInt_HCDOT_03-(1)	Most Intense Ions	0.1% CH2O2	1	No	1	Activin receptor type-1B OS=Homo sapiens GN=ACVR1B PE=1 SV=1	P36896	505	56.8	3.76238	1	2	1	1	18	9.192	0	0
150303_1_01FA_MoInt_HCDOT_03-(1)	Most Intense Ions	0.1% CH2O2	1	No	1	Multiple epidermal growth factor-like domains protein 9 OS=Homo sapiens GN=MEGF9 PE=2 SV=3	Q9H1U4	602	62.9	5.64784	2	2	2	1	74	9.178	0	0
150303_1_01FA_MoInt_HCDOT_03-(1)	Most Intense Ions	0.1% CH2O2	1	No	1	WAP four-disulfide core domain protein 2 OS=Homo sapiens GN=WFDC2 PE=1 SV=2	Q14508	124	13	11.2903	1	2	1	1	81	9.169	0	0
150303_1_01FA_MoInt_HCDOT_03-(1)	Most Intense Ions	0.1% CH2O2	1	No	1	Epidermal growth factor receptor OS=Homo sapiens GN=EGFR PE=1 SV=2	P00533	1210	134.2	2.2314	2	2	2	1	40	9.16	0	0
150303_1_01FA_MoInt_HCDOT_03-(1)	Most Intense Ions	0.1% CH2O2	1	No	1	Immunoglobulin heavy variable 3-15 OS=Homo sapiens GN=IGHV3-15 PE=3 SV=1	A0A0B4J1V0	119	12.9	21.0084	3	5	2	1	66	9.145	0	0
150303_1_01FA_MoInt_HCDOT_03-(1)	Most Intense Ions	0.1% CH2O2	1	No	1	A disintegrin and metalloproteinase with thrombospondin motifs 2 OS=Homo sapiens GN=ADAMTS2 PE=2 SV=2	O95450	1211	134.7	2.89017	2	2	2	1	39	9.109	0	0
150303_1_01FA_MoInt_HCDOT_03-(1)	Most Intense Ions	0.1% CH2O2	1	No	1	UDP-GalNAc:beta-1,3-N-acetylgalactosaminyltransferase 1 OS=Homo sapiens GN=B3GALNT1 PE=1 SV=1	O75752	331	39.5	9.06344	2	2	2	1	44	9.044	0	0
150303_1_01FA_MoInt_HCDOT_03-(1)	Most Intense Ions	0.1% CH2O2	1	No	1	Neuroendocrine secretory protein 55 OS=Homo sapiens GN=GNAS PE=2 SV=1	O95467	245	28	7.7551	2	2	2	1	71	9.034	0	0
150303_1_01FA_MoInt_HCDOT_03-(1)	Most Intense Ions	0.1% CH2O2	1	No	1	Procollagen-lysine,2-oxoglutarate 5-dioxygenase 3 OS=Homo sapiens GN=PLOD3 PE=1 SV=1	O60568	738	84.7	3.92954	2	2	2	1	52	9.002	0	0
150303_1_01FA_MoInt_HCDOT_03-(1)	Most Intense Ions	0.1% CH2O2	1	No	1	Polypeptide N-acetylgalactosaminyltransferase 6 OS=Homo sapiens GN=GALNT6 PE=2 SV=2	Q8NCL4	622	71.1	5.94855	3	3	3	1	26	8.962	0	0
150303_1_01FA_MoInt_HCDOT_03-(1)	Most Intense Ions	0.1% CH2O2	1	No	1	Immunoglobulin heavy variable 5-10-1 OS=Homo sapiens GN=IGHV5-10-1 PE=3 SV=1	A0A0J9YXX1	117	12.8	15.3846	2	3	1	1	74	8.941	0	0
150303_1_01FA_MoInt_HCDOT_03-(1)	Most Intense Ions	0.1% CH2O2	1	No	1	Protein-L-isoaspartate(D-aspartate) O-methyltransferase OS=Homo sapiens GN=PCMT1 PE=1 SV=4	P22061	227	24.6	11.4537	1	2	1	1	16	8.929	0	0
150303_1_01FA_MoInt_HCDOT_03-(1)	Most Intense Ions	0.1% CH2O2	1	No	1	Bone morphogenetic protein 1 OS=Homo sapiens GN=BMP1 PE=1 SV=2	P13497	986	111.2	1.62272	1	1	1	1	49	8.921	0	0
150303_1_01FA_MoInt_HCDOT_03-(1)	Most Intense Ions	0.1% CH2O2	1	No	1	Mast/stem cell growth factor receptor Kit OS=Homo sapiens GN=KIT PE=1 SV=1	P10721	976	109.8	3.07377	2	2	2	1	31	8.907	0	0
150303_1_01FA_MoInt_HCDOT_03-(1)	Most Intense Ions	0.1% CH2O2	1	No	1	Growth/differentiation factor 11 OS=Homo sapiens GN=GDF11 PE=1 SV=1	O95390	407	45.1	3.4398	1	1	1	1	29	8.869	0	0
150303_1_01FA_MoInt_HCDOT_03-(1)	Most Intense Ions	0.1% CH2O2	1	No	1	Carbonic anhydrase 4 OS=Homo sapiens GN=CA4 PE=1 SV=2	P22748	312	35	11.859	3	3	3	1	55	8.854	0	0
150303_1_01FA_MoInt_HCDOT_03-(1)	Most Intense Ions	0.1% CH2O2	1	No	1	Heat shock-related 70 kDa protein 2 OS=Homo sapiens GN=HSPA2 PE=1 SV=1	P54652	639	70	3.75587	2	2	1	1	59	8.823	0	0
150303_1_01FA_MoInt_HCDOT_03-(1)	Most Intense Ions	0.1% CH2O2	1	No	1	Heat shock cognate 71 kDa protein OS=Homo sapiens GN=HSPA8 PE=1 SV=1	P11142	646	70.9	3.71517	2	2	1	1	59	8.823	0	0
150303_1_01FA_MoInt_HCDOT_03-(1)	Most Intense Ions	0.1% CH2O2	1	No	1	Putative heat shock 70 kDa protein 7 OS=Homo sapiens GN=HSPA7 PE=5 SV=2	P48741	367	40.2	6.53951	2	2	1	1	59	8.823	0	0
150303_1_01FA_MoInt_HCDOT_03-(1)	Most Intense Ions	0.1% CH2O2	1	No	1	Xyloside xylosyltransferase 1 OS=Homo sapiens GN=XXYLT1 PE=1 SV=1	Q8NBI6	393	43.8	5.08906	1	1	1	1	36	8.703	0	0
150303_1_01FA_MoInt_HCDOT_03-(1)	Most Intense Ions	0.1% CH2O2	1	No	1	Pleiotrophin OS=Homo sapiens GN=PTN PE=1 SV=1	P21246	168	18.9	15.4762	2	2	2	1	18	8.685	0	0
150303_1_01FA_MoInt_HCDOT_03-(1)	Most Intense Ions	0.1% CH2O2	1	No	1	Fascin OS=Homo sapiens GN=FSCN1 PE=1 SV=3	Q16658	493	54.5	3.24544	1	1	1	1	41	8.66	0	0
150303_1_01FA_MoInt_HCDOT_03-(1)	Most Intense Ions	0.1% CH2O2	1	No	1	L-lactate dehydrogenase A-like 6A OS=Homo sapiens GN=LDHAL6A PE=2 SV=1	Q6ZMR3	332	36.5	3.61446	1	2	1	1	106	8.646	0	0
150303_1_01FA_MoInt_HCDOT_03-(1)	Most Intense Ions	0.1% CH2O2	1	No	1	L-lactate dehydrogenase C chain OS=Homo sapiens GN=LDHC PE=1 SV=4	P07864	332	36.3	3.61446	1	2	1	1	106	8.646	0	0
150303_1_01FA_MoInt_HCDOT_03-(1)	Most Intense Ions	0.1% CH2O2	1	No	1	L-lactate dehydrogenase A chain OS=Homo sapiens GN=LDHA PE=1 SV=2	P00338	332	36.7	3.61446	1	2	1	1	106	8.646	0	0
150303_1_01FA_MoInt_HCDOT_03-(1)	Most Intense Ions	0.1% CH2O2	1	No	1	Plasminogen-like protein A OS=Homo sapiens GN=PLGLA PE=2 SV=1	Q15195	96	10.9	16.6667	3	6	3	1	68	8.59	0	0
150303_1_01FA_MoInt_HCDOT_03-(1)	Most Intense Ions	0.1% CH2O2	1	No	1	Immunoglobulin lambda variable 3-25 OS=Homo sapiens GN=IGLV3-25 PE=1 SV=2	P01717	112	12	9.82143	1	2	1	1	33	8.534	0	0
150303_1_01FA_MoInt_HCDOT_03-(1)	Most Intense Ions	0.1% CH2O2	1	No	1	Immunoglobulin lambda variable 3-16 OS=Homo sapiens GN=IGLV3-16 PE=3 SV=2	A0A075B6K0	115	12.5	9.56522	1	2	1	1	33	8.534	0	0
150303_1_01FA_MoInt_HCDOT_03-(1)	Most Intense Ions	0.1% CH2O2	1	No	1	Ephrin type-A receptor 10 OS=Homo sapiens GN=EPHA10 PE=1 SV=2	Q5JZY3	1008	109.6	1.78571	1	1	1	1	61	8.463	0	0
150303_1_01FA_MoInt_HCDOT_03-(1)	Most Intense Ions	0.1% CH2O2	1	No	1	Immunoglobulin kappa variable 2-24 OS=Homo sapiens GN=IGKV2-24 PE=3 SV=1	A0A0C4DH68	120	13.1	16.6667	2	2	2	1	69	8.404	0	0
150303_1_01FA_MoInt_HCDOT_03-(1)	Most Intense Ions	0.1% CH2O2	1	No	1	Integral membrane protein DGCR2/IDD OS=Homo sapiens GN=DGCR2 PE=1 SV=1	P98153	550	60.8	3.09091	1	1	1	1	49	8.397	0	0
150303_1_01FA_MoInt_HCDOT_03-(1)	Most Intense Ions	0.1% CH2O2	1	No	1	Adenosine deaminase 2 OS=Homo sapiens GN=ADA2 PE=1 SV=2	Q9NZK5	511	58.9	6.06654	2	3	2	1	14	8.355	0	0
150303_1_01FA_MoInt_HCDOT_03-(1)	Most Intense Ions	0.1% CH2O2	1	No	1	Coiled-coil domain-containing protein 126 OS=Homo sapiens GN=CCDC126 PE=2 SV=2	Q96EE4	140	15.7	8.57143	1	1	1	1	37	8.322	0	0
150303_1_01FA_MoInt_HCDOT_03-(1)	Most Intense Ions	0.1% CH2O2	1	No	1	Immunoglobulin heavy variable 3-49 OS=Homo sapiens GN=IGHV3-49 PE=1 SV=1	A0A0A0MS15	119	13	13.4454	2	4	1	1	52	8.276	0	0
150303_1_01FA_MoInt_HCDOT_03-(1)	Most Intense Ions	0.1% CH2O2	1	No	1	Carbohydrate sulfotransferase 15 OS=Homo sapiens GN=CHST15 PE=1 SV=1	Q7LFX5	561	64.9	7.48663	2	2	2	1	42	8.207	0	0
150303_1_01FA_MoInt_HCDOT_03-(1)	Most Intense Ions	0.1% CH2O2	1	No	1	Alpha-1,6-mannosylglycoprotein 6-beta-N-acetylglucosaminyltransferase A OS=Homo sapiens GN=MGAT5 PE=2 SV=1	Q09328	741	84.5	2.5641	2	2	2	1	35	8.185	0	0
150303_1_01FA_MoInt_HCDOT_03-(1)	Most Intense Ions	0.1% CH2O2	1	No	1	Follistatin-related protein 3 OS=Homo sapiens GN=FSTL3 PE=1 SV=1	O95633	263	27.6	17.8707	3	3	3	1	32	8.095	0	0
150303_1_01FA_MoInt_HCDOT_03-(1)	Most Intense Ions	0.1% CH2O2	1	No	1	Myelin-associated glycoprotein OS=Homo sapiens GN=MAG PE=1 SV=1	P20916	626	69	4.95208	2	2	2	1	19	8.085	0	0
150303_1_01FA_MoInt_HCDOT_03-(1)	Most Intense Ions	0.1% CH2O2	1	No	1	Immunoglobulin kappa variable 1-5 OS=Homo sapiens GN=IGKV1-5 PE=1 SV=2	P01602	117	12.8	9.40171	1	2	1	1	109	8.083	0	0
150303_1_01FA_MoInt_HCDOT_03-(1)	Most Intense Ions	0.1% CH2O2	1	No	1	Leukocyte elastase inhibitor OS=Homo sapiens GN=SERPINB1 PE=1 SV=1	P30740	379	42.7	9.23483	3	3	3	1	69	8.047	0	0
150303_1_01FA_MoInt_HCDOT_03-(1)	Most Intense Ions	0.1% CH2O2	1	No	1	Peptidyl-prolyl cis-trans isomerase A-like 4A OS=Homo sapiens GN=PPIAL4A PE=2 SV=1	Q9Y536	164	18.2	8.53659	1	1	1	1	65	8.035	0	0
150303_1_01FA_MoInt_HCDOT_03-(1)	Most Intense Ions	0.1% CH2O2	1	No	1	Transgelin OS=Homo sapiens GN=TAGLN PE=1 SV=4	Q01995	201	22.6	12.4378	2	2	2	1	54	8.028	0	0
150303_1_01FA_MoInt_HCDOT_03-(1)	Most Intense Ions	0.1% CH2O2	1	No	1	Immunoglobulin superfamily member 1 OS=Homo sapiens GN=IGSF1 PE=1 SV=3	Q8N6C5	1336	148.8	1.12275	1	1	1	1	30	7.938	0	0
150303_1_01FA_MoInt_HCDOT_03-(1)	Most Intense Ions	0.1% CH2O2	1	No	1	Immunoglobulin kappa variable 1-6 OS=Homo sapiens GN=IGKV1-6 PE=3 SV=1	A0A0C4DH72	117	12.7	13.6752	1	2	1	1	59	7.886	0	0
150303_1_01FA_MoInt_HCDOT_03-(1)	Most Intense Ions	0.1% CH2O2	1	No	1	Immunoglobulin kappa variable 1-39 OS=Homo sapiens GN=IGKV1-39 PE=1 SV=2	P01597	117	12.7	13.6752	1	2	1	1	59	7.886	0	0
150303_1_01FA_MoInt_HCDOT_03-(1)	Most Intense Ions	0.1% CH2O2	1	No	1	Immunoglobulin kappa variable 1D-12 OS=Homo sapiens GN=IGKV1D-12 PE=1 SV=2	P01611	117	12.6	13.6752	1	2	1	1	59	7.886	0	0
150303_1_01FA_MoInt_HCDOT_03-(1)	Most Intense Ions	0.1% CH2O2	1	No	1	Immunoglobulin kappa variable 1-12 OS=Homo sapiens GN=IGKV1-12 PE=3 SV=1	A0A0C4DH73	117	12.6	13.6752	1	2	1	1	59	7.886	0	0
150303_1_01FA_MoInt_HCDOT_03-(1)	Most Intense Ions	0.1% CH2O2	1	No	1	Immunoglobulin kappa variable 4-1 OS=Homo sapiens GN=IGKV4-1 PE=1 SV=1	P06312	121	13.4	22.314	2	2	2	1	19	7.857	0	0
150303_1_01FA_MoInt_HCDOT_03-(1)	Most Intense Ions	0.1% CH2O2	1	No	1	Putative macrophage stimulating 1-like protein OS=Homo sapiens GN=MST1L PE=2 SV=2	Q2TV78	715	79.6	3.91608	4	4	4	1	35	7.825	0.001	1
150303_1_01FA_MoInt_HCDOT_03-(1)	Most Intense Ions	0.1% CH2O2	1	No	1	Tyrosine-protein kinase receptor UFO OS=Homo sapiens GN=AXL PE=1 SV=3	P30530	894	98.3	1.23043	1	2	1	1	75	7.777	0.001	1
150303_1_01FA_MoInt_HCDOT_03-(1)	Most Intense Ions	0.1% CH2O2	1	No	1	Peroxiredoxin-4 OS=Homo sapiens GN=PRDX4 PE=1 SV=1	Q13162	271	30.5	4.42804	1	1	1	1	36	7.68	0.001	1
150303_1_01FA_MoInt_HCDOT_03-(1)	Most Intense Ions	0.1% CH2O2	1	No	1	Shadow of prion protein OS=Homo sapiens GN=SPRN PE=2 SV=1	Q5BIV9	151	14.5	16.5563	1	2	1	1	16	7.651	0.001	1
150303_1_01FA_MoInt_HCDOT_03-(1)	Most Intense Ions	0.1% CH2O2	1	No	1	Immunoglobulin superfamily member 21 OS=Homo sapiens GN=IGSF21 PE=2 SV=1	Q96ID5	467	51.8	6.42398	2	3	2	1	66	7.649	0.001	1
150303_1_01FA_MoInt_HCDOT_03-(1)	Most Intense Ions	0.1% CH2O2	1	No	1	Immunoglobulin kappa variable 2D-30 OS=Homo sapiens GN=IGKV2D-30 PE=3 SV=1	A0A075B6S6	120	13.2	10.8333	1	3	0	2	84	7.642	0.001	1
150303_1_01FA_MoInt_HCDOT_03-(1)	Most Intense Ions	0.1% CH2O2	1	No	1	Ephrin-B1 OS=Homo sapiens GN=EFNB1 PE=1 SV=1	P98172	346	38	3.17919	1	1	1	1	67	7.6	0.001	1
150303_1_01FA_MoInt_HCDOT_03-(1)	Most Intense Ions	0.1% CH2O2	1	No	1	Puromycin-sensitive aminopeptidase OS=Homo sapiens GN=NPEPPS PE=1 SV=2	P55786	919	103.2	2.39391	2	3	2	1	70	7.594	0.001	1
150303_1_01FA_MoInt_HCDOT_03-(1)	Most Intense Ions	0.1% CH2O2	1	No	1	Keratin, type II cytoskeletal 79 OS=Homo sapiens GN=KRT79 PE=1 SV=2	Q5XKE5	535	57.8	2.24299	1	2	1	1	62	7.556	0.001	1
150303_1_01FA_MoInt_HCDOT_03-(1)	Most Intense Ions	0.1% CH2O2	1	No	1	Keratin, type II cytoskeletal 6C OS=Homo sapiens GN=KRT6C PE=1 SV=3	P48668	564	60	2.12766	1	2	1	1	62	7.556	0.001	1
150303_1_01FA_MoInt_HCDOT_03-(1)	Most Intense Ions	0.1% CH2O2	1	No	1	Keratin, type II cytoskeletal 5 OS=Homo sapiens GN=KRT5 PE=1 SV=3	P13647	590	62.3	2.0339	1	2	1	1	62	7.556	0.001	1
150303_1_01FA_MoInt_HCDOT_03-(1)	Most Intense Ions	0.1% CH2O2	1	No	1	Keratin, type II cytoskeletal 6A OS=Homo sapiens GN=KRT6A PE=1 SV=3	P02538	564	60	2.12766	1	2	1	1	62	7.556	0.001	1
150303_1_01FA_MoInt_HCDOT_03-(1)	Most Intense Ions	0.1% CH2O2	1	No	1	Keratin, type II cytoskeletal 75 OS=Homo sapiens GN=KRT75 PE=1 SV=2	O95678	551	59.5	2.17786	1	2	1	1	62	7.556	0.001	1
150303_1_01FA_MoInt_HCDOT_03-(1)	Most Intense Ions	0.1% CH2O2	1	No	1	Immunoglobulin heavy variable 1-69D OS=Homo sapiens GN=IGHV1-69D PE=3 SV=1	A0A0B4J2H0	117	12.7	9.40171	1	1	1	1	48	7.471	0.001	1
150303_1_01FA_MoInt_HCDOT_03-(1)	Most Intense Ions	0.1% CH2O2	1	No	1	Immunoglobulin heavy variable 1-69 OS=Homo sapiens GN=IGHV1-69 PE=1 SV=2	P01742	117	12.7	9.40171	1	1	1	1	48	7.471	0.001	1
150303_1_01FA_MoInt_HCDOT_03-(1)	Most Intense Ions	0.1% CH2O2	1	No	1	Immunoglobulin heavy variable 1-46 OS=Homo sapiens GN=IGHV1-46 PE=1 SV=2	P01743	117	12.9	9.40171	1	1	1	1	48	7.471	0.001	1
150303_1_01FA_MoInt_HCDOT_03-(1)	Most Intense Ions	0.1% CH2O2	1	No	1	Immunoglobulin heavy variable 1-8 OS=Homo sapiens GN=IGHV1-8 PE=3 SV=1	P0DP01	117	13	9.40171	1	1	1	1	48	7.471	0.001	1
150303_1_01FA_MoInt_HCDOT_03-(1)	Most Intense Ions	0.1% CH2O2	1	No	1	Keratin, type II cytoskeletal 8 OS=Homo sapiens GN=KRT8 PE=1 SV=7	P05787	483	53.7	4.14079	2	2	0	0	64	7.386	0.001	1
150303_1_01FA_MoInt_HCDOT_03-(1)	Most Intense Ions	0.1% CH2O2	1	No	1	Keratin, type II cytoskeletal 7 OS=Homo sapiens GN=KRT7 PE=1 SV=5	P08729	469	51.4	4.26439	2	2	0	0	64	7.386	0.001	1
150303_1_01FA_MoInt_HCDOT_03-(1)	Most Intense Ions	0.1% CH2O2	1	No	1	Growth/differentiation factor 8 OS=Homo sapiens GN=MSTN PE=1 SV=1	O14793	375	42.7	5.33333	2	2	2	1	47	7.323	0.001	1
150303_1_01FA_MoInt_HCDOT_03-(1)	Most Intense Ions	0.1% CH2O2	1	No	1	Transmembrane protein 132C OS=Homo sapiens GN=TMEM132C PE=2 SV=3	Q8N3T6	1108	121.7	1.7148	2	2	2	1	33	7.291	0.001	1
150303_1_01FA_MoInt_HCDOT_03-(1)	Most Intense Ions	0.1% CH2O2	1	No	1	Folate receptor alpha OS=Homo sapiens GN=FOLR1 PE=1 SV=3	P15328	257	29.8	4.28016	1	1	1	1	46	7.265	0.001	1
150303_1_01FA_MoInt_HCDOT_03-(1)	Most Intense Ions	0.1% CH2O2	1	No	1	Nucleobindin-2 OS=Homo sapiens GN=NUCB2 PE=1 SV=2	P80303	420	50.2	7.14286	2	2	2	1	47	7.241	0.001	1
150303_1_01FA_MoInt_HCDOT_03-(1)	Most Intense Ions	0.1% CH2O2	1	No	1	Keratin, type I cytoskeletal 14 OS=Homo sapiens GN=KRT14 PE=1 SV=4	P02533	472	51.5	3.38983	2	2	1	1	55	7.222	0.001	1
150303_1_01FA_MoInt_HCDOT_03-(1)	Most Intense Ions	0.1% CH2O2	1	No	1	Keratin, type I cytoskeletal 16 OS=Homo sapiens GN=KRT16 PE=1 SV=4	P08779	473	51.2	3.38266	2	2	1	1	55	7.222	0.001	1
150303_1_01FA_MoInt_HCDOT_03-(1)	Most Intense Ions	0.1% CH2O2	1	No	1	Endoplasmic reticulum resident protein 44 OS=Homo sapiens GN=ERP44 PE=1 SV=1	Q9BS26	406	46.9	5.66502	1	1	1	1	31	7.101	0.001	1
150303_1_01FA_MoInt_HCDOT_03-(1)	Most Intense Ions	0.1% CH2O2	1	No	1	Tumor necrosis factor receptor superfamily member 12A OS=Homo sapiens GN=TNFRSF12A PE=1 SV=1	Q9NP84	129	13.9	23.2558	2	2	2	1	38	7.099	0.001	1
150303_1_01FA_MoInt_HCDOT_03-(1)	Most Intense Ions	0.1% CH2O2	1	No	1	14-3-3 protein gamma OS=Homo sapiens GN=YWHAG PE=1 SV=2	P61981	247	28.3	9.7166	2	3	1	1	56	7.087	0.001	1
150303_1_01FA_MoInt_HCDOT_03-(1)	Most Intense Ions	0.1% CH2O2	1	No	1	Transmembrane emp24 domain-containing protein 7 OS=Homo sapiens GN=TMED7 PE=1 SV=2	Q9Y3B3	224	25.2	5.35714	1	1	1	1	52	7.006	0.001	1
150303_1_01FA_MoInt_HCDOT_03-(1)	Most Intense Ions	0.1% CH2O2	1	No	1	Cholinesterase OS=Homo sapiens GN=BCHE PE=1 SV=1	P06276	602	68.4	3.48837	2	2	2	1	52	6.976	0.001	1
150303_1_01FA_MoInt_HCDOT_03-(1)	Most Intense Ions	0.1% CH2O2	1	No	1	Cadherin-10 OS=Homo sapiens GN=CDH10 PE=1 SV=2	Q9Y6N8	788	88.4	3.17259	2	2	1	1	51	6.968	0.001	1
150303_1_01FA_MoInt_HCDOT_03-(1)	Most Intense Ions	0.1% CH2O2	1	No	1	Immunoglobulin lambda variable 1-47 OS=Homo sapiens GN=IGLV1-47 PE=1 SV=2	P01700	117	12.3	11.1111	1	1	1	1	54	6.956	0.001	1
150303_1_01FA_MoInt_HCDOT_03-(1)	Most Intense Ions	0.1% CH2O2	1	No	1	Sodium/potassium-transporting ATPase subunit alpha-3 OS=Homo sapiens GN=ATP1A3 PE=1 SV=3	P13637	1013	111.7	1.48075	1	2	1	1	93	6.937	0.001	1
150303_1_01FA_MoInt_HCDOT_03-(1)	Most Intense Ions	0.1% CH2O2	1	No	1	Potassium-transporting ATPase alpha chain 1 OS=Homo sapiens GN=ATP4A PE=2 SV=5	P20648	1035	114	1.44928	1	2	1	1	93	6.937	0.001	1
150303_1_01FA_MoInt_HCDOT_03-(1)	Most Intense Ions	0.1% CH2O2	1	No	1	Sodium/potassium-transporting ATPase subunit alpha-2 OS=Homo sapiens GN=ATP1A2 PE=1 SV=1	P50993	1020	112.2	1.47059	1	2	1	1	93	6.937	0.001	1
150303_1_01FA_MoInt_HCDOT_03-(1)	Most Intense Ions	0.1% CH2O2	1	No	1	Sodium/potassium-transporting ATPase subunit alpha-1 OS=Homo sapiens GN=ATP1A1 PE=1 SV=1	P05023	1023	112.8	1.46628	1	2	1	1	93	6.937	0.001	1
150303_1_01FA_MoInt_HCDOT_03-(1)	Most Intense Ions	0.1% CH2O2	1	No	1	Vitamin K-dependent protein Z OS=Homo sapiens GN=PROZ PE=1 SV=2	P22891	400	44.7	4.25	2	2	2	1	53	6.917	0.001	1
150303_1_01FA_MoInt_HCDOT_03-(1)	Most Intense Ions	0.1% CH2O2	1	No	1	Laminin subunit beta-1 OS=Homo sapiens GN=LAMB1 PE=1 SV=2	P07942	1786	197.9	1.9037	3	4	3	1	39	6.913	0.001	1
150303_1_01FA_MoInt_HCDOT_03-(1)	Most Intense Ions	0.1% CH2O2	1	No	1	Leukotriene A-4 hydrolase OS=Homo sapiens GN=LTA4H PE=1 SV=2	P09960	611	69.2	3.92799	2	2	2	1	52	6.885	0.001	1
150303_1_01FA_MoInt_HCDOT_03-(1)	Most Intense Ions	0.1% CH2O2	1	No	1	Folate receptor gamma OS=Homo sapiens GN=FOLR3 PE=1 SV=1	P41439	243	27.6	11.9342	2	2	2	1	23	6.882	0.001	1
150303_1_01FA_MoInt_HCDOT_03-(1)	Most Intense Ions	0.1% CH2O2	1	No	1	Folate receptor beta OS=Homo sapiens GN=FOLR2 PE=1 SV=4	P14207	255	29.3	11.3725	2	2	2	1	23	6.882	0.001	1
150303_1_01FA_MoInt_HCDOT_03-(1)	Most Intense Ions	0.1% CH2O2	1	No	1	Hypoxanthine-guanine phosphoribosyltransferase OS=Homo sapiens GN=HPRT1 PE=1 SV=2	P00492	218	24.6	9.17431	2	2	2	1	59	6.738	0.001	1
150303_1_01FA_MoInt_HCDOT_03-(1)	Most Intense Ions	0.1% CH2O2	1	No	1	Chloride intracellular channel protein 1 OS=Homo sapiens GN=CLIC1 PE=1 SV=4	O00299	241	26.9	7.46888	1	1	1	1	50	6.576	0.001	1
150303_1_01FA_MoInt_HCDOT_03-(1)	Most Intense Ions	0.1% CH2O2	1	No	1	Coagulation factor XIII A chain OS=Homo sapiens GN=F13A1 PE=1 SV=4	P00488	732	83.2	3.96175	2	2	2	1	39	6.543	0.001	1
150303_1_01FA_MoInt_HCDOT_03-(1)	Most Intense Ions	0.1% CH2O2	1	No	1	Meteorin-like protein OS=Homo sapiens GN=METRNL PE=2 SV=1	Q641Q3	311	34.4	7.71704	2	2	2	1	53	6.54	0.001	1
150303_1_01FA_MoInt_HCDOT_03-(1)	Most Intense Ions	0.1% CH2O2	1	No	1	Keratin, type II cytoskeletal 4 OS=Homo sapiens GN=KRT4 PE=1 SV=4	P19013	534	57.3	2.05993	1	1	1	1	61	6.488	0.001	1
150303_1_01FA_MoInt_HCDOT_03-(1)	Most Intense Ions	0.1% CH2O2	1	No	1	Keratin, type II cytoskeletal 80 OS=Homo sapiens GN=KRT80 PE=1 SV=2	Q6KB66	452	50.5	2.43363	1	1	1	1	61	6.488	0.001	1
150303_1_01FA_MoInt_HCDOT_03-(1)	Most Intense Ions	0.1% CH2O2	1	No	1	Glial fibrillary acidic protein OS=Homo sapiens GN=GFAP PE=1 SV=1	P14136	432	49.9	2.5463	1	1	1	1	61	6.488	0.001	1
150303_1_01FA_MoInt_HCDOT_03-(1)	Most Intense Ions	0.1% CH2O2	1	No	1	Brain-specific angiogenesis inhibitor 1 OS=Homo sapiens GN=BAI1 PE=1 SV=2	O14514	1584	173.4	0.820707	1	1	1	1	47	6.392	0.001	1
150303_1_01FA_MoInt_HCDOT_03-(1)	Most Intense Ions	0.1% CH2O2	1	No	1	Leucine-rich repeat-containing protein 4C OS=Homo sapiens GN=LRRC4C PE=1 SV=1	Q9HCJ2	640	71.9	3.4375	3	4	3	1	58	6.354	0.001	1
150303_1_01FA_MoInt_HCDOT_03-(1)	Most Intense Ions	0.1% CH2O2	1	No	1	Roundabout homolog 2 OS=Homo sapiens GN=ROBO2 PE=1 SV=2	Q9HCK4	1378	151.1	1.45138	2	4	1	1	77	6.311	0.001	1
150303_1_01FA_MoInt_HCDOT_03-(1)	Most Intense Ions	0.1% CH2O2	1	No	1	Heat shock protein 75 kDa, mitochondrial OS=Homo sapiens GN=TRAP1 PE=1 SV=3	Q12931	704	80.1	1.98864	1	1	1	1	48	6.292	0.001	1
150303_1_01FA_MoInt_HCDOT_03-(1)	Most Intense Ions	0.1% CH2O2	1	No	1	Heat shock protein HSP 90-alpha OS=Homo sapiens GN=HSP90AA1 PE=1 SV=5	P07900	732	84.6	1.91257	1	1	1	1	48	6.292	0.001	1
150303_1_01FA_MoInt_HCDOT_03-(1)	Most Intense Ions	0.1% CH2O2	1	No	1	Hemoglobin subunit gamma-2 OS=Homo sapiens GN=HBG2 PE=1 SV=2	P69892	147	16.1	6.80272	1	7	0	2	165	6.253	0.001	1
150303_1_01FA_MoInt_HCDOT_03-(1)	Most Intense Ions	0.1% CH2O2	1	No	1	Hemoglobin subunit epsilon OS=Homo sapiens GN=HBE1 PE=1 SV=2	P02100	147	16.2	6.80272	1	7	0	2	165	6.253	0.001	1
150303_1_01FA_MoInt_HCDOT_03-(1)	Most Intense Ions	0.1% CH2O2	1	No	1	Hemoglobin subunit gamma-1 OS=Homo sapiens GN=HBG1 PE=1 SV=2	P69891	147	16.1	6.80272	1	7	0	2	165	6.253	0.001	1
150303_1_01FA_MoInt_HCDOT_03-(1)	Most Intense Ions	0.1% CH2O2	1	No	1	Inactive carboxypeptidase-like protein X2 OS=Homo sapiens GN=CPXM2 PE=2 SV=3	Q8N436	756	85.8	4.10053	2	2	2	1	32	6.246	0.001	1
150303_1_01FA_MoInt_HCDOT_03-(1)	Most Intense Ions	0.1% CH2O2	1	No	1	Trophoblast glycoprotein OS=Homo sapiens GN=TPBG PE=1 SV=1	Q13641	420	46	4.52381	1	1	1	1	41	6.228	0.001	1
150303_1_01FA_MoInt_HCDOT_03-(1)	Most Intense Ions	0.1% CH2O2	1	No	1	Myeloblastin OS=Homo sapiens GN=PRTN3 PE=1 SV=3	P24158	256	27.8	4.6875	1	1	1	1	32	6.219	0.001	1
150303_1_01FA_MoInt_HCDOT_03-(1)	Most Intense Ions	0.1% CH2O2	1	No	1	Microfibrillar-associated protein 2 OS=Homo sapiens GN=MFAP2 PE=2 SV=1	P55001	183	20.8	5.46448	1	1	1	1	23	6.214	0.001	1
150303_1_01FA_MoInt_HCDOT_03-(1)	Most Intense Ions	0.1% CH2O2	1	No	1	14-3-3 protein theta OS=Homo sapiens GN=YWHAQ PE=1 SV=1	P27348	245	27.7	6.93878	2	3	0	2	96	6.204	0.001	1
150303_1_01FA_MoInt_HCDOT_03-(1)	Most Intense Ions	0.1% CH2O2	1	No	1	Acetylcholinesterase OS=Homo sapiens GN=ACHE PE=1 SV=1	P22303	614	67.8	2.11726	1	1	1	1	30	6.13	0.001	1
150303_1_01FA_MoInt_HCDOT_03-(1)	Most Intense Ions	0.1% CH2O2	1	No	1	Transmembrane protein 25 OS=Homo sapiens GN=TMEM25 PE=1 SV=1	Q86YD3	366	39.3	4.37158	1	1	1	1	56	6.13	0.001	1
150303_1_01FA_MoInt_HCDOT_03-(1)	Most Intense Ions	0.1% CH2O2	1	No	1	N(4)-(beta-N-acetylglucosaminyl)-L-asparaginase OS=Homo sapiens GN=AGA PE=1 SV=2	P20933	346	37.2	3.46821	1	1	1	1	37	6.124	0.001	1
150303_1_01FA_MoInt_HCDOT_03-(1)	Most Intense Ions	0.1% CH2O2	1	No	1	Cochlin OS=Homo sapiens GN=COCH PE=1 SV=1	O43405	550	59.4	3.63636	2	3	2	1	37	6.097	0.001	1
150303_1_01FA_MoInt_HCDOT_03-(1)	Most Intense Ions	0.1% CH2O2	1	No	1	Prolactin OS=Homo sapiens GN=PRL PE=1 SV=1	P01236	227	25.9	6.1674	1	1	1	1	37	6.097	0.001	1
150303_1_01FA_MoInt_HCDOT_03-(1)	Most Intense Ions	0.1% CH2O2	1	No	1	Protein HEG homolog 1 OS=Homo sapiens GN=HEG1 PE=1 SV=3	Q9ULI3	1381	147.4	1.81028	2	2	2	1	45	6.056	0.001	1
150303_1_01FA_MoInt_HCDOT_03-(1)	Most Intense Ions	0.1% CH2O2	1	No	1	Cadherin-7 OS=Homo sapiens GN=CDH7 PE=2 SV=2	Q9ULB5	785	87	4.07643	2	2	2	1	26	6.045	0.001	1
150303_1_01FA_MoInt_HCDOT_03-(1)	Most Intense Ions	0.1% CH2O2	1	No	1	Uncharacterized protein C11orf87 OS=Homo sapiens GN=C11orf87 PE=1 SV=2	Q6NUJ2	197	20.6	8.12183	1	1	1	1	27	6.032	0.001	1
150303_1_01FA_MoInt_HCDOT_03-(1)	Most Intense Ions	0.1% CH2O2	1	No	1	Pyruvate kinase PKLR OS=Homo sapiens GN=PKLR PE=1 SV=2	P30613	574	61.8	4.52962	2	3	1	1	56	6.032	0.001	1
150303_1_01FA_MoInt_HCDOT_03-(1)	Most Intense Ions	0.1% CH2O2	1	No	1	BMP and activin membrane-bound inhibitor homolog OS=Homo sapiens GN=BAMBI PE=1 SV=1	Q13145	260	29.1	11.1538	1	1	1	1	16	5.971	0.001	1
150303_1_01FA_MoInt_HCDOT_03-(1)	Most Intense Ions	0.1% CH2O2	1	No	1	Contactin-3 OS=Homo sapiens GN=CNTN3 PE=1 SV=3	Q9P232	1028	112.8	2.62646	2	2	2	1	50	5.968	0.001	1
150303_1_01FA_MoInt_HCDOT_03-(1)	Most Intense Ions	0.1% CH2O2	1	No	1	Granulins OS=Homo sapiens GN=GRN PE=1 SV=2	P28799	593	63.5	3.87858	2	2	2	1	30	5.94	0.001	1
150303_1_01FA_MoInt_HCDOT_03-(1)	Most Intense Ions	0.1% CH2O2	1	No	1	Arylsulfatase A OS=Homo sapiens GN=ARSA PE=1 SV=3	P15289	507	53.6	3.35306	1	1	1	1	46	5.902	0.001	1
150303_1_01FA_MoInt_HCDOT_03-(1)	Most Intense Ions	0.1% CH2O2	1	No	1	DOMON domain-containing protein FRRS1L OS=Homo sapiens GN=FRRS1L PE=1 SV=2	Q9P0K9	344	37.2	3.77907	1	1	1	1	66	5.893	0.001	1
150303_1_01FA_MoInt_HCDOT_03-(1)	Most Intense Ions	0.1% CH2O2	1	No	1	Immunoglobulin heavy variable 3-72 OS=Homo sapiens GN=IGHV3-72 PE=3 SV=1	A0A0B4J1Y9	119	13.2	11.7647	2	4	1	1	66	5.884	0.001	1
150303_1_01FA_MoInt_HCDOT_03-(1)	Most Intense Ions	0.1% CH2O2	1	No	1	Immunoglobulin heavy variable 3-73 OS=Homo sapiens GN=IGHV3-73 PE=3 SV=1	A0A0B4J1V6	119	12.8	11.7647	2	4	1	1	66	5.884	0.001	1
150303_1_01FA_MoInt_HCDOT_03-(1)	Most Intense Ions	0.1% CH2O2	1	No	1	NT-3 growth factor receptor OS=Homo sapiens GN=NTRK3 PE=1 SV=2	Q16288	839	94.4	3.57569	2	2	2	1	35	5.852	0.001	1
150303_1_01FA_MoInt_HCDOT_03-(1)	Most Intense Ions	0.1% CH2O2	1	No	1	SLIT and NTRK-like protein 4 OS=Homo sapiens GN=SLITRK4 PE=1 SV=1	Q8IW52	837	94.3	2.27001	1	1	1	1	60	5.833	0.001	1
150303_1_01FA_MoInt_HCDOT_03-(1)	Most Intense Ions	0.1% CH2O2	1	No	1	Protein CutA OS=Homo sapiens GN=CUTA PE=1 SV=2	O60888	179	19.1	7.82123	1	1	1	1	27	5.807	0.001	1
150303_1_01FA_MoInt_HCDOT_03-(1)	Most Intense Ions	0.1% CH2O2	1	No	1	Adherens junction-associated protein 1 OS=Homo sapiens GN=AJAP1 PE=1 SV=1	Q9UKB5	411	44.5	4.86618	2	3	2	1	50	5.806	0.001	1
150303_1_01FA_MoInt_HCDOT_03-(1)	Most Intense Ions	0.1% CH2O2	1	No	1	N-acetylglucosamine-6-sulfatase OS=Homo sapiens GN=GNS PE=1 SV=3	P15586	552	62	2.35507	1	1	1	1	33	5.754	0.001	1
150303_1_01FA_MoInt_HCDOT_03-(1)	Most Intense Ions	0.1% CH2O2	1	No	1	L-selectin OS=Homo sapiens GN=SELL PE=1 SV=2	P14151	372	42.2	4.30108	2	4	2	1	66	5.71	0.001	1
150303_1_01FA_MoInt_HCDOT_03-(1)	Most Intense Ions	0.1% CH2O2	1	No	1	C-type natriuretic peptide OS=Homo sapiens GN=NPPC PE=1 SV=1	P23582	126	13.2	14.2857	1	6	1	1	31	5.698	0.001	1
150303_1_01FA_MoInt_HCDOT_03-(1)	Most Intense Ions	0.1% CH2O2	1	No	1	Leucine-rich repeat and immunoglobulin-like domain-containing nogo receptor-interacting protein 2 OS=Homo sapiens GN=LINGO2 PE=2 SV=1	Q7L985	606	68	2.47525	1	1	1	1	21	5.68	0.001	1
150303_1_01FA_MoInt_HCDOT_03-(1)	Most Intense Ions	0.1% CH2O2	1	No	1	Metallothionein-3 OS=Homo sapiens GN=MT3 PE=1 SV=1	P25713	68	6.9	23.5294	1	1	1	1	33	5.653	0.001	1
150303_1_01FA_MoInt_HCDOT_03-(1)	Most Intense Ions	0.1% CH2O2	1	No	1	Alpha-N-acetylgalactosaminidase OS=Homo sapiens GN=NAGA PE=1 SV=2	P17050	411	46.5	4.13625	1	1	1	1	13	5.632	0.001	1
150303_1_01FA_MoInt_HCDOT_03-(1)	Most Intense Ions	0.1% CH2O2	1	No	1	Serpin I2 OS=Homo sapiens GN=SERPINI2 PE=1 SV=1	O75830	405	46.1	2.46914	1	1	1	1	67	5.63	0.001	1
150303_1_01FA_MoInt_HCDOT_03-(1)	Most Intense Ions	0.1% CH2O2	1	No	1	Serpin B9 OS=Homo sapiens GN=SERPINB9 PE=1 SV=1	P50453	376	42.4	2.65957	1	1	1	1	67	5.63	0.001	1
150303_1_01FA_MoInt_HCDOT_03-(1)	Most Intense Ions	0.1% CH2O2	1	No	1	Serpin B8 OS=Homo sapiens GN=SERPINB8 PE=1 SV=2	P50452	374	42.7	2.6738	1	1	1	1	67	5.63	0.001	1
150303_1_01FA_MoInt_HCDOT_03-(1)	Most Intense Ions	0.1% CH2O2	1	No	1	Junctional adhesion molecule B OS=Homo sapiens GN=JAM2 PE=1 SV=1	P57087	298	33.2	3.69128	1	1	1	1	59	5.548	0.001	1
150303_1_01FA_MoInt_HCDOT_03-(1)	Most Intense Ions	0.1% CH2O2	1	No	1	6-phosphogluconate dehydrogenase, decarboxylating OS=Homo sapiens GN=PGD PE=1 SV=3	P52209	483	53.1	3.51967	1	1	1	1	19	5.497	0.001	1
150303_1_01FA_MoInt_HCDOT_03-(1)	Most Intense Ions	0.1% CH2O2	1	No	1	Protein YIPF3 OS=Homo sapiens GN=YIPF3 PE=1 SV=1	Q9GZM5	350	38.2	2.85714	1	5	1	1	92	5.469	0.001	1
150303_1_01FA_MoInt_HCDOT_03-(1)	Most Intense Ions	0.1% CH2O2	1	No	1	HLA class I histocompatibility antigen, B-67 alpha chain OS=Homo sapiens GN=HLA-B PE=1 SV=1	Q29836	362	40.3	3.59116	1	1	1	1	37	5.433	0.001	1
150303_1_01FA_MoInt_HCDOT_03-(1)	Most Intense Ions	0.1% CH2O2	1	No	1	HLA class I histocompatibility antigen, B-49 alpha chain OS=Homo sapiens GN=HLA-B PE=1 SV=2	P30487	362	40.6	3.59116	1	1	1	1	37	5.433	0.001	1
150303_1_01FA_MoInt_HCDOT_03-(1)	Most Intense Ions	0.1% CH2O2	1	No	1	HLA class I histocompatibility antigen, B-27 alpha chain OS=Homo sapiens GN=HLA-B PE=1 SV=2	P03989	362	40.4	3.59116	1	1	1	1	37	5.433	0.001	1
150303_1_01FA_MoInt_HCDOT_03-(1)	Most Intense Ions	0.1% CH2O2	1	No	1	HLA class I histocompatibility antigen, Cw-3 alpha chain OS=Homo sapiens GN=HLA-C PE=1 SV=2	P04222	366	40.8	3.55191	1	1	1	1	37	5.433	0.001	1
150303_1_01FA_MoInt_HCDOT_03-(1)	Most Intense Ions	0.1% CH2O2	1	No	1	HLA class I histocompatibility antigen, alpha chain G OS=Homo sapiens GN=HLA-G PE=1 SV=1	P17693	338	38.2	3.84615	1	1	1	1	37	5.433	0.001	1
150303_1_01FA_MoInt_HCDOT_03-(1)	Most Intense Ions	0.1% CH2O2	1	No	1	HLA class I histocompatibility antigen, B-44 alpha chain OS=Homo sapiens GN=HLA-B PE=1 SV=1	P30481	362	40.5	3.59116	1	1	1	1	37	5.433	0.001	1
150303_1_01FA_MoInt_HCDOT_03-(1)	Most Intense Ions	0.1% CH2O2	1	No	1	HLA class I histocompatibility antigen, B-41 alpha chain OS=Homo sapiens GN=HLA-B PE=1 SV=1	P30479	362	40.5	3.59116	1	1	1	1	37	5.433	0.001	1
150303_1_01FA_MoInt_HCDOT_03-(1)	Most Intense Ions	0.1% CH2O2	1	No	1	HLA class I histocompatibility antigen, B-50 alpha chain OS=Homo sapiens GN=HLA-B PE=1 SV=1	P30488	362	40.5	3.59116	1	1	1	1	37	5.433	0.001	1
150303_1_01FA_MoInt_HCDOT_03-(1)	Most Intense Ions	0.1% CH2O2	1	No	1	HLA class I histocompatibility antigen, B-8 alpha chain OS=Homo sapiens GN=HLA-B PE=1 SV=1	P30460	362	40.3	3.59116	1	1	1	1	37	5.433	0.001	1
150303_1_01FA_MoInt_HCDOT_03-(1)	Most Intense Ions	0.1% CH2O2	1	No	1	HLA class I histocompatibility antigen, B-42 alpha chain OS=Homo sapiens GN=HLA-B PE=1 SV=1	P30480	362	40.3	3.59116	1	1	1	1	37	5.433	0.001	1
150303_1_01FA_MoInt_HCDOT_03-(1)	Most Intense Ions	0.1% CH2O2	1	No	1	HLA class I histocompatibility antigen, B-37 alpha chain OS=Homo sapiens GN=HLA-B PE=1 SV=1	P18463	362	40.4	3.59116	1	1	1	1	37	5.433	0.001	1
150303_1_01FA_MoInt_HCDOT_03-(1)	Most Intense Ions	0.1% CH2O2	1	No	1	HLA class I histocompatibility antigen, Cw-18 alpha chain OS=Homo sapiens GN=HLA-C PE=1 SV=1	Q29865	366	40.9	3.55191	1	1	1	1	37	5.433	0.001	1
150303_1_01FA_MoInt_HCDOT_03-(1)	Most Intense Ions	0.1% CH2O2	1	No	1	HLA class I histocompatibility antigen, B-13 alpha chain OS=Homo sapiens GN=HLA-B PE=1 SV=1	P30461	362	40.4	3.59116	1	1	1	1	37	5.433	0.001	1
150303_1_01FA_MoInt_HCDOT_03-(1)	Most Intense Ions	0.1% CH2O2	1	No	1	HLA class I histocompatibility antigen, B-40 alpha chain OS=Homo sapiens GN=HLA-B PE=1 SV=1	Q04826	362	40.5	3.59116	1	1	1	1	37	5.433	0.001	1
150303_1_01FA_MoInt_HCDOT_03-(1)	Most Intense Ions	0.1% CH2O2	1	No	1	HLA class I histocompatibility antigen, B-45 alpha chain OS=Homo sapiens GN=HLA-B PE=1 SV=1	P30483	362	40.4	3.59116	1	1	1	1	37	5.433	0.001	1
150303_1_01FA_MoInt_HCDOT_03-(1)	Most Intense Ions	0.1% CH2O2	1	No	1	HLA class I histocompatibility antigen, B-39 alpha chain OS=Homo sapiens GN=HLA-B PE=1 SV=1	P30475	362	40.3	3.59116	1	1	1	1	37	5.433	0.001	1
150303_1_01FA_MoInt_HCDOT_03-(1)	Most Intense Ions	0.1% CH2O2	1	No	1	HLA class I histocompatibility antigen, B-38 alpha chain OS=Homo sapiens GN=HLA-B PE=1 SV=1	Q95365	362	40.4	3.59116	1	1	1	1	37	5.433	0.001	1
150303_1_01FA_MoInt_HCDOT_03-(1)	Most Intense Ions	0.1% CH2O2	1	No	1	HLA class I histocompatibility antigen, B-47 alpha chain OS=Homo sapiens GN=HLA-B PE=1 SV=1	P30485	362	40.5	3.59116	1	1	1	1	37	5.433	0.001	1
150303_1_01FA_MoInt_HCDOT_03-(1)	Most Intense Ions	0.1% CH2O2	1	No	1	HLA class I histocompatibility antigen, B-18 alpha chain OS=Homo sapiens GN=HLA-B PE=1 SV=1	P30466	362	40.3	3.59116	1	1	1	1	37	5.433	0.001	1
150303_1_01FA_MoInt_HCDOT_03-(1)	Most Intense Ions	0.1% CH2O2	1	No	1	HLA class I histocompatibility antigen, alpha chain E OS=Homo sapiens GN=HLA-E PE=1 SV=3	P13747	358	40.1	3.63128	1	1	1	1	37	5.433	0.001	1
150303_1_01FA_MoInt_HCDOT_03-(1)	Most Intense Ions	0.1% CH2O2	1	No	1	HLA class I histocompatibility antigen, B-7 alpha chain OS=Homo sapiens GN=HLA-B PE=1 SV=3	P01889	362	40.4	3.59116	1	1	1	1	37	5.433	0.001	1
150303_1_01FA_MoInt_HCDOT_03-(1)	Most Intense Ions	0.1% CH2O2	1	No	1	HLA class I histocompatibility antigen, B-14 alpha chain OS=Homo sapiens GN=HLA-B PE=1 SV=1	P30462	362	40.3	3.59116	1	1	1	1	37	5.433	0.001	1
150303_1_01FA_MoInt_HCDOT_03-(1)	Most Intense Ions	0.1% CH2O2	1	No	1	HLA class I histocompatibility antigen, B-82 alpha chain OS=Homo sapiens GN=HLA-B PE=1 SV=1	Q29718	362	40.4	3.59116	1	1	1	1	37	5.433	0.001	1
150303_1_01FA_MoInt_HCDOT_03-(1)	Most Intense Ions	0.1% CH2O2	1	No	1	Oxytocin-neurophysin 1 OS=Homo sapiens GN=OXT PE=1 SV=1	P01178	125	12.7	31.2	2	2	2	1	34	5.418	0.001	1
150303_1_01FA_MoInt_HCDOT_03-(1)	Most Intense Ions	0.1% CH2O2	1	No	1	Neuroligin-2 OS=Homo sapiens GN=NLGN2 PE=1 SV=1	Q8NFZ4	835	90.8	3.9521	2	2	2	1	20	5.408	0.001	1
150303_1_01FA_MoInt_HCDOT_03-(1)	Most Intense Ions	0.1% CH2O2	1	No	1	Chondroadherin OS=Homo sapiens GN=CHAD PE=1 SV=2	O15335	359	40.5	3.89972	1	1	1	1	31	5.365	0.001	1
150303_1_01FA_MoInt_HCDOT_03-(1)	Most Intense Ions	0.1% CH2O2	1	No	1	CD9 antigen OS=Homo sapiens GN=CD9 PE=1 SV=4	P21926	228	25.4	4.38596	1	1	1	1	18	5.358	0.001	1
150303_1_01FA_MoInt_HCDOT_03-(1)	Most Intense Ions	0.1% CH2O2	1	No	1	Keratin, type I cytoskeletal 28 OS=Homo sapiens GN=KRT28 PE=1 SV=2	Q7Z3Y7	464	50.5	1.93966	1	1	1	1	52	5.244	0.001	1
150303_1_01FA_MoInt_HCDOT_03-(1)	Most Intense Ions	0.1% CH2O2	1	No	1	Keratin, type I cytoskeletal 25 OS=Homo sapiens GN=KRT25 PE=1 SV=1	Q7Z3Z0	450	49.3	2	1	1	1	1	52	5.244	0.001	1
150303_1_01FA_MoInt_HCDOT_03-(1)	Most Intense Ions	0.1% CH2O2	1	No	1	Keratin, type I cytoskeletal 27 OS=Homo sapiens GN=KRT27 PE=1 SV=2	Q7Z3Y8	459	49.8	1.96078	1	1	1	1	52	5.244	0.001	1
150303_1_01FA_MoInt_HCDOT_03-(1)	Most Intense Ions	0.1% CH2O2	1	No	1	Keratin, type I cytoskeletal 26 OS=Homo sapiens GN=KRT26 PE=1 SV=2	Q7Z3Y9	468	51.9	1.92308	1	1	1	1	52	5.244	0.001	1
150303_1_01FA_MoInt_HCDOT_03-(1)	Most Intense Ions	0.1% CH2O2	1	No	1	Gamma-interferon-inducible lysosomal thiol reductase OS=Homo sapiens GN=IFI30 PE=1 SV=3	P13284	250	27.9	4.4	1	1	1	1	36	5.222	0.001	1
150303_1_01FA_MoInt_HCDOT_03-(1)	Most Intense Ions	0.1% CH2O2	1	No	1	Nectin-1 OS=Homo sapiens GN=NECTIN1 PE=1 SV=3	Q15223	517	57.1	2.70793	1	2	1	1	14	5.214	0.001	1
150303_1_01FA_MoInt_HCDOT_03-(1)	Most Intense Ions	0.1% CH2O2	1	No	1	IgLON family member 5 OS=Homo sapiens GN=IGLON5 PE=2 SV=4	A6NGN9	336	36.8	7.7381	2	2	2	1	0	5.211	0.001	1
150303_1_01FA_MoInt_HCDOT_03-(1)	Most Intense Ions	0.1% CH2O2	1	No	1	Fibulin-7 OS=Homo sapiens GN=FBLN7 PE=2 SV=1	Q53RD9	439	47.3	3.18907	1	1	1	1	17	5.185	0.001	1
150303_1_01FA_MoInt_HCDOT_03-(1)	Most Intense Ions	0.1% CH2O2	1	No	1	Disintegrin and metalloproteinase domain-containing protein 10 OS=Homo sapiens GN=ADAM10 PE=1 SV=1	O14672	748	84.1	2.54011	2	2	2	1	25	5.179	0.001	1
150303_1_01FA_MoInt_HCDOT_03-(1)	Most Intense Ions	0.1% CH2O2	1	No	1	Protein lifeguard 2 OS=Homo sapiens GN=FAIM2 PE=1 SV=1	Q9BWQ8	316	35.1	13.2911	2	3	2	1	28	5.128	0.001	1
150303_1_01FA_MoInt_HCDOT_03-(1)	Most Intense Ions	0.1% CH2O2	1	No	1	Sushi repeat-containing protein SRPX OS=Homo sapiens GN=SRPX PE=1 SV=1	P78539	464	51.5	2.80172	1	1	1	1	0	5.062	0.001	1
150303_1_01FA_MoInt_HCDOT_03-(1)	Most Intense Ions	0.1% CH2O2	1	No	1	ADP-ribosyl cyclase/cyclic ADP-ribose hydrolase 2 OS=Homo sapiens GN=BST1 PE=1 SV=2	Q10588	318	35.7	3.45912	1	1	1	1	34	5.002	0.001	1
150303_1_01FA_MoInt_HCDOT_03-(1)	Most Intense Ions	0.1% CH2O2	1	No	1	Putative sodium-coupled neutral amino acid transporter 10 OS=Homo sapiens GN=SLC38A10 PE=1 SV=2	Q9HBR0	1119	119.7	4.11081	3	3	3	1	18	4.957	0.001	1
150303_1_01FA_MoInt_HCDOT_03-(1)	Most Intense Ions	0.1% CH2O2	1	No	1	Palmitoyl-protein thioesterase 1 OS=Homo sapiens GN=PPT1 PE=1 SV=1	P50897	306	34.2	4.90196	1	2	1	1	41	4.854	0.001	1
150303_1_01FA_MoInt_HCDOT_03-(1)	Most Intense Ions	0.1% CH2O2	1	No	1	Protein S100-A9 OS=Homo sapiens GN=S100A9 PE=1 SV=1	P06702	114	13.2	13.1579	1	1	1	1	18	4.85	0.001	1
150303_1_01FA_MoInt_HCDOT_03-(1)	Most Intense Ions	0.1% CH2O2	1	No	1	Immunoglobulin lambda variable 1-40 OS=Homo sapiens GN=IGLV1-40 PE=1 SV=2	P01703	118	12.3	13.5593	1	2	1	1	28	4.848	0.001	1
150303_1_01FA_MoInt_HCDOT_03-(1)	Most Intense Ions	0.1% CH2O2	1	No	1	Fibroblast growth factor receptor 4 OS=Homo sapiens GN=FGFR4 PE=1 SV=2	P22455	802	87.9	1.62095	1	1	0	2	0	4.843	0.001	1
150303_1_01FA_MoInt_HCDOT_03-(1)	Most Intense Ions	0.1% CH2O2	1	No	1	Disintegrin and metalloproteinase domain-containing protein 9 OS=Homo sapiens GN=ADAM9 PE=1 SV=1	Q13443	819	90.5	1.9536	1	1	1	1	36	4.825	0.001	1
150303_1_01FA_MoInt_HCDOT_03-(1)	Most Intense Ions	0.1% CH2O2	1	No	1	Leucine-rich repeat-containing protein 4 OS=Homo sapiens GN=LRRC4 PE=1 SV=2	Q9HBW1	653	72.7	3.21593	2	3	2	1	45	4.771	0.001	1
150303_1_01FA_MoInt_HCDOT_03-(1)	Most Intense Ions	0.1% CH2O2	1	No	1	Glia-derived nexin OS=Homo sapiens GN=SERPINE2 PE=1 SV=1	P07093	398	44	2.51256	1	1	1	1	49	4.739	0.001	1
150303_1_01FA_MoInt_HCDOT_03-(1)	Most Intense Ions	0.1% CH2O2	1	No	1	Bile salt-activated lipase OS=Homo sapiens GN=CEL PE=1 SV=3	P19835	753	79.3	2.92165	2	2	2	1	21	4.665	0.001	1
150303_1_01FA_MoInt_HCDOT_03-(1)	Most Intense Ions	0.1% CH2O2	1	No	1	Catalase OS=Homo sapiens GN=CAT PE=1 SV=3	P04040	527	59.7	3.98482	1	1	1	1	13	4.66	0.001	1
150303_1_01FA_MoInt_HCDOT_03-(1)	Most Intense Ions	0.1% CH2O2	1	No	1	Collectin-12 OS=Homo sapiens GN=COLEC12 PE=1 SV=3	Q5KU26	742	81.5	5.39084	3	3	3	1	21	4.653	0.001	1
150303_1_01FA_MoInt_HCDOT_03-(1)	Most Intense Ions	0.1% CH2O2	1	No	1	SH3 domain-binding glutamic acid-rich-like protein 3 OS=Homo sapiens GN=SH3BGRL3 PE=1 SV=1	Q9H299	93	10.4	20.4301	1	1	1	1	15	4.652	0.001	1
150303_1_01FA_MoInt_HCDOT_03-(1)	Most Intense Ions	0.1% CH2O2	1	No	1	Deoxyribonuclease-2-alpha OS=Homo sapiens GN=DNASE2 PE=1 SV=2	O00115	360	39.6	3.33333	1	1	1	1	43	4.623	0.001	1
150303_1_01FA_MoInt_HCDOT_03-(1)	Most Intense Ions	0.1% CH2O2	1	No	1	Thymidine kinase 2, mitochondrial OS=Homo sapiens GN=TK2 PE=1 SV=4	O00142	265	31	2.64151	1	1	1	1	39	4.535	0.001	1
150303_1_01FA_MoInt_HCDOT_03-(1)	Most Intense Ions	0.1% CH2O2	1	No	1	MANSC domain-containing protein 1 OS=Homo sapiens GN=MANSC1 PE=2 SV=1	Q9H8J5	431	46.8	3.48028	1	1	1	1	40	4.527	0.001	1
150303_1_01FA_MoInt_HCDOT_03-(1)	Most Intense Ions	0.1% CH2O2	1	No	1	Zona pellucida sperm-binding protein 2 OS=Homo sapiens GN=ZP2 PE=2 SV=1	Q05996	745	82.3	2.55034	1	1	1	1	44	4.498	0.001	1
150303_1_01FA_MoInt_HCDOT_03-(1)	Most Intense Ions	0.1% CH2O2	1	No	1	Immunoglobulin kappa variable 3D-7 OS=Homo sapiens GN=IGKV3D-7 PE=3 SV=5	A0A0C4DH55	119	13.1	7.56303	1	3	1	1	85	4.432	0.001	1
150303_1_01FA_MoInt_HCDOT_03-(1)	Most Intense Ions	0.1% CH2O2	1	No	1	Immunoglobulin kappa variable 3-15 OS=Homo sapiens GN=IGKV3-15 PE=1 SV=2	P01624	115	12.5	7.82609	1	3	1	1	85	4.432	0.001	1
150303_1_01FA_MoInt_HCDOT_03-(1)	Most Intense Ions	0.1% CH2O2	1	No	1	Poliovirus receptor OS=Homo sapiens GN=PVR PE=1 SV=2	P15151	417	45.3	2.8777	1	2	1	1	52	4.427	0.001	1
150303_1_01FA_MoInt_HCDOT_03-(1)	Most Intense Ions	0.1% CH2O2	1	No	1	Sulfhydryl oxidase 2 OS=Homo sapiens GN=QSOX2 PE=1 SV=3	Q6ZRP7	698	77.5	4.44126	2	2	2	1	20	4.418	0.001	1
150303_1_01FA_MoInt_HCDOT_03-(1)	Most Intense Ions	0.1% CH2O2	1	No	1	Collagen alpha-2(IV) chain OS=Homo sapiens GN=COL4A2 PE=1 SV=4	P08572	1712	167.4	0.876168	1	1	1	1	40	4.311	0.001	1
150303_1_01FA_MoInt_HCDOT_03-(1)	Most Intense Ions	0.1% CH2O2	1	No	1	SPARC-related modular calcium-binding protein 1 OS=Homo sapiens GN=SMOC1 PE=1 SV=1	Q9H4F8	434	48.1	5.06912	2	3	2	1	31	4.296	0.001	1
150303_1_01FA_MoInt_HCDOT_03-(1)	Most Intense Ions	0.1% CH2O2	1	No	1	Neurexin-2-beta OS=Homo sapiens GN=NRXN2 PE=1 SV=1	P58401	666	70.9	3.15315	2	2	2	1	16	4.293	0.001	1
150303_1_01FA_MoInt_HCDOT_03-(1)	Most Intense Ions	0.1% CH2O2	1	No	1	Collagen alpha-1(XIV) chain OS=Homo sapiens GN=COL14A1 PE=1 SV=3	Q05707	1796	193.4	2.06013	2	3	2	1	19	4.272	0.001	1
150303_1_01FA_MoInt_HCDOT_03-(1)	Most Intense Ions	0.1% CH2O2	1	No	1	Secreted frizzled-related protein 4 OS=Homo sapiens GN=SFRP4 PE=1 SV=2	Q6FHJ7	346	39.8	2.89017	1	1	1	1	18	4.245	0.001	1
150303_1_01FA_MoInt_HCDOT_03-(1)	Most Intense Ions	0.1% CH2O2	1	No	1	Desmocollin-3 OS=Homo sapiens GN=DSC3 PE=1 SV=3	Q14574	896	99.9	0.892857	1	1	1	1	30	4.243	0.001	1
150303_1_01FA_MoInt_HCDOT_03-(1)	Most Intense Ions	0.1% CH2O2	1	No	1	Glucose-6-phosphate isomerase OS=Homo sapiens GN=GPI PE=1 SV=4	P06744	558	63.1	3.04659	1	1	1	1	0	4.232	0.001	1
150303_1_01FA_MoInt_HCDOT_03-(1)	Most Intense Ions	0.1% CH2O2	1	No	1	Collagen triple helix repeat-containing protein 1 OS=Homo sapiens GN=CTHRC1 PE=1 SV=1	Q96CG8	243	26.2	6.58436	2	2	2	1	39	4.202	0.001	1
150303_1_01FA_MoInt_HCDOT_03-(1)	Most Intense Ions	0.1% CH2O2	1	No	1	CXADR-like membrane protein OS=Homo sapiens GN=CLMP PE=1 SV=1	Q9H6B4	373	41.3	6.97051	1	1	1	1	18	4.186	0.001	1
150303_1_01FA_MoInt_HCDOT_03-(1)	Most Intense Ions	0.1% CH2O2	1	No	1	Cadherin-12 OS=Homo sapiens GN=CDH12 PE=2 SV=2	P55289	794	88.3	2.14106	1	1	0	0	21	4.18	0.001	1
150303_1_01FA_MoInt_HCDOT_03-(1)	Most Intense Ions	0.1% CH2O2	1	No	1	Polypeptide N-acetylgalactosaminyltransferase 10 OS=Homo sapiens GN=GALNT10 PE=1 SV=2	Q86SR1	603	68.9	5.80431	3	3	3	1	26	4.166	0.001	1
150303_1_01FA_MoInt_HCDOT_03-(1)	Most Intense Ions	0.1% CH2O2	1	No	1	Hepatitis A virus cellular receptor 2 OS=Homo sapiens GN=HAVCR2 PE=1 SV=3	Q8TDQ0	301	33.4	4.65116	1	1	1	1	15	4.165	0.001	1
150303_1_01FA_MoInt_HCDOT_03-(1)	Most Intense Ions	0.1% CH2O2	1	No	1	Extracellular serine/threonine protein kinase FAM20C OS=Homo sapiens GN=FAM20C PE=1 SV=2	Q8IXL6	584	66.2	4.28082	2	2	2	1	21	4.15	0.001	1
150303_1_01FA_MoInt_HCDOT_03-(1)	Most Intense Ions	0.1% CH2O2	1	No	1	Low affinity immunoglobulin gamma Fc region receptor III-A OS=Homo sapiens GN=FCGR3A PE=1 SV=2	P08637	254	29.1	4.72441	1	1	1	1	0	4.119	0.001	1
150303_1_01FA_MoInt_HCDOT_03-(1)	Most Intense Ions	0.1% CH2O2	1	No	1	Low affinity immunoglobulin gamma Fc region receptor III-B OS=Homo sapiens GN=FCGR3B PE=1 SV=2	O75015	233	26.2	5.15021	1	1	1	1	0	4.119	0.001	1
150303_1_01FA_MoInt_HCDOT_03-(1)	Most Intense Ions	0.1% CH2O2	1	No	1	Complement C1q tumor necrosis factor-related protein 3 OS=Homo sapiens GN=C1QTNF3 PE=1 SV=1	Q9BXJ4	246	27	6.50407	2	2	2	1	28	4.114	0.001	1
150303_1_01FA_MoInt_HCDOT_03-(1)	Most Intense Ions	0.1% CH2O2	1	No	1	Receptor-type tyrosine-protein phosphatase R OS=Homo sapiens GN=PTPRR PE=1 SV=2	Q15256	657	73.8	3.50076	1	1	1	1	32	4.064	0.001	1
150303_1_01FA_MoInt_HCDOT_03-(1)	Most Intense Ions	0.1% CH2O2	1	No	1	Platelet-derived growth factor receptor beta OS=Homo sapiens GN=PDGFRB PE=1 SV=1	P09619	1106	123.9	1.53707	1	1	1	1	25	4.058	0.001	1
150303_1_01FA_MoInt_HCDOT_03-(1)	Most Intense Ions	0.1% CH2O2	1	No	1	Xylosyltransferase 1 OS=Homo sapiens GN=XYLT1 PE=1 SV=1	Q86Y38	959	107.5	1.98123	2	2	2	1	38	4.05	0.001	1
150303_1_01FA_MoInt_HCDOT_03-(1)	Most Intense Ions	0.1% CH2O2	1	No	1	Fibrillin-2 OS=Homo sapiens GN=FBN2 PE=1 SV=3	P35556	2912	314.6	0.480769	1	1	1	1	35	4.042	0.001	1
150303_1_01FA_MoInt_HCDOT_03-(1)	Most Intense Ions	0.1% CH2O2	1	No	1	Matrix metalloproteinase-14 OS=Homo sapiens GN=MMP14 PE=1 SV=3	P50281	582	65.9	1.54639	1	2	1	1	42	4.031	0.001	1
150303_1_01FA_MoInt_HCDOT_03-(1)	Most Intense Ions	0.1% CH2O2	1	No	1	Cerebellin-4 OS=Homo sapiens GN=CBLN4 PE=1 SV=1	Q9NTU7	201	21.8	6.96517	1	1	1	1	21	4.027	0.001	1
150303_1_01FA_MoInt_HCDOT_03-(1)	Most Intense Ions	0.1% CH2O2	1	No	1	Insulin-like growth factor I OS=Homo sapiens GN=IGF1 PE=1 SV=1	P05019	195	21.8	7.69231	1	1	1	1	15	4.011	0.001	1
150303_1_01FA_MoInt_HCDOT_03-(1)	Most Intense Ions	0.1% CH2O2	1	No	1	Somatostatin OS=Homo sapiens GN=SST PE=1 SV=1	P61278	116	12.7	11.2069	1	1	1	1	26	3.995	0.001	1
150303_1_01FA_MoInt_HCDOT_03-(1)	Most Intense Ions	0.1% CH2O2	1	No	1	HLA class I histocompatibility antigen, A-80 alpha chain OS=Homo sapiens GN=HLA-A PE=1 SV=1	Q09160	365	40.8	6.57534	1	1	1	1	0	3.973	0.001	1
150303_1_01FA_MoInt_HCDOT_03-(1)	Most Intense Ions	0.1% CH2O2	1	No	1	HLA class I histocompatibility antigen, B-73 alpha chain OS=Homo sapiens GN=HLA-B PE=1 SV=1	Q31612	363	40.4	6.61157	1	1	1	1	0	3.973	0.001	1
150303_1_01FA_MoInt_HCDOT_03-(1)	Most Intense Ions	0.1% CH2O2	1	No	1	HLA class I histocompatibility antigen, Cw-7 alpha chain OS=Homo sapiens GN=HLA-C PE=1 SV=3	P10321	366	40.6	6.55738	1	1	1	1	0	3.973	0.001	1
150303_1_01FA_MoInt_HCDOT_03-(1)	Most Intense Ions	0.1% CH2O2	1	No	1	Cadherin-11 OS=Homo sapiens GN=CDH11 PE=2 SV=2	P55287	796	87.9	1.25628	1	1	1	1	0	3.966	0.001	1
150303_1_01FA_MoInt_HCDOT_03-(1)	Most Intense Ions	0.1% CH2O2	1	No	1	Cerebellin-1 OS=Homo sapiens GN=CBLN1 PE=1 SV=1	P23435	193	21.1	7.25389	2	3	2	1	45	3.939	0.001	1
150303_1_01FA_MoInt_HCDOT_03-(1)	Most Intense Ions	0.1% CH2O2	1	No	1	Vasopressin-neurophysin 2-copeptin OS=Homo sapiens GN=AVP PE=1 SV=2	P01185	164	17.3	9.7561	1	1	1	1	34	3.936	0.001	1
150303_1_01FA_MoInt_HCDOT_03-(1)	Most Intense Ions	0.1% CH2O2	1	No	1	Thioredoxin OS=Homo sapiens GN=TXN PE=1 SV=3	P10599	105	11.7	20	2	2	2	1	18	3.815	0.001	1
150303_1_01FA_MoInt_HCDOT_03-(1)	Most Intense Ions	0.1% CH2O2	1	No	1	Semaphorin-3B OS=Homo sapiens GN=SEMA3B PE=2 SV=1	Q13214	749	83.1	2.26969	2	2	2	1	36	3.767	0.002	2
150303_1_01FA_MoInt_HCDOT_03-(1)	Most Intense Ions	0.1% CH2O2	1	No	1	Polypeptide N-acetylgalactosaminyltransferase 1 OS=Homo sapiens GN=GALNT1 PE=1 SV=1	Q10472	559	64.2	6.61896	3	3	2	1	34	3.752	0.002	2
150303_1_01FA_MoInt_HCDOT_03-(1)	Most Intense Ions	0.1% CH2O2	1	No	1	Cystatin-M OS=Homo sapiens GN=CST6 PE=1 SV=1	Q15828	149	16.5	13.4228	1	1	1	1	16	3.746	0.002	2
150303_1_01FA_MoInt_HCDOT_03-(1)	Most Intense Ions	0.1% CH2O2	1	No	1	Putative hydroxypyruvate isomerase OS=Homo sapiens GN=HYI PE=1 SV=2	Q5T013	277	30.4	2.52708	1	4	1	1	31	3.742	0.002	2
150303_1_01FA_MoInt_HCDOT_03-(1)	Most Intense Ions	0.1% CH2O2	1	No	1	Cadherin-9 OS=Homo sapiens GN=CDH9 PE=2 SV=2	Q9ULB4	789	88.6	1.26743	1	1	0	2	27	3.734	0.002	2
150303_1_01FA_MoInt_HCDOT_03-(1)	Most Intense Ions	0.1% CH2O2	1	No	1	A disintegrin and metalloproteinase with thrombospondin motifs 8 OS=Homo sapiens GN=ADAMTS8 PE=2 SV=2	Q9UP79	889	96.4	3.26209	1	1	1	1	21	3.71	0.002	2
150303_1_01FA_MoInt_HCDOT_03-(1)	Most Intense Ions	0.1% CH2O2	1	No	1	Calcium/calmodulin-dependent protein kinase type II subunit delta OS=Homo sapiens GN=CAMK2D PE=1 SV=3	Q13557	499	56.3	2.40481	1	1	1	1	38	3.684	0.002	2
150303_1_01FA_MoInt_HCDOT_03-(1)	Most Intense Ions	0.1% CH2O2	1	No	1	Calcium/calmodulin-dependent protein kinase type II subunit beta OS=Homo sapiens GN=CAMK2B PE=1 SV=3	Q13554	666	72.6	1.35135	1	2	1	1	36	3.683	0.002	2
150303_1_01FA_MoInt_HCDOT_03-(1)	Most Intense Ions	0.1% CH2O2	1	No	1	Noelin OS=Homo sapiens GN=OLFM1 PE=1 SV=4	Q99784	485	55.3	2.26804	1	1	1	1	38	3.682	0.002	2
150303_1_01FA_MoInt_HCDOT_03-(1)	Most Intense Ions	0.1% CH2O2	1	No	1	Creatine kinase B-type OS=Homo sapiens GN=CKB PE=1 SV=1	P12277	381	42.6	2.88714	1	1	1	1	16	3.678	0.002	2
150303_1_01FA_MoInt_HCDOT_03-(1)	Most Intense Ions	0.1% CH2O2	1	No	1	Retinol-binding protein 3 OS=Homo sapiens GN=RBP3 PE=1 SV=2	P10745	1247	135.3	1.12269	1	1	1	1	38	3.647	0.002	2
150303_1_01FA_MoInt_HCDOT_03-(1)	Most Intense Ions	0.1% CH2O2	1	No	1	Calnexin OS=Homo sapiens GN=CANX PE=1 SV=2	P27824	592	67.5	2.53378	1	2	1	1	40	3.62	0.002	2
150303_1_01FA_MoInt_HCDOT_03-(1)	Most Intense Ions	0.1% CH2O2	1	No	1	Signal peptide, CUB and EGF-like domain-containing protein 2 OS=Homo sapiens GN=SCUBE2 PE=2 SV=2	Q9NQ36	999	109.9	1.5015	1	1	1	1	0	3.612	0.002	2
150303_1_01FA_MoInt_HCDOT_03-(1)	Most Intense Ions	0.1% CH2O2	1	No	1	Ecto-ADP-ribosyltransferase 4 OS=Homo sapiens GN=ART4 PE=2 SV=2	Q93070	314	35.9	2.2293	1	7	1	1	97	3.554	0.002	2
150303_1_01FA_MoInt_HCDOT_03-(1)	Most Intense Ions	0.1% CH2O2	1	No	1	Mesothelin OS=Homo sapiens GN=MSLN PE=1 SV=2	Q13421	630	68.9	4.60317	2	2	2	1	15	3.551	0.002	2
150303_1_01FA_MoInt_HCDOT_03-(1)	Most Intense Ions	0.1% CH2O2	1	No	1	Soluble scavenger receptor cysteine-rich domain-containing protein SSC5D OS=Homo sapiens GN=SSC5D PE=1 SV=3	A1L4H1	1573	165.6	1.20788	2	2	2	1	0	3.542	0.002	2
150303_1_01FA_MoInt_HCDOT_03-(1)	Most Intense Ions	0.1% CH2O2	1	No	1	Tubulin alpha-1A chain OS=Homo sapiens GN=TUBA1A PE=1 SV=1	Q71U36	451	50.1	3.32594	1	1	1	1	20	3.539	0.002	2
150303_1_01FA_MoInt_HCDOT_03-(1)	Most Intense Ions	0.1% CH2O2	1	No	1	Tubulin alpha-1C chain OS=Homo sapiens GN=TUBA1C PE=1 SV=1	Q9BQE3	449	49.9	3.34076	1	1	1	1	20	3.539	0.002	2
150303_1_01FA_MoInt_HCDOT_03-(1)	Most Intense Ions	0.1% CH2O2	1	No	1	Tubulin alpha-1B chain OS=Homo sapiens GN=TUBA1B PE=1 SV=1	P68363	451	50.1	3.32594	1	1	1	1	20	3.539	0.002	2
150303_1_01FA_MoInt_HCDOT_03-(1)	Most Intense Ions	0.1% CH2O2	1	No	1	Immunoglobulin lambda variable 7-46 OS=Homo sapiens GN=IGLV7-46 PE=3 SV=4	A0A075B6I9	117	12.5	7.69231	1	1	1	1	45	3.537	0.002	2
150303_1_01FA_MoInt_HCDOT_03-(1)	Most Intense Ions	0.1% CH2O2	1	No	1	Immunoglobulin lambda variable 7-43 OS=Homo sapiens GN=IGLV7-43 PE=3 SV=2	P04211	117	12.4	7.69231	1	1	1	1	45	3.537	0.002	2
150303_1_01FA_MoInt_HCDOT_03-(1)	Most Intense Ions	0.1% CH2O2	1	No	1	Immunoglobulin lambda variable 2-23 OS=Homo sapiens GN=IGLV2-23 PE=1 SV=2	P01705	113	11.9	7.07965	1	1	1	1	44	3.511	0.003	3
150303_1_01FA_MoInt_HCDOT_03-(1)	Most Intense Ions	0.1% CH2O2	1	No	1	PILR alpha-associated neural protein OS=Homo sapiens GN=PIANP PE=2 SV=1	Q8IYJ0	282	30.1	2.48227	1	1	1	1	24	3.502	0.003	3
150303_1_01FA_MoInt_HCDOT_03-(1)	Most Intense Ions	0.1% CH2O2	1	No	1	Immunoglobulin heavy variable 3-64 OS=Homo sapiens GN=IGHV3-64 PE=3 SV=1	A0A075B6Q5	118	12.9	5.9322	1	2	0	7	33	3.492	0.003	3
150303_1_01FA_MoInt_HCDOT_03-(1)	Most Intense Ions	0.1% CH2O2	1	No	1	Hepatocyte growth factor receptor OS=Homo sapiens GN=MET PE=1 SV=4	P08581	1390	155.4	0.791367	1	1	1	1	19	3.474	0.003	3
150303_1_01FA_MoInt_HCDOT_03-(1)	Most Intense Ions	0.1% CH2O2	1	No	1	Glyceraldehyde-3-phosphate dehydrogenase, testis-specific OS=Homo sapiens GN=GAPDHS PE=1 SV=2	O14556	408	44.5	1.71569	1	1	1	1	53	3.469	0.003	3
150303_1_01FA_MoInt_HCDOT_03-(1)	Most Intense Ions	0.1% CH2O2	1	No	1	Matrilin-2 OS=Homo sapiens GN=MATN2 PE=1 SV=4	O00339	956	106.8	1.15063	1	1	1	1	35	3.465	0.003	3
150303_1_01FA_MoInt_HCDOT_03-(1)	Most Intense Ions	0.1% CH2O2	1	No	1	ATP-binding cassette sub-family A member 2 OS=Homo sapiens GN=ABCA2 PE=1 SV=3	Q9BZC7	2435	269.7	0.36961	1	1	1	1	40	3.438	0.003	3
150303_1_01FA_MoInt_HCDOT_03-(1)	Most Intense Ions	0.1% CH2O2	1	No	1	Immunoglobulin lambda variable 2-11 OS=Homo sapiens GN=IGLV2-11 PE=1 SV=2	P01706	119	12.6	6.72269	1	2	1	1	44	3.427	0.003	3
150303_1_01FA_MoInt_HCDOT_03-(1)	Most Intense Ions	0.1% CH2O2	1	No	1	N-acetyllactosaminide beta-1,3-N-acetylglucosaminyltransferase 2 OS=Homo sapiens GN=B3GNT2 PE=1 SV=2	Q9NY97	397	46	4.03023	2	2	2	1	26	3.418	0.003	3
150303_1_01FA_MoInt_HCDOT_03-(1)	Most Intense Ions	0.1% CH2O2	1	No	1	ADM OS=Homo sapiens GN=ADM PE=1 SV=1	P35318	185	20.4	7.56757	1	1	1	1	0	3.373	0.003	3
150303_1_01FA_MoInt_HCDOT_03-(1)	Most Intense Ions	0.1% CH2O2	1	No	1	Protocadherin-17 OS=Homo sapiens GN=PCDH17 PE=2 SV=2	O14917	1159	126.2	1.55306	1	1	1	1	17	3.367	0.003	3
150303_1_01FA_MoInt_HCDOT_03-(1)	Most Intense Ions	0.1% CH2O2	1	No	1	Apolipoprotein(a) OS=Homo sapiens GN=LPA PE=1 SV=1	P08519	4548	501	8.28936	1	1	1	1	0	3.346	0.003	3
150303_1_01FA_MoInt_HCDOT_03-(1)	Most Intense Ions	0.1% CH2O2	1	No	1	Brorin OS=Homo sapiens GN=VWC2 PE=1 SV=1	Q2TAL6	325	35.3	4	1	1	1	1	26	3.289	0.003	3
150303_1_01FA_MoInt_HCDOT_03-(1)	Most Intense Ions	0.1% CH2O2	1	No	1	Augurin OS=Homo sapiens GN=C2orf40 PE=2 SV=1	Q9H1Z8	148	17.2	6.08108	2	4	2	1	62	3.256	0.003	3
150303_1_01FA_MoInt_HCDOT_03-(1)	Most Intense Ions	0.1% CH2O2	1	No	1	Immunoglobulin heavy variable 4-39 OS=Homo sapiens GN=IGHV4-39 PE=1 SV=2	P01824	125	13.9	7.2	1	1	1	1	36	3.23	0.003	3
150303_1_01FA_MoInt_HCDOT_03-(1)	Most Intense Ions	0.1% CH2O2	1	No	1	Immunoglobulin heavy variable 4-59 OS=Homo sapiens GN=IGHV4-59 PE=1 SV=2	P01825	116	12.9	7.75862	1	1	1	1	36	3.23	0.003	3
150303_1_01FA_MoInt_HCDOT_03-(1)	Most Intense Ions	0.1% CH2O2	1	No	1	Immunoglobulin heavy variable 4-38-2 OS=Homo sapiens GN=IGHV4-38-2 PE=3 SV=1	P0DP08	117	13	7.69231	1	1	1	1	36	3.23	0.003	3
150303_1_01FA_MoInt_HCDOT_03-(1)	Most Intense Ions	0.1% CH2O2	1	No	1	Immunoglobulin heavy variable 4-61 OS=Homo sapiens GN=IGHV4-61 PE=3 SV=1	A0A0C4DH41	118	13.1	7.62712	1	1	1	1	36	3.23	0.003	3
150303_1_01FA_MoInt_HCDOT_03-(1)	Most Intense Ions	0.1% CH2O2	1	No	1	Immunoglobulin heavy variable 4-30-4 OS=Homo sapiens GN=IGHV4-30-4 PE=3 SV=1	P0DP06	118	13.1	7.62712	1	1	1	1	36	3.23	0.003	3
150303_1_01FA_MoInt_HCDOT_03-(1)	Most Intense Ions	0.1% CH2O2	1	No	1	Immunoglobulin heavy variable 4-34 OS=Homo sapiens GN=IGHV4-34 PE=1 SV=2	P06331	123	13.8	7.31707	1	1	1	1	36	3.23	0.003	3
150303_1_01FA_MoInt_HCDOT_03-(1)	Most Intense Ions	0.1% CH2O2	1	No	1	Anthrax toxin receptor 1 OS=Homo sapiens GN=ANTXR1 PE=1 SV=2	Q9H6X2	564	62.7	1.77305	1	1	1	1	17	3.222	0.003	3
150303_1_01FA_MoInt_HCDOT_03-(1)	Most Intense Ions	0.1% CH2O2	1	No	1	Ceroid-lipofuscinosis neuronal protein 5 OS=Homo sapiens GN=CLN5 PE=1 SV=2	O75503	358	41.5	8.93855	2	2	2	1	14	3.204	0.003	3
150303_1_01FA_MoInt_HCDOT_03-(1)	Most Intense Ions	0.1% CH2O2	1	No	1	Disintegrin and metalloproteinase domain-containing protein 28 OS=Homo sapiens GN=ADAM28 PE=2 SV=3	Q9UKQ2	775	87.1	0.903226	1	1	1	1	33	3.203	0.003	3
150303_1_01FA_MoInt_HCDOT_03-(1)	Most Intense Ions	0.1% CH2O2	1	No	1	Dipeptidyl peptidase 1 OS=Homo sapiens GN=CTSC PE=1 SV=2	P53634	463	51.8	2.37581	1	2	1	1	31	3.201	0.003	3
150303_1_01FA_MoInt_HCDOT_03-(1)	Most Intense Ions	0.1% CH2O2	1	No	1	Complement component C1q receptor OS=Homo sapiens GN=CD93 PE=1 SV=3	Q9NPY3	652	68.5	1.07362	1	4	1	1	126	3.19	0.003	3
150303_1_01FA_MoInt_HCDOT_03-(1)	Most Intense Ions	0.1% CH2O2	1	No	1	14-3-3 protein eta OS=Homo sapiens GN=YWHAH PE=1 SV=4	Q04917	246	28.2	3.25203	1	2	0	2	56	3.174	0.003	3
150303_1_01FA_MoInt_HCDOT_03-(1)	Most Intense Ions	0.1% CH2O2	1	No	1	14-3-3 protein sigma OS=Homo sapiens GN=SFN PE=1 SV=1	P31947	248	27.8	3.22581	1	2	0	2	56	3.174	0.003	3
150303_1_01FA_MoInt_HCDOT_03-(1)	Most Intense Ions	0.1% CH2O2	1	No	1	14-3-3 protein epsilon OS=Homo sapiens GN=YWHAE PE=1 SV=1	P62258	255	29.2	3.13725	1	2	0	2	56	3.174	0.003	3
150303_1_01FA_MoInt_HCDOT_03-(1)	Most Intense Ions	0.1% CH2O2	1	No	1	Neutrophil elastase OS=Homo sapiens GN=ELANE PE=1 SV=1	P08246	267	28.5	2.62172	1	1	1	1	46	3.172	0.003	3
150303_1_01FA_MoInt_HCDOT_03-(1)	Most Intense Ions	0.1% CH2O2	1	No	1	Cystatin-SN OS=Homo sapiens GN=CST1 PE=1 SV=3	P01037	141	16.4	11.3475	1	1	1	1	0	3.163	0.003	3
150303_1_01FA_MoInt_HCDOT_03-(1)	Most Intense Ions	0.1% CH2O2	1	No	1	Spondin-2 OS=Homo sapiens GN=SPON2 PE=1 SV=3	Q9BUD6	331	35.8	4.83384	2	2	2	1	38	3.149	0.003	3
150303_1_01FA_MoInt_HCDOT_03-(1)	Most Intense Ions	0.1% CH2O2	1	No	1	Chondroitin sulfate proteoglycan 4 OS=Homo sapiens GN=CSPG4 PE=1 SV=2	Q6UVK1	2322	250.4	0.732127	1	1	1	1	0	3.131	0.003	3
150303_1_01FA_MoInt_HCDOT_03-(1)	Most Intense Ions	0.1% CH2O2	1	No	1	Peripherin OS=Homo sapiens GN=PRPH PE=1 SV=2	P41219	470	53.6	4.04255	2	2	2	1	18	3.104	0.003	3
150303_1_01FA_MoInt_HCDOT_03-(1)	Most Intense Ions	0.1% CH2O2	1	No	1	Acyl-CoA-binding protein OS=Homo sapiens GN=DBI PE=1 SV=2	P07108	87	10	22.9885	1	1	1	1	0	3.085	0.003	3
150303_1_01FA_MoInt_HCDOT_03-(1)	Most Intense Ions	0.1% CH2O2	1	No	1	Cadherin-18 OS=Homo sapiens GN=CDH18 PE=2 SV=1	Q13634	790	88	1.64557	1	1	1	1	0	3.049	0.003	3
150303_1_01FA_MoInt_HCDOT_03-(1)	Most Intense Ions	0.1% CH2O2	1	No	1	Coagulation factor XI OS=Homo sapiens GN=F11 PE=1 SV=1	P03951	625	70.1	1.76	1	1	1	1	17	3.045	0.003	3
150303_1_01FA_MoInt_HCDOT_03-(1)	Most Intense Ions	0.1% CH2O2	1	No	1	Neutrophil defensin 1 OS=Homo sapiens GN=DEFA1 PE=1 SV=1	P59665	94	10.2	10.6383	1	2	1	1	17	3.041	0.003	3
150303_1_01FA_MoInt_HCDOT_03-(1)	Most Intense Ions	0.1% CH2O2	1	No	1	Neutrophil defensin 3 OS=Homo sapiens GN=DEFA3 PE=1 SV=1	P59666	94	10.2	10.6383	1	2	1	1	17	3.041	0.003	3
150303_1_01FA_MoInt_HCDOT_03-(1)	Most Intense Ions	0.1% CH2O2	1	No	1	Angiopoietin-related protein 7 OS=Homo sapiens GN=ANGPTL7 PE=1 SV=1	O43827	346	40	2.02312	1	2	1	1	49	3.033	0.003	3
150303_1_01FA_MoInt_HCDOT_03-(1)	Most Intense Ions	0.1% CH2O2	1	No	1	Collagen alpha-2(VI) chain OS=Homo sapiens GN=COL6A2 PE=1 SV=4	P12110	1019	108.5	1.07949	1	1	1	1	15	3.002	0.003	3
150303_1_01FA_MoInt_HCDOT_03-(1)	Most Intense Ions	0.1% CH2O2	1	No	1	Epididymis-specific alpha-mannosidase OS=Homo sapiens GN=MAN2B2 PE=1 SV=4	Q9Y2E5	1009	113.9	1.38751	1	1	1	1	26	3.001	0.003	3
150303_1_01FA_MoInt_HCDOT_03-(1)	Most Intense Ions	0.1% CH2O2	1	No	1	Protein FAM19A5 OS=Homo sapiens GN=FAM19A5 PE=2 SV=2	Q7Z5A7	132	14.3	8.33333	1	2	1	1	42	2.997	0.003	3
150303_1_01FA_MoInt_HCDOT_03-(1)	Most Intense Ions	0.1% CH2O2	1	No	1	Apolipoprotein C-II OS=Homo sapiens GN=APOC2 PE=1 SV=1	P02655	101	11.3	8.91089	1	1	1	1	25	2.965	0.004	4
150303_1_01FA_MoInt_HCDOT_03-(1)	Most Intense Ions	0.1% CH2O2	1	No	1	Reticulon-4 receptor-like 1 OS=Homo sapiens GN=RTN4RL1 PE=1 SV=1	Q86UN2	441	49	1.81406	1	1	1	1	17	2.925	0.004	4
150303_1_01FA_MoInt_HCDOT_03-(1)	Most Intense Ions	0.1% CH2O2	1	No	1	Neuroendocrine convertase 2 OS=Homo sapiens GN=PCSK2 PE=2 SV=2	P16519	638	70.5	1.88088	1	1	1	1	19	2.924	0.004	4
150303_1_01FA_MoInt_HCDOT_03-(1)	Most Intense Ions	0.1% CH2O2	1	No	1	Hypoxia up-regulated protein 1 OS=Homo sapiens GN=HYOU1 PE=1 SV=1	Q9Y4L1	999	111.3	1.7017	1	2	1	1	20	2.854	0.004	4
150303_1_01FA_MoInt_HCDOT_03-(1)	Most Intense Ions	0.1% CH2O2	1	No	1	Bleomycin hydrolase OS=Homo sapiens GN=BLMH PE=1 SV=1	Q13867	455	52.5	2.41758	1	1	1	1	0	2.85	0.004	4
150303_1_01FA_MoInt_HCDOT_03-(1)	Most Intense Ions	0.1% CH2O2	1	No	1	Adhesion G protein-coupled receptor B2 OS=Homo sapiens GN=ADGRB2 PE=1 SV=2	O60241	1585	172.5	0.630915	1	1	1	1	35	2.816	0.004	4
150303_1_01FA_MoInt_HCDOT_03-(1)	Most Intense Ions	0.1% CH2O2	1	No	1	Fructose-bisphosphate aldolase B OS=Homo sapiens GN=ALDOB PE=1 SV=2	P05062	364	39.4	1.92308	1	3	0	2	63	2.815	0.004	4
150303_1_01FA_MoInt_HCDOT_03-(1)	Most Intense Ions	0.1% CH2O2	1	No	1	Prenylcysteine oxidase 1 OS=Homo sapiens GN=PCYOX1 PE=1 SV=3	Q9UHG3	505	56.6	2.37624	1	1	1	1	26	2.805	0.004	4
150303_1_01FA_MoInt_HCDOT_03-(1)	Most Intense Ions	0.1% CH2O2	1	No	1	Slit homolog 1 protein OS=Homo sapiens GN=SLIT1 PE=2 SV=4	O75093	1534	167.8	1.1734	2	4	2	1	59	2.794	0.004	4
150303_1_01FA_MoInt_HCDOT_03-(1)	Most Intense Ions	0.1% CH2O2	1	No	1	Nebulette OS=Homo sapiens GN=NEBL PE=1 SV=1	O76041	1014	116.4	0.887574	1	1	1	1	27	2.792	0.004	4
150303_1_01FA_MoInt_HCDOT_03-(1)	Most Intense Ions	0.1% CH2O2	1	No	1	Inositol monophosphatase 1 OS=Homo sapiens GN=IMPA1 PE=1 SV=1	P29218	277	30.2	8.30325	1	1	1	1	14	2.782	0.004	4
150303_1_01FA_MoInt_HCDOT_03-(1)	Most Intense Ions	0.1% CH2O2	1	No	1	Protein shisa-5 OS=Homo sapiens GN=SHISA5 PE=1 SV=1	Q8N114	240	25.6	2.91667	1	1	1	1	41	2.69	0.005	5
150303_1_01FA_MoInt_HCDOT_03-(1)	Most Intense Ions	0.1% CH2O2	1	No	1	Stanniocalcin-2 OS=Homo sapiens GN=STC2 PE=1 SV=1	O76061	302	33.2	3.97351	1	1	1	1	23	2.648	0.005	5
150303_1_01FA_MoInt_HCDOT_03-(1)	Most Intense Ions	0.1% CH2O2	1	No	1	Endoplasmic reticulum aminopeptidase 1 OS=Homo sapiens GN=ERAP1 PE=1 SV=3	Q9NZ08	941	107.2	2.33794	1	1	1	1	0	2.635	0.005	5
150303_1_01FA_MoInt_HCDOT_03-(1)	Most Intense Ions	0.1% CH2O2	1	No	1	Chitinase-3-like protein 2 OS=Homo sapiens GN=CHI3L2 PE=1 SV=1	Q15782	390	43.5	3.58974	1	1	1	1	27	2.603	0.005	5
150303_1_01FA_MoInt_HCDOT_03-(1)	Most Intense Ions	0.1% CH2O2	1	No	1	Integral membrane protein 2C OS=Homo sapiens GN=ITM2C PE=1 SV=1	Q9NQX7	267	30.2	5.99251	1	2	1	1	43	2.593	0.005	5
150303_1_01FA_MoInt_HCDOT_03-(1)	Most Intense Ions	0.1% CH2O2	1	No	1	Immunoglobulin lambda variable 2-8 OS=Homo sapiens GN=IGLV2-8 PE=1 SV=2	P01709	118	12.4	6.77966	1	2	1	1	35	2.576	0.005	5
150303_1_01FA_MoInt_HCDOT_03-(1)	Most Intense Ions	0.1% CH2O2	1	No	1	Beta-1,4 N-acetylgalactosaminyltransferase 1 OS=Homo sapiens GN=B4GALNT1 PE=1 SV=2	Q00973	533	58.8	2.06379	1	1	1	1	25	2.561	0.005	5
150303_1_01FA_MoInt_HCDOT_03-(1)	Most Intense Ions	0.1% CH2O2	1	No	1	Laminin subunit alpha-5 OS=Homo sapiens GN=LAMA5 PE=1 SV=8	O15230	3695	399.5	0.243572	1	1	1	1	44	2.558	0.005	5
150303_1_01FA_MoInt_HCDOT_03-(1)	Most Intense Ions	0.1% CH2O2	1	No	1	Thyrotropin-releasing hormone-degrading ectoenzyme OS=Homo sapiens GN=TRHDE PE=2 SV=1	Q9UKU6	1024	116.9	1.36719	1	1	1	1	15	2.533	0.005	5
150303_1_01FA_MoInt_HCDOT_03-(1)	Most Intense Ions	0.1% CH2O2	1	No	1	Leukocyte-associated immunoglobulin-like receptor 2 OS=Homo sapiens GN=LAIR2 PE=1 SV=1	Q6ISS4	152	16.3	5.92105	1	1	1	1	28	2.502	0.005	5
150303_1_01FA_MoInt_HCDOT_03-(1)	Most Intense Ions	0.1% CH2O2	1	No	1	Putative elongation factor 1-alpha-like 3 OS=Homo sapiens GN=EEF1A1P5 PE=5 SV=1	Q5VTE0	462	50.2	5.19481	1	1	1	1	0	2.478	0.005	5
150303_1_01FA_MoInt_HCDOT_03-(1)	Most Intense Ions	0.1% CH2O2	1	No	1	Elongation factor 1-alpha 1 OS=Homo sapiens GN=EEF1A1 PE=1 SV=1	P68104	462	50.1	5.19481	1	1	1	1	0	2.478	0.005	5
150303_1_01FA_MoInt_HCDOT_03-(1)	Most Intense Ions	0.1% CH2O2	1	No	1	UDP-GlcNAc:betaGal beta-1,3-N-acetylglucosaminyltransferase 8 OS=Homo sapiens GN=B3GNT8 PE=1 SV=1	Q7Z7M8	397	43.4	3.77834	1	1	1	1	0	2.471	0.005	5
150303_1_01FA_MoInt_HCDOT_03-(1)	Most Intense Ions	0.1% CH2O2	1	No	1	Immunoglobulin kappa variable 1-16 OS=Homo sapiens GN=IGKV1-16 PE=1 SV=2	P04430	117	12.6	13.6752	1	1	1	1	21	2.445	0.005	5
150303_1_01FA_MoInt_HCDOT_03-(1)	Most Intense Ions	0.1% CH2O2	1	No	1	Immunoglobulin heavy variable 6-1 OS=Homo sapiens GN=IGHV6-1 PE=3 SV=1	A0A0B4J1U7	121	13.5	5.78512	1	2	1	1	46	2.431	0.005	5
150303_1_01FA_MoInt_HCDOT_03-(1)	Most Intense Ions	0.1% CH2O2	1	No	1	Immunoglobulin lambda variable 3-1 OS=Homo sapiens GN=IGLV3-1 PE=1 SV=2	P01715	115	12.3	6.95652	1	2	1	1	23	2.381	0.005	5
150303_1_01FA_MoInt_HCDOT_03-(1)	Most Intense Ions	0.1% CH2O2	1	No	1	Immunoglobulin lambda variable 3-10 OS=Homo sapiens GN=IGLV3-10 PE=3 SV=2	A0A075B6K4	115	12.4	6.95652	1	2	1	1	23	2.381	0.005	5
150303_1_01FA_MoInt_HCDOT_03-(1)	Most Intense Ions	0.1% CH2O2	1	No	1	Alpha-amylase 2B OS=Homo sapiens GN=AMY2B PE=1 SV=1	P19961	511	57.7	3.7182	1	1	1	1	0	2.366	0.005	5
150303_1_01FA_MoInt_HCDOT_03-(1)	Most Intense Ions	0.1% CH2O2	1	No	1	Pancreatic alpha-amylase OS=Homo sapiens GN=AMY2A PE=1 SV=2	P04746	511	57.7	3.7182	1	1	1	1	0	2.366	0.005	5
150303_1_01FA_MoInt_HCDOT_03-(1)	Most Intense Ions	0.1% CH2O2	1	No	1	Alpha-amylase 1 OS=Homo sapiens GN=AMY1A PE=1 SV=2	P04745	511	57.7	3.7182	1	1	1	1	0	2.366	0.005	5
150303_1_01FA_MoInt_HCDOT_03-(1)	Most Intense Ions	0.1% CH2O2	1	No	1	Meteorin OS=Homo sapiens GN=METRN PE=2 SV=2	Q9UJH8	293	31.2	6.48464	1	1	1	1	16	2.294	0.007	7
150303_1_01FA_MoInt_HCDOT_03-(1)	Most Intense Ions	0.1% CH2O2	1	No	1	Non-histone chromosomal protein HMG-17 OS=Homo sapiens GN=HMGN2 PE=1 SV=3	P05204	90	9.4	16.6667	1	2	1	1	0	2.289	0.007	7
150303_1_01FA_MoInt_HCDOT_03-(1)	Most Intense Ions	0.1% CH2O2	1	No	1	Keratin, type I cytoskeletal 19 OS=Homo sapiens GN=KRT19 PE=1 SV=4	P08727	400	44.1	3.5	2	2	1	1	25	2.284	0.007	7
150303_1_01FA_MoInt_HCDOT_03-(1)	Most Intense Ions	0.1% CH2O2	1	No	1	Type 2 lactosamine alpha-2,3-sialyltransferase OS=Homo sapiens GN=ST3GAL6 PE=1 SV=1	Q9Y274	331	38.2	2.41692	1	1	1	1	33	2.272	0.007	7
150303_1_01FA_MoInt_HCDOT_03-(1)	Most Intense Ions	0.1% CH2O2	1	No	1	tRNA (uracil-5-)-methyltransferase homolog A OS=Homo sapiens GN=TRMT2A PE=1 SV=2	Q8IZ69	625	68.7	1.12	1	2	1	1	30	2.211	0.007	7
150303_1_01FA_MoInt_HCDOT_03-(1)	Most Intense Ions	0.1% CH2O2	1	No	1	Kinesin-like protein KIF17 OS=Homo sapiens GN=KIF17 PE=2 SV=3	Q9P2E2	1029	115	1.45773	2	10	2	1	32	2.182	0.009	9
150303_1_01FA_MoInt_HCDOT_03-(1)	Most Intense Ions	0.1% CH2O2	1	No	1	Golgi apparatus protein 1 OS=Homo sapiens GN=GLG1 PE=1 SV=2	Q92896	1179	134.5	1.10263	1	1	1	1	0	2.162	0.009	9
150303_1_01FA_MoInt_HCDOT_03-(1)	Most Intense Ions	0.1% CH2O2	1	No	1	Frizzled-2 OS=Homo sapiens GN=FZD2 PE=1 SV=1	Q14332	565	63.5	1.41593	1	1	1	1	23	2.162	0.009	9
150303_1_01FA_MoInt_HCDOT_03-(1)	Most Intense Ions	0.1% CH2O2	1	No	1	Frizzled-7 OS=Homo sapiens GN=FZD7 PE=1 SV=2	O75084	574	63.6	1.39373	1	1	1	1	23	2.162	0.009	9
150303_1_01FA_MoInt_HCDOT_03-(1)	Most Intense Ions	0.1% CH2O2	1	No	1	Tumor necrosis factor receptor superfamily member 19L OS=Homo sapiens GN=RELT PE=1 SV=1	Q969Z4	430	46.1	3.48837	1	1	1	1	23	2.146	0.009	9
150303_1_01FA_MoInt_HCDOT_03-(1)	Most Intense Ions	0.1% CH2O2	1	No	1	Proteasome subunit alpha type-1 OS=Homo sapiens GN=PSMA1 PE=1 SV=1	P25786	263	29.5	2.6616	1	4	1	1	31	2.139	0.009	9
150303_1_01FA_MoInt_HCDOT_03-(1)	Most Intense Ions	0.1% CH2O2	1	No	1	Cathepsin S OS=Homo sapiens GN=CTSS PE=1 SV=3	P25774	331	37.5	2.41692	1	2	1	1	38	2.118	0.009	9
150303_1_01FA_MoInt_HCDOT_03-(1)	Most Intense Ions	0.1% CH2O2	1	No	1	Tissue factor pathway inhibitor OS=Homo sapiens GN=TFPI PE=1 SV=1	P10646	304	35	2.63158	1	2	1	1	37	2.104	0.01	10
150303_1_01FA_MoInt_HCDOT_03-(1)	Most Intense Ions	0.1% CH2O2	1	No	1	NEDD8 OS=Homo sapiens GN=NEDD8 PE=1 SV=1	Q15843	81	9.1	17.284	1	1	1	1	19	2.104	0.01	10
150303_1_01FA_MoInt_HCDOT_03-(1)	Most Intense Ions	0.1% CH2O2	1	No	1	Calsyntenin-2 OS=Homo sapiens GN=CLSTN2 PE=1 SV=2	Q9H4D0	955	106.9	3.35079	2	2	2	1	0	2.049	0.01	10
150303_2_01FA_MoInt_HCDOT_04-(1)	Most Intense Ions	0.1% CH2O2	1	No	2	Serum albumin OS=Homo sapiens GN=ALB PE=1 SV=2	P02768	609	69.3	90.8046	79	4801	79	1	128043	1522.9	0	0
150303_2_01FA_MoInt_HCDOT_04-(1)	Most Intense Ions	0.1% CH2O2	1	No	2	Serotransferrin OS=Homo sapiens GN=TF PE=1 SV=3	P02787	698	77	71.49	67	778	67	1	22193	1089.89	0	0
150303_2_01FA_MoInt_HCDOT_04-(1)	Most Intense Ions	0.1% CH2O2	1	No	2	Complement C4-B OS=Homo sapiens GN=C4B PE=1 SV=2	P0C0L5	1744	192.6	53.555	83	272	4	1	7344	1005.66	0	0
150303_2_01FA_MoInt_HCDOT_04-(1)	Most Intense Ions	0.1% CH2O2	1	No	2	Complement C4-A OS=Homo sapiens GN=C4A PE=1 SV=2	P0C0L4	1744	192.7	52.8096	82	269	3	1	7174	986.688	0	0
150303_2_01FA_MoInt_HCDOT_04-(1)	Most Intense Ions	0.1% CH2O2	1	No	2	Complement C3 OS=Homo sapiens GN=C3 PE=1 SV=2	P01024	1663	187	62.8382	95	302	95	1	8858	937.371	0	0
150303_2_01FA_MoInt_HCDOT_04-(1)	Most Intense Ions	0.1% CH2O2	1	No	2	Alpha-2-macroglobulin OS=Homo sapiens GN=A2M PE=1 SV=3	P01023	1474	163.2	55.4953	70	219	70	1	5943	822.478	0	0
150303_2_01FA_MoInt_HCDOT_04-(1)	Most Intense Ions	0.1% CH2O2	1	No	2	Complement factor H OS=Homo sapiens GN=CFH PE=1 SV=4	P08603	1231	139	62.3071	63	173	56	1	4405	686.75	0	0
150303_2_01FA_MoInt_HCDOT_04-(1)	Most Intense Ions	0.1% CH2O2	1	No	2	Ceruloplasmin OS=Homo sapiens GN=CP PE=1 SV=1	P00450	1065	122.1	43.5681	40	154	40	1	4680	535.738	0	0
150303_2_01FA_MoInt_HCDOT_04-(1)	Most Intense Ions	0.1% CH2O2	1	No	2	Plasminogen OS=Homo sapiens GN=PLG PE=1 SV=2	P00747	810	90.5	70.2469	50	133	50	1	2999	502.696	0	0
150303_2_01FA_MoInt_HCDOT_04-(1)	Most Intense Ions	0.1% CH2O2	1	No	2	IgGFc-binding protein OS=Homo sapiens GN=FCGBP PE=1 SV=3	Q9Y6R7	5405	571.6	21.8501	50	91	50	1	2273	484.922	0	0
150303_2_01FA_MoInt_HCDOT_04-(1)	Most Intense Ions	0.1% CH2O2	1	No	2	Fibronectin OS=Homo sapiens GN=FN1 PE=1 SV=4	P02751	2386	262.5	25.2724	47	98	47	1	2799	482.769	0	0
150303_2_01FA_MoInt_HCDOT_04-(1)	Most Intense Ions	0.1% CH2O2	1	No	2	Contactin-1 OS=Homo sapiens GN=CNTN1 PE=1 SV=1	Q12860	1018	113.2	50.6876	45	116	45	1	2944	458.815	0	0
150303_2_01FA_MoInt_HCDOT_04-(1)	Most Intense Ions	0.1% CH2O2	1	No	2	Apolipoprotein E OS=Homo sapiens GN=APOE PE=1 SV=1	P02649	317	36.1	74.7634	29	174	29	1	5120	409.162	0	0
150303_2_01FA_MoInt_HCDOT_04-(1)	Most Intense Ions	0.1% CH2O2	1	No	2	Ectonucleotide pyrophosphatase/phosphodiesterase family member 2 OS=Homo sapiens GN=ENPP2 PE=1 SV=3	Q13822	863	98.9	49.9421	41	109	41	1	2268	408.219	0	0
150303_2_01FA_MoInt_HCDOT_04-(1)	Most Intense Ions	0.1% CH2O2	1	No	2	Neural cell adhesion molecule L1-like protein OS=Homo sapiens GN=CHL1 PE=1 SV=4	O00533	1208	135	42.8808	42	110	42	1	2397	404.904	0	0
150303_2_01FA_MoInt_HCDOT_04-(1)	Most Intense Ions	0.1% CH2O2	1	No	2	Prothrombin OS=Homo sapiens GN=F2 PE=1 SV=2	P00734	622	70	55.4662	30	80	30	1	2502	401.135	0	0
150303_2_01FA_MoInt_HCDOT_04-(1)	Most Intense Ions	0.1% CH2O2	1	No	2	Vitamin D-binding protein OS=Homo sapiens GN=GC PE=1 SV=1	P02774	474	52.9	66.8776	33	134	33	1	4288	393.833	0	0
150303_2_01FA_MoInt_HCDOT_04-(1)	Most Intense Ions	0.1% CH2O2	1	No	2	Complement factor B OS=Homo sapiens GN=CFB PE=1 SV=2	P00751	764	85.5	48.1675	37	97	37	1	2416	373.046	0	0
150303_2_01FA_MoInt_HCDOT_04-(1)	Most Intense Ions	0.1% CH2O2	1	No	2	SPARC-like protein 1 OS=Homo sapiens GN=SPARCL1 PE=1 SV=2	Q14515	664	75.2	51.8072	29	84	29	1	2479	370.663	0	0
150303_2_01FA_MoInt_HCDOT_04-(1)	Most Intense Ions	0.1% CH2O2	1	No	2	Neuronal cell adhesion molecule OS=Homo sapiens GN=NRCAM PE=1 SV=3	Q92823	1304	143.8	34.0491	33	98	33	1	2398	360.514	0	0
150303_2_01FA_MoInt_HCDOT_04-(1)	Most Intense Ions	0.1% CH2O2	1	No	2	Fibrinogen beta chain OS=Homo sapiens GN=FGB PE=1 SV=2	P02675	491	55.9	59.6741	30	74	30	1	2321	351.808	0	0
150303_2_01FA_MoInt_HCDOT_04-(1)	Most Intense Ions	0.1% CH2O2	1	No	2	Secretogranin-1 OS=Homo sapiens GN=CHGB PE=1 SV=2	P05060	677	78.2	45.4948	28	70	28	1	1643	339.378	0	0
150303_2_01FA_MoInt_HCDOT_04-(1)	Most Intense Ions	0.1% CH2O2	1	No	2	Beta-Ala-His dipeptidase OS=Homo sapiens GN=CNDP1 PE=1 SV=4	Q96KN2	507	56.7	57.1992	28	103	28	1	2630	335.124	0	0
150303_2_01FA_MoInt_HCDOT_04-(1)	Most Intense Ions	0.1% CH2O2	1	No	2	Clusterin OS=Homo sapiens GN=CLU PE=1 SV=1	P10909	449	52.5	43.4298	25	182	25	1	4949	333.366	0	0
150303_2_01FA_MoInt_HCDOT_04-(1)	Most Intense Ions	0.1% CH2O2	1	No	2	Haptoglobin OS=Homo sapiens GN=HP PE=1 SV=1	P00738	406	45.2	54.1872	22	169	11	1	4329	326.095	0	0
150303_2_01FA_MoInt_HCDOT_04-(1)	Most Intense Ions	0.1% CH2O2	1	No	2	Amyloid-like protein 1 OS=Homo sapiens GN=APLP1 PE=1 SV=3	P51693	650	72.1	39.0769	27	106	27	1	2354	325.09	0	0
150303_2_01FA_MoInt_HCDOT_04-(1)	Most Intense Ions	0.1% CH2O2	1	No	2	Complement component C7 OS=Homo sapiens GN=C7 PE=1 SV=2	P10643	843	93.5	50.0593	35	80	35	1	2383	324.207	0	0
150303_2_01FA_MoInt_HCDOT_04-(1)	Most Intense Ions	0.1% CH2O2	1	No	2	Apolipoprotein A-IV OS=Homo sapiens GN=APOA4 PE=1 SV=3	P06727	396	45.4	69.1919	37	98	37	1	2008	315.534	0	0
150303_2_01FA_MoInt_HCDOT_04-(1)	Most Intense Ions	0.1% CH2O2	1	No	2	Hemopexin OS=Homo sapiens GN=HPX PE=1 SV=2	P02790	462	51.6	70.3463	32	255	32	1	4020	315.109	0	0
150303_2_01FA_MoInt_HCDOT_04-(1)	Most Intense Ions	0.1% CH2O2	1	No	2	Inter-alpha-trypsin inhibitor heavy chain H4 OS=Homo sapiens GN=ITIH4 PE=1 SV=4	Q14624	930	103.3	36.3441	30	67	30	1	1669	291.916	0	0
150303_2_01FA_MoInt_HCDOT_04-(1)	Most Intense Ions	0.1% CH2O2	1	No	2	Complement C1r subcomponent OS=Homo sapiens GN=C1R PE=1 SV=2	P00736	705	80.1	53.1915	29	68	26	1	1408	286.696	0	0
150303_2_01FA_MoInt_HCDOT_04-(1)	Most Intense Ions	0.1% CH2O2	1	No	2	Cystatin-C OS=Homo sapiens GN=CST3 PE=1 SV=1	P01034	146	15.8	63.6986	11	241	11	1	5933	282.556	0	0
150303_2_01FA_MoInt_HCDOT_04-(1)	Most Intense Ions	0.1% CH2O2	1	No	2	Alpha-1-antitrypsin OS=Homo sapiens GN=SERPINA1 PE=1 SV=3	P01009	418	46.7	65.311	26	120	26	1	2481	276.866	0	0
150303_2_01FA_MoInt_HCDOT_04-(1)	Most Intense Ions	0.1% CH2O2	1	No	2	Complement C1s subcomponent OS=Homo sapiens GN=C1S PE=1 SV=1	P09871	688	76.6	47.9651	27	69	27	1	1574	275.495	0	0
150303_2_01FA_MoInt_HCDOT_04-(1)	Most Intense Ions	0.1% CH2O2	1	No	2	Afamin OS=Homo sapiens GN=AFM PE=1 SV=1	P43652	599	69	51.586	29	80	29	1	2124	273.383	0	0
150303_2_01FA_MoInt_HCDOT_04-(1)	Most Intense Ions	0.1% CH2O2	1	No	2	Amyloid beta A4 protein OS=Homo sapiens GN=APP PE=1 SV=3	P05067	770	86.9	35.0649	28	80	26	1	1659	269.075	0	0
150303_2_01FA_MoInt_HCDOT_04-(1)	Most Intense Ions	0.1% CH2O2	1	No	2	Antithrombin-III OS=Homo sapiens GN=SERPINC1 PE=1 SV=1	P01008	464	52.6	55.3879	23	102	23	1	2262	267.026	0	0
150303_2_01FA_MoInt_HCDOT_04-(1)	Most Intense Ions	0.1% CH2O2	1	No	2	Kininogen-1 OS=Homo sapiens GN=KNG1 PE=1 SV=2	P01042	644	71.9	35.7143	26	77	26	1	2160	263.314	0	0
150303_2_01FA_MoInt_HCDOT_04-(1)	Most Intense Ions	0.1% CH2O2	1	No	2	Gelsolin OS=Homo sapiens GN=GSN PE=1 SV=1	P06396	782	85.6	38.491	25	77	25	1	2173	261.832	0	0
150303_2_01FA_MoInt_HCDOT_04-(1)	Most Intense Ions	0.1% CH2O2	1	No	2	Alpha-1-antichymotrypsin OS=Homo sapiens GN=SERPINA3 PE=1 SV=2	P01011	423	47.6	57.4468	22	68	22	1	2350	260.753	0	0
150303_2_01FA_MoInt_HCDOT_04-(1)	Most Intense Ions	0.1% CH2O2	1	No	2	Inter-alpha-trypsin inhibitor heavy chain H2 OS=Homo sapiens GN=ITIH2 PE=1 SV=2	P19823	946	106.4	31.1839	25	58	25	1	1438	257.648	0	0
150303_2_01FA_MoInt_HCDOT_04-(1)	Most Intense Ions	0.1% CH2O2	1	No	2	Pigment epithelium-derived factor OS=Homo sapiens GN=SERPINF1 PE=1 SV=4	P36955	418	46.3	57.6555	23	68	23	1	2331	250.424	0	0
150303_2_01FA_MoInt_HCDOT_04-(1)	Most Intense Ions	0.1% CH2O2	1	No	2	Angiotensinogen OS=Homo sapiens GN=AGT PE=1 SV=1	P01019	485	53.1	38.7629	16	89	16	1	3194	249.243	0	0
150303_2_01FA_MoInt_HCDOT_04-(1)	Most Intense Ions	0.1% CH2O2	1	No	2	Contactin-2 OS=Homo sapiens GN=CNTN2 PE=1 SV=1	Q02246	1040	113.3	38.8462	26	54	26	1	1640	246.892	0	0
150303_2_01FA_MoInt_HCDOT_04-(1)	Most Intense Ions	0.1% CH2O2	1	No	2	Fibulin-1 OS=Homo sapiens GN=FBLN1 PE=1 SV=4	P23142	703	77.2	38.9758	22	56	22	1	1713	246.732	0	0
150303_2_01FA_MoInt_HCDOT_04-(1)	Most Intense Ions	0.1% CH2O2	1	No	2	Basement membrane-specific heparan sulfate proteoglycan core protein OS=Homo sapiens GN=HSPG2 PE=1 SV=4	P98160	4391	468.5	12.6395	38	47	38	1	1027	241.787	0	0
150303_2_01FA_MoInt_HCDOT_04-(1)	Most Intense Ions	0.1% CH2O2	1	No	2	Protein kinase C-binding protein NELL2 OS=Homo sapiens GN=NELL2 PE=1 SV=1	Q99435	816	91.3	46.3235	26	54	26	1	1280	241.067	0	0
150303_2_01FA_MoInt_HCDOT_04-(1)	Most Intense Ions	0.1% CH2O2	1	No	2	Calsyntenin-1 OS=Homo sapiens GN=CLSTN1 PE=1 SV=1	O94985	981	109.7	28.2365	28	69	28	1	2033	236.041	0	0
150303_2_01FA_MoInt_HCDOT_04-(1)	Most Intense Ions	0.1% CH2O2	1	No	2	EGF-containing fibulin-like extracellular matrix protein 1 OS=Homo sapiens GN=EFEMP1 PE=1 SV=2	Q12805	493	54.6	53.144	22	75	22	1	1921	224.083	0	0
150303_2_01FA_MoInt_HCDOT_04-(1)	Most Intense Ions	0.1% CH2O2	1	No	2	Beta-1,4-glucuronyltransferase 1 OS=Homo sapiens GN=B4GAT1 PE=1 SV=1	O43505	415	47.1	47.2289	17	64	17	1	1768	220.74	0	0
150303_2_01FA_MoInt_HCDOT_04-(1)	Most Intense Ions	0.1% CH2O2	1	No	2	Insulin-like growth factor-binding protein 2 OS=Homo sapiens GN=IGFBP2 PE=1 SV=2	P18065	325	34.8	55.0769	17	46	17	1	1186	216.33	0	0
150303_2_01FA_MoInt_HCDOT_04-(1)	Most Intense Ions	0.1% CH2O2	1	No	2	Plasma protease C1 inhibitor OS=Homo sapiens GN=SERPING1 PE=1 SV=2	P05155	500	55.1	42.8	26	100	26	1	2167	216.184	0	0
150303_2_01FA_MoInt_HCDOT_04-(1)	Most Intense Ions	0.1% CH2O2	1	No	2	Neural cell adhesion molecule 1 OS=Homo sapiens GN=NCAM1 PE=1 SV=3	P13591	858	94.5	39.5105	25	83	25	1	1541	212.967	0	0
150303_2_01FA_MoInt_HCDOT_04-(1)	Most Intense Ions	0.1% CH2O2	1	No	2	Chromogranin-A OS=Homo sapiens GN=CHGA PE=1 SV=7	P10645	457	50.7	58.8621	19	51	19	1	988	210.115	0	0
150303_2_01FA_MoInt_HCDOT_04-(1)	Most Intense Ions	0.1% CH2O2	1	No	2	Beta-2-glycoprotein 1 OS=Homo sapiens GN=APOH PE=1 SV=3	P02749	345	38.3	56.5217	17	68	17	1	1601	207.789	0	0
150303_2_01FA_MoInt_HCDOT_04-(1)	Most Intense Ions	0.1% CH2O2	1	No	2	Complement C2 OS=Homo sapiens GN=C2 PE=1 SV=2	P06681	752	83.2	36.9681	24	41	24	1	1047	206.084	0	0
150303_2_01FA_MoInt_HCDOT_04-(1)	Most Intense Ions	0.1% CH2O2	1	No	2	Apolipoprotein A-I OS=Homo sapiens GN=APOA1 PE=1 SV=1	P02647	267	30.8	61.7978	21	61	21	1	1634	204.727	0	0
150303_2_01FA_MoInt_HCDOT_04-(1)	Most Intense Ions	0.1% CH2O2	1	No	2	Alpha-1B-glycoprotein OS=Homo sapiens GN=A1BG PE=1 SV=4	P04217	495	54.2	42.4242	17	84	17	1	1467	202.787	0	0
150303_2_01FA_MoInt_HCDOT_04-(1)	Most Intense Ions	0.1% CH2O2	1	No	2	Fibrinogen alpha chain OS=Homo sapiens GN=FGA PE=1 SV=2	P02671	866	94.9	36.2587	29	68	29	1	1476	201.883	0	0
150303_2_01FA_MoInt_HCDOT_04-(1)	Most Intense Ions	0.1% CH2O2	1	No	2	Fibrinogen gamma chain OS=Homo sapiens GN=FGG PE=1 SV=3	P02679	453	51.5	51.8764	19	54	19	1	1340	200.027	0	0
150303_2_01FA_MoInt_HCDOT_04-(1)	Most Intense Ions	0.1% CH2O2	1	No	2	Inter-alpha-trypsin inhibitor heavy chain H1 OS=Homo sapiens GN=ITIH1 PE=1 SV=3	P19827	911	101.3	25.0274	18	36	18	1	1085	198.315	0	0
150303_2_01FA_MoInt_HCDOT_04-(1)	Most Intense Ions	0.1% CH2O2	1	No	2	Vitamin K-dependent protein S OS=Homo sapiens GN=PROS1 PE=1 SV=1	P07225	676	75.1	40.3846	21	40	21	1	1045	197.822	0	0
150303_2_01FA_MoInt_HCDOT_04-(1)	Most Intense Ions	0.1% CH2O2	1	No	2	Histidine-rich glycoprotein OS=Homo sapiens GN=HRG PE=1 SV=1	P04196	525	59.5	39.2381	21	64	21	1	1927	194.724	0	0
150303_2_01FA_MoInt_HCDOT_04-(1)	Most Intense Ions	0.1% CH2O2	1	No	2	Neogenin OS=Homo sapiens GN=NEO1 PE=1 SV=2	Q92859	1461	159.9	25.5989	25	44	25	1	788	193.179	0	0
150303_2_01FA_MoInt_HCDOT_04-(1)	Most Intense Ions	0.1% CH2O2	1	No	2	Complement factor I OS=Homo sapiens GN=CFI PE=1 SV=2	P05156	583	65.7	41.3379	20	40	20	1	1238	191.737	0	0
150303_2_01FA_MoInt_HCDOT_04-(1)	Most Intense Ions	0.1% CH2O2	1	No	2	Immunoglobulin heavy constant gamma 1 OS=Homo sapiens GN=IGHG1 PE=1 SV=1	P01857	330	36.1	64.2424	16	95	7	1	2016	191.357	0	0
150303_2_01FA_MoInt_HCDOT_04-(1)	Most Intense Ions	0.1% CH2O2	1	No	2	Immunoglobulin gamma-1 heavy chain OS=Homo sapiens PE=1 SV=1	P0DOX5	449	49.3	47.216	16	95	7	1	2016	191.357	0	0
150303_2_01FA_MoInt_HCDOT_04-(1)	Most Intense Ions	0.1% CH2O2	1	No	2	Hemoglobin subunit beta OS=Homo sapiens GN=HBB PE=1 SV=2	P68871	147	16	95.2381	15	69	9	1	2428	191.119	0	0
150303_2_01FA_MoInt_HCDOT_04-(1)	Most Intense Ions	0.1% CH2O2	1	No	2	Neurexin-1 OS=Homo sapiens GN=NRXN1 PE=2 SV=1	Q9ULB1	1477	161.8	23.0196	26	32	24	1	816	190.953	0	0
150303_2_01FA_MoInt_HCDOT_04-(1)	Most Intense Ions	0.1% CH2O2	1	No	2	Alpha-2-HS-glycoprotein OS=Homo sapiens GN=AHSG PE=1 SV=1	P02765	367	39.3	39.782	13	71	13	1	1917	188.188	0	0
150303_2_01FA_MoInt_HCDOT_04-(1)	Most Intense Ions	0.1% CH2O2	1	No	2	Multiple epidermal growth factor-like domains protein 8 OS=Homo sapiens GN=MEGF8 PE=1 SV=2	Q7Z7M0	2845	302.9	13.7083	24	36	24	1	764	187.124	0	0
150303_2_01FA_MoInt_HCDOT_04-(1)	Most Intense Ions	0.1% CH2O2	1	No	2	Cathepsin D OS=Homo sapiens GN=CTSD PE=1 SV=1	P07339	412	44.5	55.5825	23	49	23	1	1123	186.251	0	0
150303_2_01FA_MoInt_HCDOT_04-(1)	Most Intense Ions	0.1% CH2O2	1	No	2	Carboxypeptidase E OS=Homo sapiens GN=CPE PE=1 SV=1	P16870	476	53.1	48.9496	19	43	19	1	934	181.801	0	0
150303_2_01FA_MoInt_HCDOT_04-(1)	Most Intense Ions	0.1% CH2O2	1	No	2	Protocadherin Fat 2 OS=Homo sapiens GN=FAT2 PE=1 SV=2	Q9NYQ8	4349	479	12.8305	37	44	37	1	782	181.784	0	0
150303_2_01FA_MoInt_HCDOT_04-(1)	Most Intense Ions	0.1% CH2O2	1	No	2	Semaphorin-7A OS=Homo sapiens GN=SEMA7A PE=1 SV=1	O75326	666	74.8	37.3874	20	36	20	1	814	181.58	0	0
150303_2_01FA_MoInt_HCDOT_04-(1)	Most Intense Ions	0.1% CH2O2	1	No	2	Transthyretin OS=Homo sapiens GN=TTR PE=1 SV=1	P02766	147	15.9	73.4694	11	55	11	1	1803	181.102	0	0
150303_2_01FA_MoInt_HCDOT_04-(1)	Most Intense Ions	0.1% CH2O2	1	No	2	Neural cell adhesion molecule 2 OS=Homo sapiens GN=NCAM2 PE=1 SV=2	O15394	837	93	34.8865	23	36	23	1	871	180.984	0	0
150303_2_01FA_MoInt_HCDOT_04-(1)	Most Intense Ions	0.1% CH2O2	1	No	2	Immunoglobulin heavy constant alpha 1 OS=Homo sapiens GN=IGHA1 PE=1 SV=2	P01876	353	37.6	40.7932	13	100	7	1	3102	179.527	0	0
150303_2_01FA_MoInt_HCDOT_04-(1)	Most Intense Ions	0.1% CH2O2	1	No	2	Monocyte differentiation antigen CD14 OS=Homo sapiens GN=CD14 PE=1 SV=2	P08571	375	40.1	48	14	50	14	1	1632	178.582	0	0
150303_2_01FA_MoInt_HCDOT_04-(1)	Most Intense Ions	0.1% CH2O2	1	No	2	Retinol-binding protein 4 OS=Homo sapiens GN=RBP4 PE=1 SV=3	P02753	201	23	75.1244	14	77	14	1	2289	176.702	0	0
150303_2_01FA_MoInt_HCDOT_04-(1)	Most Intense Ions	0.1% CH2O2	1	No	2	Reelin OS=Homo sapiens GN=RELN PE=1 SV=3	P78509	3460	388.1	12.4566	30	41	30	1	939	174.871	0	0
150303_2_01FA_MoInt_HCDOT_04-(1)	Most Intense Ions	0.1% CH2O2	1	No	2	Voltage-dependent calcium channel subunit alpha-2/delta-1 OS=Homo sapiens GN=CACNA2D1 PE=1 SV=3	P54289	1103	124.5	25.9293	21	30	21	1	713	171.88	0	0
150303_2_01FA_MoInt_HCDOT_04-(1)	Most Intense Ions	0.1% CH2O2	1	No	2	Immunoglobulin heavy constant gamma 3 OS=Homo sapiens GN=IGHG3 PE=1 SV=2	P01860	377	41.3	55.1724	16	121	7	1	2425	171.83	0	0
150303_2_01FA_MoInt_HCDOT_04-(1)	Most Intense Ions	0.1% CH2O2	1	No	2	Dickkopf-related protein 3 OS=Homo sapiens GN=DKK3 PE=1 SV=2	Q9UBP4	350	38.4	50	12	62	12	1	2437	171.192	0	0
150303_2_01FA_MoInt_HCDOT_04-(1)	Most Intense Ions	0.1% CH2O2	1	No	2	Neurofascin OS=Homo sapiens GN=NFASC PE=1 SV=4	O94856	1347	149.9	23.5338	21	30	21	1	674	166.978	0	0
150303_2_01FA_MoInt_HCDOT_04-(1)	Most Intense Ions	0.1% CH2O2	1	No	2	Protein AMBP OS=Homo sapiens GN=AMBP PE=1 SV=1	P02760	352	39	45.7386	14	42	14	1	1171	165.015	0	0
150303_2_01FA_MoInt_HCDOT_04-(1)	Most Intense Ions	0.1% CH2O2	1	No	2	Kallikrein-6 OS=Homo sapiens GN=KLK6 PE=1 SV=1	Q92876	244	26.8	55.7377	11	46	11	1	1651	163.709	0	0
150303_2_01FA_MoInt_HCDOT_04-(1)	Most Intense Ions	0.1% CH2O2	1	No	2	Prostaglandin-H2 D-isomerase OS=Homo sapiens GN=PTGDS PE=1 SV=1	P41222	190	21	64.2105	11	121	11	1	5166	163.696	0	0
150303_2_01FA_MoInt_HCDOT_04-(1)	Most Intense Ions	0.1% CH2O2	1	No	2	Cartilage acidic protein 1 OS=Homo sapiens GN=CRTAC1 PE=1 SV=2	Q9NQ79	661	71.4	35.5522	17	34	17	1	1032	160.872	0	0
150303_2_01FA_MoInt_HCDOT_04-(1)	Most Intense Ions	0.1% CH2O2	1	No	2	Neurexin-3 OS=Homo sapiens GN=NRXN3 PE=1 SV=4	Q9Y4C0	1643	180.5	16.5551	22	34	19	1	891	159.897	0	0
150303_2_01FA_MoInt_HCDOT_04-(1)	Most Intense Ions	0.1% CH2O2	1	No	2	Actin, cytoplasmic 1 OS=Homo sapiens GN=ACTB PE=1 SV=1	P60709	375	41.7	52.5333	14	32	14	1	853	158.037	0	0
150303_2_01FA_MoInt_HCDOT_04-(1)	Most Intense Ions	0.1% CH2O2	1	No	2	Actin, cytoplasmic 2 OS=Homo sapiens GN=ACTG1 PE=1 SV=1	P63261	375	41.8	52.5333	14	32	14	1	853	158.037	0	0
150303_2_01FA_MoInt_HCDOT_04-(1)	Most Intense Ions	0.1% CH2O2	1	No	2	Mimecan OS=Homo sapiens GN=OGN PE=1 SV=1	P20774	298	33.9	47.651	19	58	19	1	1112	154.627	0	0
150303_2_01FA_MoInt_HCDOT_04-(1)	Most Intense Ions	0.1% CH2O2	1	No	2	Procollagen C-endopeptidase enhancer 1 OS=Homo sapiens GN=PCOLCE PE=1 SV=2	Q15113	449	47.9	43.8753	16	45	16	1	1173	154.231	0	0
150303_2_01FA_MoInt_HCDOT_04-(1)	Most Intense Ions	0.1% CH2O2	1	No	2	Transforming growth factor-beta-induced protein ig-h3 OS=Homo sapiens GN=TGFBI PE=1 SV=1	Q15582	683	74.6	37.9209	22	44	22	1	891	153.976	0	0
150303_2_01FA_MoInt_HCDOT_04-(1)	Most Intense Ions	0.1% CH2O2	1	No	2	Apolipoprotein D OS=Homo sapiens GN=APOD PE=1 SV=1	P05090	189	21.3	48.1481	13	136	13	1	4347	153.065	0	0
150303_2_01FA_MoInt_HCDOT_04-(1)	Most Intense Ions	0.1% CH2O2	1	No	2	Neuronal pentraxin-1 OS=Homo sapiens GN=NPTX1 PE=2 SV=2	Q15818	432	47.1	34.7222	14	38	14	1	1232	152.081	0	0
150303_2_01FA_MoInt_HCDOT_04-(1)	Most Intense Ions	0.1% CH2O2	1	No	2	Immunoglobulin heavy constant gamma 2 OS=Homo sapiens GN=IGHG2 PE=1 SV=2	P01859	326	35.9	48.1595	13	108	7	1	1738	151.852	0	0
150303_2_01FA_MoInt_HCDOT_04-(1)	Most Intense Ions	0.1% CH2O2	1	No	2	Immunoglobulin heavy constant mu OS=Homo sapiens GN=IGHM PE=1 SV=4	P01871	453	49.4	46.7991	18	51	3	1	1111	151.127	0	0
150303_2_01FA_MoInt_HCDOT_04-(1)	Most Intense Ions	0.1% CH2O2	1	No	2	Hemoglobin subunit alpha OS=Homo sapiens GN=HBA1 PE=1 SV=2	P69905	142	15.2	71.831	9	45	9	1	892	150.846	0	0
150303_2_01FA_MoInt_HCDOT_04-(1)	Most Intense Ions	0.1% CH2O2	1	No	2	Immunoglobulin heavy constant gamma 4 OS=Homo sapiens GN=IGHG4 PE=1 SV=1	P01861	327	35.9	60.2446	15	110	8	1	2044	149.661	0	0
150303_2_01FA_MoInt_HCDOT_04-(1)	Most Intense Ions	0.1% CH2O2	1	No	2	Secretogranin-3 OS=Homo sapiens GN=SCG3 PE=1 SV=3	Q8WXD2	468	53	55.7692	22	46	22	1	700	148.769	0	0
150303_2_01FA_MoInt_HCDOT_04-(1)	Most Intense Ions	0.1% CH2O2	1	No	2	Pyruvate kinase PKM OS=Homo sapiens GN=PKM PE=1 SV=4	P14618	531	57.9	50.0942	19	29	19	1	737	148.343	0	0
150303_2_01FA_MoInt_HCDOT_04-(1)	Most Intense Ions	0.1% CH2O2	1	No	2	Scavenger receptor cysteine-rich type 1 protein M130 OS=Homo sapiens GN=CD163 PE=1 SV=2	Q86VB7	1156	125.4	20.5882	18	24	18	1	549	145.264	0	0
150303_2_01FA_MoInt_HCDOT_04-(1)	Most Intense Ions	0.1% CH2O2	1	No	2	72 kDa type IV collagenase OS=Homo sapiens GN=MMP2 PE=1 SV=2	P08253	660	73.8	33.1818	17	27	17	1	747	144.392	0	0
150303_2_01FA_MoInt_HCDOT_04-(1)	Most Intense Ions	0.1% CH2O2	1	No	2	Vitronectin OS=Homo sapiens GN=VTN PE=1 SV=1	P04004	478	54.3	30.1255	14	61	14	1	1823	144.221	0	0
150303_2_01FA_MoInt_HCDOT_04-(1)	Most Intense Ions	0.1% CH2O2	1	No	2	Neurosecretory protein VGF OS=Homo sapiens GN=VGF PE=1 SV=2	O15240	615	67.2	30.4065	15	40	15	1	1054	143.427	0	0
150303_2_01FA_MoInt_HCDOT_04-(1)	Most Intense Ions	0.1% CH2O2	1	No	2	Complement component C9 OS=Homo sapiens GN=C9 PE=1 SV=2	P02748	559	63.1	33.4526	17	30	17	1	813	137.823	0	0
150303_2_01FA_MoInt_HCDOT_04-(1)	Most Intense Ions	0.1% CH2O2	1	No	2	Leucine-rich alpha-2-glycoprotein OS=Homo sapiens GN=LRG1 PE=1 SV=2	P02750	347	38.2	51.8732	13	37	13	1	1257	137.131	0	0
150303_2_01FA_MoInt_HCDOT_04-(1)	Most Intense Ions	0.1% CH2O2	1	No	2	Haptoglobin-related protein OS=Homo sapiens GN=HPR PE=2 SV=2	P00739	348	39	37.931	14	57	3	1	1442	134.856	0	0
150303_2_01FA_MoInt_HCDOT_04-(1)	Most Intense Ions	0.1% CH2O2	1	No	2	Collagen alpha-1(VI) chain OS=Homo sapiens GN=COL6A1 PE=1 SV=3	P12109	1028	108.5	20.3307	16	29	16	1	752	134.451	0	0
150303_2_01FA_MoInt_HCDOT_04-(1)	Most Intense Ions	0.1% CH2O2	1	No	2	Protein FAM3C OS=Homo sapiens GN=FAM3C PE=1 SV=1	Q92520	227	24.7	59.0308	14	29	14	1	1049	133.624	0	0
150303_2_01FA_MoInt_HCDOT_04-(1)	Most Intense Ions	0.1% CH2O2	1	No	2	Brevican core protein OS=Homo sapiens GN=BCAN PE=1 SV=2	Q96GW7	911	99.1	27.6619	19	47	18	1	910	131.747	0	0
150303_2_01FA_MoInt_HCDOT_04-(1)	Most Intense Ions	0.1% CH2O2	1	No	2	Coagulation factor V OS=Homo sapiens GN=F5 PE=1 SV=4	P12259	2224	251.5	12.1403	20	31	20	1	640	130.856	0	0
150303_2_01FA_MoInt_HCDOT_04-(1)	Most Intense Ions	0.1% CH2O2	1	No	2	Neurocan core protein OS=Homo sapiens GN=NCAN PE=1 SV=3	O14594	1321	143	16.654	19	33	18	1	757	130.439	0	0
150303_2_01FA_MoInt_HCDOT_04-(1)	Most Intense Ions	0.1% CH2O2	1	No	2	Lumican OS=Homo sapiens GN=LUM PE=1 SV=2	P51884	338	38.4	39.9408	13	33	13	1	625	129.532	0	0
150303_2_01FA_MoInt_HCDOT_04-(1)	Most Intense Ions	0.1% CH2O2	1	No	2	Prosaposin OS=Homo sapiens GN=PSAP PE=1 SV=2	P07602	524	58.1	40.0763	19	49	19	1	886	128.344	0	0
150303_2_01FA_MoInt_HCDOT_04-(1)	Most Intense Ions	0.1% CH2O2	1	No	2	Epididymal secretory protein E1 OS=Homo sapiens GN=NPC2 PE=1 SV=1	P61916	151	16.6	51.6556	10	56	10	1	1137	127.528	0	0
150303_2_01FA_MoInt_HCDOT_04-(1)	Most Intense Ions	0.1% CH2O2	1	No	2	Extracellular matrix protein 1 OS=Homo sapiens GN=ECM1 PE=1 SV=2	Q16610	540	60.6	38.3333	13	33	13	1	533	126.714	0	0
150303_2_01FA_MoInt_HCDOT_04-(1)	Most Intense Ions	0.1% CH2O2	1	No	2	Phospholipid transfer protein OS=Homo sapiens GN=PLTP PE=1 SV=1	P55058	493	54.7	33.0629	11	31	11	1	663	126.634	0	0
150303_2_01FA_MoInt_HCDOT_04-(1)	Most Intense Ions	0.1% CH2O2	1	No	2	Immunoglobulin mu heavy chain OS=Homo sapiens PE=1 SV=1	P0DOX6	576	63.4	31.0764	16	44	1	1	1007	126.262	0	0
150303_2_01FA_MoInt_HCDOT_04-(1)	Most Intense Ions	0.1% CH2O2	1	No	2	Polymeric immunoglobulin receptor OS=Homo sapiens GN=PIGR PE=1 SV=4	P01833	764	83.2	22.644	14	20	14	1	661	126.004	0	0
150303_2_01FA_MoInt_HCDOT_04-(1)	Most Intense Ions	0.1% CH2O2	1	No	2	Insulin-like growth factor-binding protein 6 OS=Homo sapiens GN=IGFBP6 PE=1 SV=1	P24592	240	25.3	40	8	34	8	1	772	125.638	0	0
150303_2_01FA_MoInt_HCDOT_04-(1)	Most Intense Ions	0.1% CH2O2	1	No	2	N-acetylmuramoyl-L-alanine amidase OS=Homo sapiens GN=PGLYRP2 PE=1 SV=1	Q96PD5	576	62.2	34.8958	12	32	12	1	963	125.286	0	0
150303_2_01FA_MoInt_HCDOT_04-(1)	Most Intense Ions	0.1% CH2O2	1	No	2	Peptidyl-glycine alpha-amidating monooxygenase OS=Homo sapiens GN=PAM PE=1 SV=2	P19021	973	108.3	23.1244	15	22	15	1	590	124.511	0	0
150303_2_01FA_MoInt_HCDOT_04-(1)	Most Intense Ions	0.1% CH2O2	1	No	2	Complement component C8 beta chain OS=Homo sapiens GN=C8B PE=1 SV=3	P07358	591	67	40.6091	18	27	18	1	578	121.466	0	0
150303_2_01FA_MoInt_HCDOT_04-(1)	Most Intense Ions	0.1% CH2O2	1	No	2	Galectin-3-binding protein OS=Homo sapiens GN=LGALS3BP PE=1 SV=1	Q08380	585	65.3	31.9658	14	25	14	1	609	121.303	0	0
150303_2_01FA_MoInt_HCDOT_04-(1)	Most Intense Ions	0.1% CH2O2	1	No	2	Osteopontin OS=Homo sapiens GN=SPP1 PE=1 SV=1	P10451	314	35.4	35.9873	10	46	10	1	1056	120.432	0	0
150303_2_01FA_MoInt_HCDOT_04-(1)	Most Intense Ions	0.1% CH2O2	1	No	2	Limbic system-associated membrane protein OS=Homo sapiens GN=LSAMP PE=1 SV=2	Q13449	338	37.4	36.3905	11	44	11	1	1104	119.307	0	0
150303_2_01FA_MoInt_HCDOT_04-(1)	Most Intense Ions	0.1% CH2O2	1	No	2	Hemoglobin subunit delta OS=Homo sapiens GN=HBD PE=1 SV=2	P02042	147	16	78.2313	10	27	4	1	845	118.436	0	0
150303_2_01FA_MoInt_HCDOT_04-(1)	Most Intense Ions	0.1% CH2O2	1	No	2	Alpha-2-antiplasmin OS=Homo sapiens GN=SERPINF2 PE=1 SV=3	P08697	491	54.5	32.5866	12	35	12	1	710	116.405	0	0
150303_2_01FA_MoInt_HCDOT_04-(1)	Most Intense Ions	0.1% CH2O2	1	No	2	Metalloproteinase inhibitor 1 OS=Homo sapiens GN=TIMP1 PE=1 SV=1	P01033	207	23.2	54.5894	8	23	8	1	744	114.373	0	0
150303_2_01FA_MoInt_HCDOT_04-(1)	Most Intense Ions	0.1% CH2O2	1	No	2	Fructose-bisphosphate aldolase C OS=Homo sapiens GN=ALDOC PE=1 SV=2	P09972	364	39.4	58.5165	16	26	14	1	588	114.254	0	0
150303_2_01FA_MoInt_HCDOT_04-(1)	Most Intense Ions	0.1% CH2O2	1	No	2	Ephrin type-A receptor 4 OS=Homo sapiens GN=EPHA4 PE=1 SV=1	P54764	986	109.8	23.3266	15	27	15	1	789	112.633	0	0
150303_2_01FA_MoInt_HCDOT_04-(1)	Most Intense Ions	0.1% CH2O2	1	No	2	Cell adhesion molecule 3 OS=Homo sapiens GN=CADM3 PE=1 SV=1	Q8N126	398	43.3	34.4221	9	25	9	1	420	112.601	0	0
150303_2_01FA_MoInt_HCDOT_04-(1)	Most Intense Ions	0.1% CH2O2	1	No	2	Alpha-mannosidase 2x OS=Homo sapiens GN=MAN2A2 PE=2 SV=3	P49641	1150	130.5	21.6522	17	23	17	1	541	112.314	0	0
150303_2_01FA_MoInt_HCDOT_04-(1)	Most Intense Ions	0.1% CH2O2	1	No	2	Tetranectin OS=Homo sapiens GN=CLEC3B PE=1 SV=3	P05452	202	22.5	49.505	10	25	10	1	848	112.049	0	0
150303_2_01FA_MoInt_HCDOT_04-(1)	Most Intense Ions	0.1% CH2O2	1	No	2	Dystroglycan OS=Homo sapiens GN=DAG1 PE=1 SV=2	Q14118	895	97.4	18.8827	12	32	12	1	891	111.732	0	0
150303_2_01FA_MoInt_HCDOT_04-(1)	Most Intense Ions	0.1% CH2O2	1	No	2	Cathepsin B OS=Homo sapiens GN=CTSB PE=1 SV=3	P07858	339	37.8	35.1032	10	17	10	1	470	110.575	0	0
150303_2_01FA_MoInt_HCDOT_04-(1)	Most Intense Ions	0.1% CH2O2	1	No	2	Immunoglobulin kappa constant OS=Homo sapiens GN=IGKC PE=1 SV=2	P01834	107	11.8	82.243	7	70	2	1	2511	110.096	0	0
150303_2_01FA_MoInt_HCDOT_04-(1)	Most Intense Ions	0.1% CH2O2	1	No	2	Alpha-1-acid glycoprotein 1 OS=Homo sapiens GN=ORM1 PE=1 SV=1	P02763	201	23.5	42.7861	9	48	7	1	1243	110.041	0	0
150303_2_01FA_MoInt_HCDOT_04-(1)	Most Intense Ions	0.1% CH2O2	1	No	2	Transmembrane protein 132A OS=Homo sapiens GN=TMEM132A PE=1 SV=1	Q24JP5	1023	110	17.8886	13	23	13	1	432	109.714	0	0
150303_2_01FA_MoInt_HCDOT_04-(1)	Most Intense Ions	0.1% CH2O2	1	No	2	Coagulation factor XII OS=Homo sapiens GN=F12 PE=1 SV=3	P00748	615	67.7	27.1545	13	21	13	1	564	109.324	0	0
150303_2_01FA_MoInt_HCDOT_04-(1)	Most Intense Ions	0.1% CH2O2	1	No	2	Neurexin-2 OS=Homo sapiens GN=NRXN2 PE=2 SV=1	Q9P2S2	1712	184.9	17.0561	23	35	20	1	620	108.458	0	0
150303_2_01FA_MoInt_HCDOT_04-(1)	Most Intense Ions	0.1% CH2O2	1	No	2	Immunoglobulin kappa light chain OS=Homo sapiens PE=1 SV=1	P0DOX7	214	23.4	57.4766	9	49	4	1	1589	107.796	0	0
150303_2_01FA_MoInt_HCDOT_04-(1)	Most Intense Ions	0.1% CH2O2	1	No	2	Complement C5 OS=Homo sapiens GN=C5 PE=1 SV=4	P01031	1676	188.2	16.1098	24	30	24	1	602	106.248	0	0
150303_2_01FA_MoInt_HCDOT_04-(1)	Most Intense Ions	0.1% CH2O2	1	No	2	Ig mu heavy chain disease protein OS=Homo sapiens PE=1 SV=1	P04220	391	43	33.7596	11	33	1	1	748	105.167	0	0
150303_2_01FA_MoInt_HCDOT_04-(1)	Most Intense Ions	0.1% CH2O2	1	No	2	Complement component C8 alpha chain OS=Homo sapiens GN=C8A PE=1 SV=2	P07357	584	65.1	19.5205	11	19	11	1	657	105.145	0	0
150303_2_01FA_MoInt_HCDOT_04-(1)	Most Intense Ions	0.1% CH2O2	1	No	2	CD166 antigen OS=Homo sapiens GN=ALCAM PE=1 SV=2	Q13740	583	65.1	33.7907	14	21	14	1	403	102.014	0	0
150303_2_01FA_MoInt_HCDOT_04-(1)	Most Intense Ions	0.1% CH2O2	1	No	2	Aspartate aminotransferase, cytoplasmic OS=Homo sapiens GN=GOT1 PE=1 SV=3	P17174	413	46.2	43.0993	12	17	12	1	367	100.012	0	0
150303_2_01FA_MoInt_HCDOT_04-(1)	Most Intense Ions	0.1% CH2O2	1	No	2	Amyloid-like protein 2 OS=Homo sapiens GN=APLP2 PE=1 SV=2	Q06481	763	86.9	23.5911	17	29	15	1	668	99.597	0	0
150303_2_01FA_MoInt_HCDOT_04-(1)	Most Intense Ions	0.1% CH2O2	1	No	2	Cell adhesion molecule 1 OS=Homo sapiens GN=CADM1 PE=1 SV=2	Q9BY67	442	48.5	25.5656	7	13	7	1	387	99.213	0	0
150303_2_01FA_MoInt_HCDOT_04-(1)	Most Intense Ions	0.1% CH2O2	1	No	2	Insulin-like growth factor-binding protein 7 OS=Homo sapiens GN=IGFBP7 PE=1 SV=1	Q16270	282	29.1	47.1631	9	27	9	1	676	98.7	0	0
150303_2_01FA_MoInt_HCDOT_04-(1)	Most Intense Ions	0.1% CH2O2	1	No	2	Complement component C6 OS=Homo sapiens GN=C6 PE=1 SV=3	P13671	934	104.7	22.591	15	23	15	1	601	98.58	0	0
150303_2_01FA_MoInt_HCDOT_04-(1)	Most Intense Ions	0.1% CH2O2	1	No	2	Secretogranin-2 OS=Homo sapiens GN=SCG2 PE=1 SV=2	P13521	617	70.9	29.0113	17	30	17	1	530	98.47	0	0
150303_2_01FA_MoInt_HCDOT_04-(1)	Most Intense Ions	0.1% CH2O2	1	No	2	Apolipoprotein A-II OS=Homo sapiens GN=APOA2 PE=1 SV=1	P02652	100	11.2	69	8	21	8	1	470	98.424	0	0
150303_2_01FA_MoInt_HCDOT_04-(1)	Most Intense Ions	0.1% CH2O2	1	No	2	Neuronal growth regulator 1 OS=Homo sapiens GN=NEGR1 PE=1 SV=3	Q7Z3B1	354	38.7	47.4576	12	17	12	1	374	97.764	0	0
150303_2_01FA_MoInt_HCDOT_04-(1)	Most Intense Ions	0.1% CH2O2	1	No	2	Extracellular superoxide dismutase [Cu-Zn] OS=Homo sapiens GN=SOD3 PE=1 SV=2	P08294	240	25.8	37.0833	8	17	8	1	503	97.392	0	0
150303_2_01FA_MoInt_HCDOT_04-(1)	Most Intense Ions	0.1% CH2O2	1	No	2	Opioid-binding protein/cell adhesion molecule OS=Homo sapiens GN=OPCML PE=1 SV=1	Q14982	345	38	31.5942	11	22	9	1	515	96.859	0	0
150303_2_01FA_MoInt_HCDOT_04-(1)	Most Intense Ions	0.1% CH2O2	1	No	2	Ganglioside GM2 activator OS=Homo sapiens GN=GM2A PE=1 SV=4	P17900	193	20.8	49.7409	11	24	11	1	497	95.947	0	0
150303_2_01FA_MoInt_HCDOT_04-(1)	Most Intense Ions	0.1% CH2O2	1	No	2	Prolow-density lipoprotein receptor-related protein 1 OS=Homo sapiens GN=LRP1 PE=1 SV=2	Q07954	4544	504.3	4.40141	13	17	13	1	331	95.137	0	0
150303_2_01FA_MoInt_HCDOT_04-(1)	Most Intense Ions	0.1% CH2O2	1	No	2	Nucleobindin-1 OS=Homo sapiens GN=NUCB1 PE=1 SV=4	Q02818	461	53.8	37.3102	14	20	13	1	405	94.36	0	0
150303_2_01FA_MoInt_HCDOT_04-(1)	Most Intense Ions	0.1% CH2O2	1	No	2	Seizure 6-like protein 2 OS=Homo sapiens GN=SEZ6L2 PE=1 SV=2	Q6UXD5	910	97.5	17.8022	13	24	12	1	437	93.833	0	0
150303_2_01FA_MoInt_HCDOT_04-(1)	Most Intense Ions	0.1% CH2O2	1	No	2	Immunoglobulin lambda constant 3 OS=Homo sapiens GN=IGLC3 PE=1 SV=1	P0DOY3	106	11.3	85.8491	6	44	2	1	1259	93.477	0	0
150303_2_01FA_MoInt_HCDOT_04-(1)	Most Intense Ions	0.1% CH2O2	1	No	2	Immunoglobulin lambda constant 2 OS=Homo sapiens GN=IGLC2 PE=1 SV=1	P0DOY2	106	11.3	85.8491	6	44	2	1	1259	93.477	0	0
150303_2_01FA_MoInt_HCDOT_04-(1)	Most Intense Ions	0.1% CH2O2	1	No	2	ProSAAS OS=Homo sapiens GN=PCSK1N PE=1 SV=1	Q9UHG2	260	27.4	35.7692	8	26	7	1	979	93.311	0	0
150303_2_01FA_MoInt_HCDOT_04-(1)	Most Intense Ions	0.1% CH2O2	1	No	2	Ribonuclease pancreatic OS=Homo sapiens GN=RNASE1 PE=1 SV=4	P07998	156	17.6	55.1282	5	67	5	1	1661	89.298	0	0
150303_2_01FA_MoInt_HCDOT_04-(1)	Most Intense Ions	0.1% CH2O2	1	No	2	Collagen alpha-1(I) chain OS=Homo sapiens GN=COL1A1 PE=1 SV=5	P02452	1464	138.9	7.9235	9	19	9	1	443	89.155	0	0
150303_2_01FA_MoInt_HCDOT_04-(1)	Most Intense Ions	0.1% CH2O2	1	No	2	Contactin-associated protein-like 4 OS=Homo sapiens GN=CNTNAP4 PE=1 SV=3	Q9C0A0	1308	145.2	14.3731	12	18	12	1	423	88.694	0	0
150303_2_01FA_MoInt_HCDOT_04-(1)	Most Intense Ions	0.1% CH2O2	1	No	2	Complement C1q subcomponent subunit B OS=Homo sapiens GN=C1QB PE=1 SV=3	P02746	253	26.7	37.1542	8	22	8	1	425	87.908	0	0
150303_2_01FA_MoInt_HCDOT_04-(1)	Most Intense Ions	0.1% CH2O2	1	No	2	Phosphatidylethanolamine-binding protein 4 OS=Homo sapiens GN=PEBP4 PE=1 SV=3	Q96S96	227	25.7	55.9471	11	30	11	1	600	87.257	0	0
150303_2_01FA_MoInt_HCDOT_04-(1)	Most Intense Ions	0.1% CH2O2	1	No	2	Beta-2-microglobulin OS=Homo sapiens GN=B2M PE=1 SV=1	P61769	119	13.7	52.1008	6	29	6	1	560	87.131	0	0
150303_2_01FA_MoInt_HCDOT_04-(1)	Most Intense Ions	0.1% CH2O2	1	No	2	Cell surface glycoprotein MUC18 OS=Homo sapiens GN=MCAM PE=1 SV=2	P43121	646	71.6	28.0186	13	22	13	1	582	86.45	0	0
150303_2_01FA_MoInt_HCDOT_04-(1)	Most Intense Ions	0.1% CH2O2	1	No	2	Proenkephalin-A OS=Homo sapiens GN=PENK PE=1 SV=1	P01210	267	30.8	28.4644	6	14	6	1	369	86.382	0	0
150303_2_01FA_MoInt_HCDOT_04-(1)	Most Intense Ions	0.1% CH2O2	1	No	2	Complement factor H-related protein 1 OS=Homo sapiens GN=CFHR1 PE=1 SV=2	Q03591	330	37.6	33.9394	9	22	3	1	760	86.368	0	0
150303_2_01FA_MoInt_HCDOT_04-(1)	Most Intense Ions	0.1% CH2O2	1	No	2	Alpha-1-acid glycoprotein 2 OS=Homo sapiens GN=ORM2 PE=1 SV=2	P19652	201	23.6	42.7861	7	48	5	1	893	85.576	0	0
150303_2_01FA_MoInt_HCDOT_04-(1)	Most Intense Ions	0.1% CH2O2	1	No	2	Plasma kallikrein OS=Homo sapiens GN=KLKB1 PE=1 SV=1	P03952	638	71.3	24.1379	14	19	14	1	529	85.256	0	0
150303_2_01FA_MoInt_HCDOT_04-(1)	Most Intense Ions	0.1% CH2O2	1	No	2	UPF0764 protein C16orf89 OS=Homo sapiens GN=C16orf89 PE=1 SV=2	Q6UX73	402	45.4	23.3831	11	20	11	1	561	84.452	0	0
150303_2_01FA_MoInt_HCDOT_04-(1)	Most Intense Ions	0.1% CH2O2	1	No	2	Immunoglobulin superfamily member 8 OS=Homo sapiens GN=IGSF8 PE=1 SV=1	Q969P0	613	65	18.2708	10	15	10	1	588	84.13	0	0
150303_2_01FA_MoInt_HCDOT_04-(1)	Most Intense Ions	0.1% CH2O2	1	No	2	Collagen alpha-1(XVIII) chain OS=Homo sapiens GN=COL18A1 PE=1 SV=5	P39060	1754	178.1	7.29761	10	17	10	1	570	81.97	0	0
150303_2_01FA_MoInt_HCDOT_04-(1)	Most Intense Ions	0.1% CH2O2	1	No	2	Complement component C8 gamma chain OS=Homo sapiens GN=C8G PE=1 SV=3	P07360	202	22.3	50.9901	8	14	8	1	425	81.432	0	0
150303_2_01FA_MoInt_HCDOT_04-(1)	Most Intense Ions	0.1% CH2O2	1	No	2	Neurotrimin OS=Homo sapiens GN=NTM PE=1 SV=1	Q9P121	344	37.9	33.7209	11	22	9	1	751	81.378	0	0
150303_2_01FA_MoInt_HCDOT_04-(1)	Most Intense Ions	0.1% CH2O2	1	No	2	Insulin-like growth factor-binding protein complex acid labile subunit OS=Homo sapiens GN=IGFALS PE=1 SV=1	P35858	605	66	25.9504	10	15	10	1	334	81.134	0	0
150303_2_01FA_MoInt_HCDOT_04-(1)	Most Intense Ions	0.1% CH2O2	1	No	2	Neuronal pentraxin receptor OS=Homo sapiens GN=NPTXR PE=3 SV=2	O95502	500	52.8	26.8	10	20	10	1	419	80.498	0	0
150303_2_01FA_MoInt_HCDOT_04-(1)	Most Intense Ions	0.1% CH2O2	1	No	2	SPARC OS=Homo sapiens GN=SPARC PE=1 SV=1	P09486	303	34.6	38.2838	9	21	9	1	525	80.3	0	0
150303_2_01FA_MoInt_HCDOT_04-(1)	Most Intense Ions	0.1% CH2O2	1	No	2	Corticosteroid-binding globulin OS=Homo sapiens GN=SERPINA6 PE=1 SV=1	P08185	405	45.1	35.3086	8	11	8	1	470	79.372	0	0
150303_2_01FA_MoInt_HCDOT_04-(1)	Most Intense Ions	0.1% CH2O2	1	No	2	Biotinidase OS=Homo sapiens GN=BTD PE=1 SV=2	P43251	543	61.1	19.1529	8	17	8	1	533	79.13	0	0
150303_2_01FA_MoInt_HCDOT_04-(1)	Most Intense Ions	0.1% CH2O2	1	No	2	Plexin-B2 OS=Homo sapiens GN=PLXNB2 PE=1 SV=3	O15031	1838	205	11.7519	14	16	14	1	289	78.896	0	0
150303_2_01FA_MoInt_HCDOT_04-(1)	Most Intense Ions	0.1% CH2O2	1	No	2	Tripeptidyl-peptidase 1 OS=Homo sapiens GN=TPP1 PE=1 SV=2	O14773	563	61.2	27.3535	8	14	8	1	240	78.333	0	0
150303_2_01FA_MoInt_HCDOT_04-(1)	Most Intense Ions	0.1% CH2O2	1	No	2	WAP, Kazal, immunoglobulin, Kunitz and NTR domain-containing protein 2 OS=Homo sapiens GN=WFIKKN2 PE=1 SV=1	Q8TEU8	576	63.9	19.2708	10	18	10	1	434	77.956	0	0
150303_2_01FA_MoInt_HCDOT_04-(1)	Most Intense Ions	0.1% CH2O2	1	No	2	Fibulin-2 OS=Homo sapiens GN=FBLN2 PE=1 SV=2	P98095	1184	126.5	17.7365	14	14	14	1	244	77.909	0	0
150303_2_01FA_MoInt_HCDOT_04-(1)	Most Intense Ions	0.1% CH2O2	1	No	2	Serum paraoxonase/arylesterase 1 OS=Homo sapiens GN=PON1 PE=1 SV=3	P27169	355	39.7	44.2254	10	20	10	1	694	75.91	0	0
150303_2_01FA_MoInt_HCDOT_04-(1)	Most Intense Ions	0.1% CH2O2	1	No	2	Receptor-type tyrosine-protein phosphatase zeta OS=Homo sapiens GN=PTPRZ1 PE=1 SV=4	P23471	2315	254.4	4.70842	8	16	8	1	456	75.847	0	0
150303_2_01FA_MoInt_HCDOT_04-(1)	Most Intense Ions	0.1% CH2O2	1	No	2	Immunoglobulin lambda-1 light chain OS=Homo sapiens PE=1 SV=1	P0DOX8	216	22.8	45.8333	7	37	3	1	887	73.936	0	0
150303_2_01FA_MoInt_HCDOT_04-(1)	Most Intense Ions	0.1% CH2O2	1	No	2	Immunoglobulin lambda-like polypeptide 5 OS=Homo sapiens GN=IGLL5 PE=2 SV=2	B9A064	214	23	46.2617	7	37	3	1	887	73.936	0	0
150303_2_01FA_MoInt_HCDOT_04-(1)	Most Intense Ions	0.1% CH2O2	1	No	2	Pregnancy zone protein OS=Homo sapiens GN=PZP PE=1 SV=4	P20742	1482	163.8	6.68016	8	28	8	1	766	73.894	0	0
150303_2_01FA_MoInt_HCDOT_04-(1)	Most Intense Ions	0.1% CH2O2	1	No	2	Fructose-bisphosphate aldolase A OS=Homo sapiens GN=ALDOA PE=1 SV=2	P04075	364	39.4	44.2308	12	16	10	1	209	73.827	0	0
150303_2_01FA_MoInt_HCDOT_04-(1)	Most Intense Ions	0.1% CH2O2	1	No	2	Complement factor D OS=Homo sapiens GN=CFD PE=1 SV=5	P00746	253	27	30.4348	5	11	5	1	196	72.78	0	0
150303_2_01FA_MoInt_HCDOT_04-(1)	Most Intense Ions	0.1% CH2O2	1	No	2	78 kDa glucose-regulated protein OS=Homo sapiens GN=HSPA5 PE=1 SV=2	P11021	654	72.3	19.5719	10	12	9	1	284	72.605	0	0
150303_2_01FA_MoInt_HCDOT_04-(1)	Most Intense Ions	0.1% CH2O2	1	No	2	Cadherin-13 OS=Homo sapiens GN=CDH13 PE=1 SV=1	P55290	713	78.2	12.4825	8	15	8	1	465	72.562	0	0
150303_2_01FA_MoInt_HCDOT_04-(1)	Most Intense Ions	0.1% CH2O2	1	No	2	Cadherin-2 OS=Homo sapiens GN=CDH2 PE=1 SV=4	P19022	906	99.7	10.7064	9	41	9	1	538	72.497	0	0
150303_2_01FA_MoInt_HCDOT_04-(1)	Most Intense Ions	0.1% CH2O2	1	No	2	Immunoglobulin lambda constant 1 OS=Homo sapiens GN=IGLC1 PE=1 SV=1	P0CG04	106	11.3	85.8491	6	28	2	1	667	71.648	0	0
150303_2_01FA_MoInt_HCDOT_04-(1)	Most Intense Ions	0.1% CH2O2	1	No	2	EGF-containing fibulin-like extracellular matrix protein 2 OS=Homo sapiens GN=EFEMP2 PE=1 SV=3	O95967	443	49.4	34.0858	10	14	10	1	247	70.08	0	0
150303_2_01FA_MoInt_HCDOT_04-(1)	Most Intense Ions	0.1% CH2O2	1	No	2	Insulin-like growth factor-binding protein 4 OS=Homo sapiens GN=IGFBP4 PE=1 SV=2	P22692	258	27.9	27.1318	6	11	6	1	256	69.244	0	0
150303_2_01FA_MoInt_HCDOT_04-(1)	Most Intense Ions	0.1% CH2O2	1	No	2	Immunoglobulin alpha-2 heavy chain OS=Homo sapiens PE=1 SV=1	P0DOX2	455	48.9	24.8352	11	42	4	1	748	68.869	0	0
150303_2_01FA_MoInt_HCDOT_04-(1)	Most Intense Ions	0.1% CH2O2	1	No	2	Actin, alpha skeletal muscle OS=Homo sapiens GN=ACTA1 PE=1 SV=1	P68133	377	42	24.1379	8	20	8	1	564	67.905	0	0
150303_2_01FA_MoInt_HCDOT_04-(1)	Most Intense Ions	0.1% CH2O2	1	No	2	Actin, gamma-enteric smooth muscle OS=Homo sapiens GN=ACTG2 PE=1 SV=1	P63267	376	41.9	24.2021	8	20	8	1	564	67.905	0	0
150303_2_01FA_MoInt_HCDOT_04-(1)	Most Intense Ions	0.1% CH2O2	1	No	2	Actin, aortic smooth muscle OS=Homo sapiens GN=ACTA2 PE=1 SV=1	P62736	377	42	24.1379	8	20	8	1	564	67.905	0	0
150303_2_01FA_MoInt_HCDOT_04-(1)	Most Intense Ions	0.1% CH2O2	1	No	2	Actin, alpha cardiac muscle 1 OS=Homo sapiens GN=ACTC1 PE=1 SV=1	P68032	377	42	24.1379	8	20	8	1	564	67.905	0	0
150303_2_01FA_MoInt_HCDOT_04-(1)	Most Intense Ions	0.1% CH2O2	1	No	2	Immunoglobulin superfamily containing leucine-rich repeat protein OS=Homo sapiens GN=ISLR PE=2 SV=1	O14498	428	46	20.0935	6	12	6	1	322	67.513	0	0
150303_2_01FA_MoInt_HCDOT_04-(1)	Most Intense Ions	0.1% CH2O2	1	No	2	Immunoglobulin lambda constant 6 OS=Homo sapiens GN=IGLC6 PE=1 SV=1	P0CF74	106	11.3	50.9434	4	40	1	1	1104	67.395	0	0
150303_2_01FA_MoInt_HCDOT_04-(1)	Most Intense Ions	0.1% CH2O2	1	No	2	Thyroxine-binding globulin OS=Homo sapiens GN=SERPINA7 PE=1 SV=2	P05543	415	46.3	31.8072	9	13	9	1	360	66.523	0	0
150303_2_01FA_MoInt_HCDOT_04-(1)	Most Intense Ions	0.1% CH2O2	1	No	2	Heparin cofactor 2 OS=Homo sapiens GN=SERPIND1 PE=1 SV=3	P05546	499	57	21.2425	11	20	11	1	329	65.767	0	0
150303_2_01FA_MoInt_HCDOT_04-(1)	Most Intense Ions	0.1% CH2O2	1	No	2	Collagen alpha-2(I) chain OS=Homo sapiens GN=COL1A2 PE=1 SV=7	P08123	1366	129.2	7.9795	7	13	7	1	182	65.302	0	0
150303_2_01FA_MoInt_HCDOT_04-(1)	Most Intense Ions	0.1% CH2O2	1	No	2	Phosphatidylcholine-sterol acyltransferase OS=Homo sapiens GN=LCAT PE=1 SV=1	P04180	440	49.5	22.7273	7	15	7	1	414	64.839	0	0
150303_2_01FA_MoInt_HCDOT_04-(1)	Most Intense Ions	0.1% CH2O2	1	No	2	POTE ankyrin domain family member E OS=Homo sapiens GN=POTEE PE=2 SV=3	Q6S8J3	1075	121.3	7.44186	6	16	6	1	556	64.066	0	0
150303_2_01FA_MoInt_HCDOT_04-(1)	Most Intense Ions	0.1% CH2O2	1	No	2	Complement C1r subcomponent-like protein OS=Homo sapiens GN=C1RL PE=1 SV=2	Q9NZP8	487	53.5	16.2218	8	14	5	1	314	63.875	0	0
150303_2_01FA_MoInt_HCDOT_04-(1)	Most Intense Ions	0.1% CH2O2	1	No	2	Carboxypeptidase B2 OS=Homo sapiens GN=CPB2 PE=1 SV=2	Q96IY4	423	48.4	28.3688	9	13	9	1	228	63.793	0	0
150303_2_01FA_MoInt_HCDOT_04-(1)	Most Intense Ions	0.1% CH2O2	1	No	2	Seizure protein 6 homolog OS=Homo sapiens GN=SEZ6 PE=1 SV=2	Q53EL9	994	107.4	14.3863	10	14	10	1	316	63.612	0	0
150303_2_01FA_MoInt_HCDOT_04-(1)	Most Intense Ions	0.1% CH2O2	1	No	2	Adhesion G protein-coupled receptor L1 OS=Homo sapiens GN=ADGRL1 PE=1 SV=1	O94910	1474	162.6	10.3121	10	16	10	1	291	63.403	0	0
150303_2_01FA_MoInt_HCDOT_04-(1)	Most Intense Ions	0.1% CH2O2	1	No	2	Peptidase inhibitor 16 OS=Homo sapiens GN=PI16 PE=1 SV=1	Q6UXB8	463	49.4	20.5184	8	11	8	1	270	63.33	0	0
150303_2_01FA_MoInt_HCDOT_04-(1)	Most Intense Ions	0.1% CH2O2	1	No	2	Carboxypeptidase Q OS=Homo sapiens GN=CPQ PE=1 SV=1	Q9Y646	472	51.9	24.3644	8	12	8	1	333	62.99	0	0
150303_2_01FA_MoInt_HCDOT_04-(1)	Most Intense Ions	0.1% CH2O2	1	No	2	V-type proton ATPase subunit S1 OS=Homo sapiens GN=ATP6AP1 PE=1 SV=2	Q15904	470	52	15.1064	5	12	5	1	438	62.585	0	0
150303_2_01FA_MoInt_HCDOT_04-(1)	Most Intense Ions	0.1% CH2O2	1	No	2	Metalloproteinase inhibitor 2 OS=Homo sapiens GN=TIMP2 PE=1 SV=2	P16035	220	24.4	36.3636	8	13	8	1	258	62.066	0	0
150303_2_01FA_MoInt_HCDOT_04-(1)	Most Intense Ions	0.1% CH2O2	1	No	2	Complement C1q subcomponent subunit C OS=Homo sapiens GN=C1QC PE=1 SV=3	P02747	245	25.8	39.5918	8	19	8	1	516	61.753	0	0
150303_2_01FA_MoInt_HCDOT_04-(1)	Most Intense Ions	0.1% CH2O2	1	No	2	Olfactomedin-like protein 3 OS=Homo sapiens GN=OLFML3 PE=2 SV=1	Q9NRN5	406	46	37.931	11	18	11	1	308	61.275	0	0
150303_2_01FA_MoInt_HCDOT_04-(1)	Most Intense Ions	0.1% CH2O2	1	No	2	Ribonuclease T2 OS=Homo sapiens GN=RNASET2 PE=1 SV=2	O00584	256	29.5	32.0312	8	16	8	1	294	61.117	0	0
150303_2_01FA_MoInt_HCDOT_04-(1)	Most Intense Ions	0.1% CH2O2	1	No	2	Tyrosine-protein phosphatase non-receptor type substrate 1 OS=Homo sapiens GN=SIRPA PE=1 SV=2	P78324	504	54.9	22.2222	10	16	10	1	347	60.804	0	0
150303_2_01FA_MoInt_HCDOT_04-(1)	Most Intense Ions	0.1% CH2O2	1	No	2	Mannosyl-oligosaccharide 1,2-alpha-mannosidase IA OS=Homo sapiens GN=MAN1A1 PE=1 SV=3	P33908	653	72.9	22.6646	11	15	11	1	196	60.703	0	0
150303_2_01FA_MoInt_HCDOT_04-(1)	Most Intense Ions	0.1% CH2O2	1	No	2	Leucine-rich repeat-containing protein 4B OS=Homo sapiens GN=LRRC4B PE=2 SV=3	Q9NT99	713	76.4	22.8612	11	12	11	1	169	60.083	0	0
150303_2_01FA_MoInt_HCDOT_04-(1)	Most Intense Ions	0.1% CH2O2	1	No	2	Keratin, type II cytoskeletal 1 OS=Homo sapiens GN=KRT1 PE=1 SV=6	P04264	644	66	17.0807	10	14	10	1	345	60.047	0	0
150303_2_01FA_MoInt_HCDOT_04-(1)	Most Intense Ions	0.1% CH2O2	1	No	2	Vascular cell adhesion protein 1 OS=Homo sapiens GN=VCAM1 PE=1 SV=1	P19320	739	81.2	20.9743	10	13	10	1	264	59.303	0	0
150303_2_01FA_MoInt_HCDOT_04-(1)	Most Intense Ions	0.1% CH2O2	1	No	2	Nidogen-1 OS=Homo sapiens GN=NID1 PE=1 SV=3	P14543	1247	136.3	9.14194	9	12	9	1	228	57.737	0	0
150303_2_01FA_MoInt_HCDOT_04-(1)	Most Intense Ions	0.1% CH2O2	1	No	2	Lymphocyte antigen 6H OS=Homo sapiens GN=LY6H PE=1 SV=1	O94772	140	14.7	29.2857	4	11	4	1	421	57.637	0	0
150303_2_01FA_MoInt_HCDOT_04-(1)	Most Intense Ions	0.1% CH2O2	1	No	2	Sex hormone-binding globulin OS=Homo sapiens GN=SHBG PE=1 SV=2	P04278	402	43.8	34.8259	8	9	8	1	148	57.148	0	0
150303_2_01FA_MoInt_HCDOT_04-(1)	Most Intense Ions	0.1% CH2O2	1	No	2	Thy-1 membrane glycoprotein OS=Homo sapiens GN=THY1 PE=1 SV=2	P04216	161	17.9	24.8447	4	9	4	1	359	57.059	0	0
150303_2_01FA_MoInt_HCDOT_04-(1)	Most Intense Ions	0.1% CH2O2	1	No	2	Kallistatin OS=Homo sapiens GN=SERPINA4 PE=1 SV=3	P29622	427	48.5	23.6534	8	10	8	1	268	56.889	0	0
150303_2_01FA_MoInt_HCDOT_04-(1)	Most Intense Ions	0.1% CH2O2	1	No	2	Immunoglobulin lambda constant 7 OS=Homo sapiens GN=IGLC7 PE=1 SV=3	A0M8Q6	106	11.2	36.7925	3	37	1	1	1088	56.052	0	0
150303_2_01FA_MoInt_HCDOT_04-(1)	Most Intense Ions	0.1% CH2O2	1	No	2	Neural proliferation differentiation and control protein 1 OS=Homo sapiens GN=NPDC1 PE=1 SV=2	Q9NQX5	325	34.5	12.9231	3	8	3	1	344	55.544	0	0
150303_2_01FA_MoInt_HCDOT_04-(1)	Most Intense Ions	0.1% CH2O2	1	No	2	Protein NOV homolog OS=Homo sapiens GN=NOV PE=1 SV=1	P48745	357	39.1	33.3333	9	16	9	1	253	55.402	0	0
150303_2_01FA_MoInt_HCDOT_04-(1)	Most Intense Ions	0.1% CH2O2	1	No	2	C4b-binding protein alpha chain OS=Homo sapiens GN=C4BPA PE=1 SV=2	P04003	597	67	9.54774	4	6	4	1	266	53.519	0	0
150303_2_01FA_MoInt_HCDOT_04-(1)	Most Intense Ions	0.1% CH2O2	1	No	2	Interleukin-6 receptor subunit beta OS=Homo sapiens GN=IL6ST PE=1 SV=2	P40189	918	103.5	12.7451	9	14	9	1	251	53.197	0	0
150303_2_01FA_MoInt_HCDOT_04-(1)	Most Intense Ions	0.1% CH2O2	1	No	2	Testican-1 OS=Homo sapiens GN=SPOCK1 PE=1 SV=1	Q08629	439	49.1	27.5626	9	12	8	1	369	52.97	0	0
150303_2_01FA_MoInt_HCDOT_04-(1)	Most Intense Ions	0.1% CH2O2	1	No	2	Gamma-enolase OS=Homo sapiens GN=ENO2 PE=1 SV=3	P09104	434	47.2	32.7189	9	12	8	1	303	52.712	0	0
150303_2_01FA_MoInt_HCDOT_04-(1)	Most Intense Ions	0.1% CH2O2	1	No	2	Cathepsin L1 OS=Homo sapiens GN=CTSL PE=1 SV=2	P07711	333	37.5	23.4234	7	9	7	1	224	51.827	0	0
150303_2_01FA_MoInt_HCDOT_04-(1)	Most Intense Ions	0.1% CH2O2	1	No	2	Glyceraldehyde-3-phosphate dehydrogenase OS=Homo sapiens GN=GAPDH PE=1 SV=3	P04406	335	36	33.4328	8	12	8	1	375	51.619	0	0
150303_2_01FA_MoInt_HCDOT_04-(1)	Most Intense Ions	0.1% CH2O2	1	No	2	Seizure 6-like protein OS=Homo sapiens GN=SEZ6L PE=1 SV=1	Q9BYH1	1024	111.7	10.3516	8	10	7	1	154	51.428	0	0
150303_2_01FA_MoInt_HCDOT_04-(1)	Most Intense Ions	0.1% CH2O2	1	No	2	GDNF family receptor alpha-2 OS=Homo sapiens GN=GFRA2 PE=2 SV=2	O00451	464	51.5	13.3621	5	7	5	1	149	51.38	0	0
150303_2_01FA_MoInt_HCDOT_04-(1)	Most Intense Ions	0.1% CH2O2	1	No	2	Di-N-acetylchitobiase OS=Homo sapiens GN=CTBS PE=1 SV=1	Q01459	385	43.7	21.5584	5	5	5	1	209	51.155	0	0
150303_2_01FA_MoInt_HCDOT_04-(1)	Most Intense Ions	0.1% CH2O2	1	No	2	Versican core protein OS=Homo sapiens GN=VCAN PE=1 SV=3	P13611	3396	372.6	3.56302	9	12	9	1	280	50.942	0	0
150303_2_01FA_MoInt_HCDOT_04-(1)	Most Intense Ions	0.1% CH2O2	1	No	2	Keratin, type I cytoskeletal 9 OS=Homo sapiens GN=KRT9 PE=1 SV=3	P35527	623	62	27.7689	10	11	9	1	213	50.812	0	0
150303_2_01FA_MoInt_HCDOT_04-(1)	Most Intense Ions	0.1% CH2O2	1	No	2	Osteomodulin OS=Homo sapiens GN=OMD PE=1 SV=1	Q99983	421	49.5	19.9525	7	13	7	1	221	50.763	0	0
150303_2_01FA_MoInt_HCDOT_04-(1)	Most Intense Ions	0.1% CH2O2	1	No	2	CD59 glycoprotein OS=Homo sapiens GN=CD59 PE=1 SV=1	P13987	128	14.2	40.625	7	9	7	1	154	50.492	0	0
150303_2_01FA_MoInt_HCDOT_04-(1)	Most Intense Ions	0.1% CH2O2	1	No	2	Follistatin-related protein 4 OS=Homo sapiens GN=FSTL4 PE=2 SV=3	Q6MZW2	842	93	15.0831	8	11	7	1	293	50.202	0	0
150303_2_01FA_MoInt_HCDOT_04-(1)	Most Intense Ions	0.1% CH2O2	1	No	2	Fibulin-5 OS=Homo sapiens GN=FBLN5 PE=1 SV=1	Q9UBX5	448	50.1	18.75	7	15	7	1	281	49.795	0	0
150303_2_01FA_MoInt_HCDOT_04-(1)	Most Intense Ions	0.1% CH2O2	1	No	2	Phosphatidylinositol-glycan-specific phospholipase D OS=Homo sapiens GN=GPLD1 PE=1 SV=3	P80108	840	92.3	14.1667	8	10	8	1	296	49.399	0	0
150303_2_01FA_MoInt_HCDOT_04-(1)	Most Intense Ions	0.1% CH2O2	1	No	2	Alpha-enolase OS=Homo sapiens GN=ENO1 PE=1 SV=2	P06733	434	47.1	25.576	7	12	6	1	309	49.376	0	0
150303_2_01FA_MoInt_HCDOT_04-(1)	Most Intense Ions	0.1% CH2O2	1	No	2	Neurexin-1-beta OS=Homo sapiens GN=NRXN1 PE=1 SV=2	P58400	442	46.8	20.362	6	7	6	1	263	49.329	0	0
150303_2_01FA_MoInt_HCDOT_04-(1)	Most Intense Ions	0.1% CH2O2	1	No	2	Protocadherin alpha-C2 OS=Homo sapiens GN=PCDHAC2 PE=2 SV=1	Q9Y5I4	1007	109.4	9.23535	6	6	6	1	191	49.22	0	0
150303_2_01FA_MoInt_HCDOT_04-(1)	Most Intense Ions	0.1% CH2O2	1	No	2	Neurexin-3-beta OS=Homo sapiens GN=NRXN3 PE=1 SV=4	Q9HDB5	637	69.3	9.26217	4	7	4	1	302	48.571	0	0
150303_2_01FA_MoInt_HCDOT_04-(1)	Most Intense Ions	0.1% CH2O2	1	No	2	Protein O-linked-mannose beta-1,2-N-acetylglucosaminyltransferase 1 OS=Homo sapiens GN=POMGNT1 PE=1 SV=2	Q8WZA1	660	75.2	23.0303	10	16	10	1	216	48.507	0	0
150303_2_01FA_MoInt_HCDOT_04-(1)	Most Intense Ions	0.1% CH2O2	1	No	2	Glutathione S-transferase P OS=Homo sapiens GN=GSTP1 PE=1 SV=2	P09211	210	23.3	41.9048	4	6	4	1	246	47.581	0	0
150303_2_01FA_MoInt_HCDOT_04-(1)	Most Intense Ions	0.1% CH2O2	1	No	2	Immunoglobulin heavy constant alpha 2 OS=Homo sapiens GN=IGHA2 PE=1 SV=4	P01877	340	36.6	21.1765	8	36	2	1	593	46.994	0	0
150303_2_01FA_MoInt_HCDOT_04-(1)	Most Intense Ions	0.1% CH2O2	1	No	2	Inter-alpha-trypsin inhibitor heavy chain H5 OS=Homo sapiens GN=ITIH5 PE=2 SV=2	Q86UX2	942	104.5	17.6221	11	13	11	1	237	46.903	0	0
150303_2_01FA_MoInt_HCDOT_04-(1)	Most Intense Ions	0.1% CH2O2	1	No	2	Ribonuclease 4 OS=Homo sapiens GN=RNASE4 PE=1 SV=3	P34096	147	16.8	31.9728	5	8	5	1	204	46.674	0	0
150303_2_01FA_MoInt_HCDOT_04-(1)	Most Intense Ions	0.1% CH2O2	1	No	2	Intercellular adhesion molecule 5 OS=Homo sapiens GN=ICAM5 PE=1 SV=3	Q9UMF0	924	97.1	14.3939	8	9	8	1	236	46.308	0	0
150303_2_01FA_MoInt_HCDOT_04-(1)	Most Intense Ions	0.1% CH2O2	1	No	2	Delta and Notch-like epidermal growth factor-related receptor OS=Homo sapiens GN=DNER PE=1 SV=1	Q8NFT8	737	78.4	7.86974	4	7	4	1	345	46.159	0	0
150303_2_01FA_MoInt_HCDOT_04-(1)	Most Intense Ions	0.1% CH2O2	1	No	2	Lysosomal Pro-X carboxypeptidase OS=Homo sapiens GN=PRCP PE=1 SV=1	P42785	496	55.8	12.2984	5	6	5	1	197	46.139	0	0
150303_2_01FA_MoInt_HCDOT_04-(1)	Most Intense Ions	0.1% CH2O2	1	No	2	Soluble calcium-activated nucleotidase 1 OS=Homo sapiens GN=CANT1 PE=1 SV=1	Q8WVQ1	401	44.8	26.4339	8	10	8	1	202	45.848	0	0
150303_2_01FA_MoInt_HCDOT_04-(1)	Most Intense Ions	0.1% CH2O2	1	No	2	Receptor-type tyrosine-protein phosphatase-like N OS=Homo sapiens GN=PTPRN PE=1 SV=1	Q16849	979	105.8	8.88662	6	7	6	1	164	45.534	0	0
150303_2_01FA_MoInt_HCDOT_04-(1)	Most Intense Ions	0.1% CH2O2	1	No	2	Cadherin-15 OS=Homo sapiens GN=CDH15 PE=1 SV=1	P55291	814	88.9	11.6708	7	10	7	1	184	45.323	0	0
150303_2_01FA_MoInt_HCDOT_04-(1)	Most Intense Ions	0.1% CH2O2	1	No	2	Ephrin-B2 OS=Homo sapiens GN=EFNB2 PE=1 SV=1	P52799	333	36.9	22.2222	5	9	5	1	203	45.235	0	0
150303_2_01FA_MoInt_HCDOT_04-(1)	Most Intense Ions	0.1% CH2O2	1	No	2	Latent-transforming growth factor beta-binding protein 4 OS=Homo sapiens GN=LTBP4 PE=1 SV=2	Q8N2S1	1624	173.3	12.3153	13	13	13	1	135	44.59	0	0
150303_2_01FA_MoInt_HCDOT_04-(1)	Most Intense Ions	0.1% CH2O2	1	No	2	Receptor-type tyrosine-protein phosphatase gamma OS=Homo sapiens GN=PTPRG PE=1 SV=4	P23470	1445	161.9	6.02076	5	6	5	1	143	44.494	0	0
150303_2_01FA_MoInt_HCDOT_04-(1)	Most Intense Ions	0.1% CH2O2	1	No	2	Fibroleukin OS=Homo sapiens GN=FGL2 PE=1 SV=1	Q14314	439	50.2	17.7677	4	7	4	1	150	44.367	0	0
150303_2_01FA_MoInt_HCDOT_04-(1)	Most Intense Ions	0.1% CH2O2	1	No	2	Cell growth regulator with EF hand domain protein 1 OS=Homo sapiens GN=CGREF1 PE=2 SV=2	Q99674	301	31.9	32.5581	6	9	6	1	201	44.064	0	0
150303_2_01FA_MoInt_HCDOT_04-(1)	Most Intense Ions	0.1% CH2O2	1	No	2	Moesin OS=Homo sapiens GN=MSN PE=1 SV=3	P26038	577	67.8	16.1179	9	14	9	1	265	44.009	0	0
150303_2_01FA_MoInt_HCDOT_04-(1)	Most Intense Ions	0.1% CH2O2	1	No	2	Complement factor H-related protein 3 OS=Homo sapiens GN=CFHR3 PE=1 SV=2	Q02985	330	37.3	13.3333	5	9	2	1	145	44.004	0	0
150303_2_01FA_MoInt_HCDOT_04-(1)	Most Intense Ions	0.1% CH2O2	1	No	2	Agrin OS=Homo sapiens GN=AGRN PE=1 SV=5	O00468	2067	217.1	6.5312	9	12	9	1	181	43.927	0	0
150303_2_01FA_MoInt_HCDOT_04-(1)	Most Intense Ions	0.1% CH2O2	1	No	2	POTE ankyrin domain family member F OS=Homo sapiens GN=POTEF PE=1 SV=2	A5A3E0	1075	121.4	5.30233	5	14	5	1	488	43.496	0	0
150303_2_01FA_MoInt_HCDOT_04-(1)	Most Intense Ions	0.1% CH2O2	1	No	2	Receptor-type tyrosine-protein phosphatase S OS=Homo sapiens GN=PTPRS PE=1 SV=3	Q13332	1948	216.9	5.80082	6	8	6	1	156	43.35	0	0
150303_2_01FA_MoInt_HCDOT_04-(1)	Most Intense Ions	0.1% CH2O2	1	No	2	Superoxide dismutase [Cu-Zn] OS=Homo sapiens GN=SOD1 PE=1 SV=2	P00441	154	15.9	27.9221	5	12	5	1	289	43.11	0	0
150303_2_01FA_MoInt_HCDOT_04-(1)	Most Intense Ions	0.1% CH2O2	1	No	2	Hyaluronan-binding protein 2 OS=Homo sapiens GN=HABP2 PE=1 SV=1	Q14520	560	62.6	15.1786	6	11	6	1	223	42.382	0	0
150303_2_01FA_MoInt_HCDOT_04-(1)	Most Intense Ions	0.1% CH2O2	1	No	2	Phosphatidylethanolamine-binding protein 1 OS=Homo sapiens GN=PEBP1 PE=1 SV=3	P30086	187	21	31.016	3	4	3	1	209	42.121	0	0
150303_2_01FA_MoInt_HCDOT_04-(1)	Most Intense Ions	0.1% CH2O2	1	No	2	Cell adhesion molecule 4 OS=Homo sapiens GN=CADM4 PE=1 SV=1	Q8NFZ8	388	42.8	18.299	5	7	5	1	234	41.881	0	0
150303_2_01FA_MoInt_HCDOT_04-(1)	Most Intense Ions	0.1% CH2O2	1	No	2	Vasorin OS=Homo sapiens GN=VASN PE=1 SV=1	Q6EMK4	673	71.7	8.02377	4	5	4	1	219	40.8	0	0
150303_2_01FA_MoInt_HCDOT_04-(1)	Most Intense Ions	0.1% CH2O2	1	No	2	Endonuclease domain-containing 1 protein OS=Homo sapiens GN=ENDOD1 PE=1 SV=2	O94919	500	55	16	6	6	6	1	172	40.687	0	0
150303_2_01FA_MoInt_HCDOT_04-(1)	Most Intense Ions	0.1% CH2O2	1	No	2	Macrophage colony-stimulating factor 1 OS=Homo sapiens GN=CSF1 PE=1 SV=2	P09603	554	60.1	12.9964	5	10	5	1	149	40.669	0	0
150303_2_01FA_MoInt_HCDOT_04-(1)	Most Intense Ions	0.1% CH2O2	1	No	2	Dihydropteridine reductase OS=Homo sapiens GN=QDPR PE=1 SV=2	P09417	244	25.8	44.6721	7	10	7	1	169	40.505	0	0
150303_2_01FA_MoInt_HCDOT_04-(1)	Most Intense Ions	0.1% CH2O2	1	No	2	Pro-cathepsin H OS=Homo sapiens GN=CTSH PE=1 SV=4	P09668	335	37.4	13.4328	3	4	3	1	172	39.692	0	0
150303_2_01FA_MoInt_HCDOT_04-(1)	Most Intense Ions	0.1% CH2O2	1	No	2	Receptor-type tyrosine-protein phosphatase F OS=Homo sapiens GN=PTPRF PE=1 SV=2	P10586	1907	212.7	6.44992	7	11	6	1	243	39.623	0	0
150303_2_01FA_MoInt_HCDOT_04-(1)	Most Intense Ions	0.1% CH2O2	1	No	2	Retinoic acid receptor responder protein 2 OS=Homo sapiens GN=RARRES2 PE=1 SV=1	Q99969	163	18.6	27.6074	4	10	4	1	276	38.341	0	0
150303_2_01FA_MoInt_HCDOT_04-(1)	Most Intense Ions	0.1% CH2O2	1	No	2	Signal-regulatory protein beta-1 isoform 3 OS=Homo sapiens GN=SIRPB1 PE=1 SV=1	Q5TFQ8	398	43.3	17.0854	6	9	6	1	160	38.325	0	0
150303_2_01FA_MoInt_HCDOT_04-(1)	Most Intense Ions	0.1% CH2O2	1	No	2	Major prion protein OS=Homo sapiens GN=PRNP PE=1 SV=1	P04156	253	27.6	20.9486	5	14	5	1	431	38.088	0	0
150303_2_01FA_MoInt_HCDOT_04-(1)	Most Intense Ions	0.1% CH2O2	1	No	2	Insulin-like growth factor II OS=Homo sapiens GN=IGF2 PE=1 SV=1	P01344	180	20.1	30.5556	6	11	6	1	295	37.849	0	0
150303_2_01FA_MoInt_HCDOT_04-(1)	Most Intense Ions	0.1% CH2O2	1	No	2	Glutathione peroxidase 3 OS=Homo sapiens GN=GPX3 PE=1 SV=2	P22352	226	25.5	34.5133	7	15	7	1	245	37.842	0	0
150303_2_01FA_MoInt_HCDOT_04-(1)	Most Intense Ions	0.1% CH2O2	1	No	2	Ecto-ADP-ribosyltransferase 3 OS=Homo sapiens GN=ART3 PE=1 SV=2	Q13508	389	43.9	19.2802	7	9	7	1	194	37.718	0	0
150303_2_01FA_MoInt_HCDOT_04-(1)	Most Intense Ions	0.1% CH2O2	1	No	2	Repulsive guidance molecule A OS=Homo sapiens GN=RGMA PE=1 SV=3	Q96B86	450	49.3	24.2222	5	7	5	1	116	37.38	0	0
150303_2_01FA_MoInt_HCDOT_04-(1)	Most Intense Ions	0.1% CH2O2	1	No	2	Selenium-binding protein 1 OS=Homo sapiens GN=SELENBP1 PE=1 SV=2	Q13228	472	52.4	22.4576	8	11	8	1	205	37.272	0	0
150303_2_01FA_MoInt_HCDOT_04-(1)	Most Intense Ions	0.1% CH2O2	1	No	2	Neuroendocrine protein 7B2 OS=Homo sapiens GN=SCG5 PE=1 SV=2	P05408	212	23.7	39.6226	6	16	6	1	195	37.122	0	0
150303_2_01FA_MoInt_HCDOT_04-(1)	Most Intense Ions	0.1% CH2O2	1	No	2	Macrophage colony-stimulating factor 1 receptor OS=Homo sapiens GN=CSF1R PE=1 SV=2	P07333	972	107.9	8.84774	8	13	8	1	283	37.082	0	0
150303_2_01FA_MoInt_HCDOT_04-(1)	Most Intense Ions	0.1% CH2O2	1	No	2	Proteoglycan 4 OS=Homo sapiens GN=PRG4 PE=1 SV=2	Q92954	1404	151	4.8433	5	8	5	1	161	36.877	0	0
150303_2_01FA_MoInt_HCDOT_04-(1)	Most Intense Ions	0.1% CH2O2	1	No	2	Serum amyloid A-4 protein OS=Homo sapiens GN=SAA4 PE=1 SV=2	P35542	130	14.7	36.1538	5	14	5	1	329	36.676	0	0
150303_2_01FA_MoInt_HCDOT_04-(1)	Most Intense Ions	0.1% CH2O2	1	No	2	Complement factor H-related protein 2 OS=Homo sapiens GN=CFHR2 PE=1 SV=1	P36980	270	30.6	19.2593	5	11	2	1	243	36.605	0	0
150303_2_01FA_MoInt_HCDOT_04-(1)	Most Intense Ions	0.1% CH2O2	1	No	2	Contactin-associated protein-like 2 OS=Homo sapiens GN=CNTNAP2 PE=1 SV=1	Q9UHC6	1331	148.1	10.8189	9	10	9	1	132	36.375	0	0
150303_2_01FA_MoInt_HCDOT_04-(1)	Most Intense Ions	0.1% CH2O2	1	No	2	Protocadherin-1 OS=Homo sapiens GN=PCDH1 PE=1 SV=2	Q08174	1060	114.7	8.96226	7	9	7	1	112	36.022	0	0
150303_2_01FA_MoInt_HCDOT_04-(1)	Most Intense Ions	0.1% CH2O2	1	No	2	Neural cell adhesion molecule L1 OS=Homo sapiens GN=L1CAM PE=1 SV=2	P32004	1257	139.9	8.9101	9	10	9	1	130	35.988	0	0
150303_2_01FA_MoInt_HCDOT_04-(1)	Most Intense Ions	0.1% CH2O2	1	No	2	Semaphorin-3G OS=Homo sapiens GN=SEMA3G PE=2 SV=1	Q9NS98	782	86.6	9.20716	5	7	5	1	145	35.948	0	0
150303_2_01FA_MoInt_HCDOT_04-(1)	Most Intense Ions	0.1% CH2O2	1	No	2	Phospholipase D4 OS=Homo sapiens GN=PLD4 PE=2 SV=2	Q96BZ4	506	55.6	15.8103	5	9	5	1	241	35.654	0	0
150303_2_01FA_MoInt_HCDOT_04-(1)	Most Intense Ions	0.1% CH2O2	1	No	2	Extracellular matrix protein 2 OS=Homo sapiens GN=ECM2 PE=2 SV=1	O94769	699	79.7	13.7339	8	10	8	1	186	35.325	0	0
150303_2_01FA_MoInt_HCDOT_04-(1)	Most Intense Ions	0.1% CH2O2	1	No	2	Tenascin-X OS=Homo sapiens GN=TNXB PE=1 SV=4	P22105	4242	457.9	4.33758	9	10	9	1	208	35.267	0	0
150303_2_01FA_MoInt_HCDOT_04-(1)	Most Intense Ions	0.1% CH2O2	1	No	2	Collagen alpha-3(VI) chain OS=Homo sapiens GN=COL6A3 PE=1 SV=5	P12111	3177	343.5	4.78439	12	17	12	1	196	35.131	0	0
150303_2_01FA_MoInt_HCDOT_04-(1)	Most Intense Ions	0.1% CH2O2	1	No	2	Beta-actin-like protein 2 OS=Homo sapiens GN=ACTBL2 PE=1 SV=2	Q562R1	376	42	10.9043	3	7	3	1	298	35.094	0	0
150303_2_01FA_MoInt_HCDOT_04-(1)	Most Intense Ions	0.1% CH2O2	1	No	2	Fibromodulin OS=Homo sapiens GN=FMOD PE=1 SV=2	Q06828	376	43.2	10.9043	3	7	3	1	196	34.98	0	0
150303_2_01FA_MoInt_HCDOT_04-(1)	Most Intense Ions	0.1% CH2O2	1	No	2	RGM domain family member B OS=Homo sapiens GN=RGMB PE=1 SV=3	Q6NW40	437	47.5	19.222	5	7	5	1	115	34.863	0	0
150303_2_01FA_MoInt_HCDOT_04-(1)	Most Intense Ions	0.1% CH2O2	1	No	2	Apolipoprotein L1 OS=Homo sapiens GN=APOL1 PE=1 SV=5	O14791	398	43.9	14.5729	4	5	4	1	191	34.85	0	0
150303_2_01FA_MoInt_HCDOT_04-(1)	Most Intense Ions	0.1% CH2O2	1	No	2	Cathepsin F OS=Homo sapiens GN=CTSF PE=1 SV=1	Q9UBX1	484	53.3	22.1074	9	10	9	1	187	34.698	0	0
150303_2_01FA_MoInt_HCDOT_04-(1)	Most Intense Ions	0.1% CH2O2	1	No	2	Attractin OS=Homo sapiens GN=ATRN PE=1 SV=2	O75882	1429	158.4	8.39748	8	8	8	1	159	34.651	0	0
150303_2_01FA_MoInt_HCDOT_04-(1)	Most Intense Ions	0.1% CH2O2	1	No	2	Receptor-type tyrosine-protein phosphatase N2 OS=Homo sapiens GN=PTPRN2 PE=1 SV=2	Q92932	1015	111.2	7.9803	5	7	5	1	211	34.551	0	0
150303_2_01FA_MoInt_HCDOT_04-(1)	Most Intense Ions	0.1% CH2O2	1	No	2	Glutamate receptor 4 OS=Homo sapiens GN=GRIA4 PE=2 SV=2	P48058	902	100.8	7.31707	5	5	5	1	138	34.548	0	0
150303_2_01FA_MoInt_HCDOT_04-(1)	Most Intense Ions	0.1% CH2O2	1	No	2	Beta-hexosaminidase subunit beta OS=Homo sapiens GN=HEXB PE=1 SV=3	P07686	556	63.1	13.4892	5	6	5	1	134	34.434	0	0
150303_2_01FA_MoInt_HCDOT_04-(1)	Most Intense Ions	0.1% CH2O2	1	No	2	Plexin domain-containing protein 2 OS=Homo sapiens GN=PLXDC2 PE=1 SV=1	Q6UX71	529	59.5	16.8242	7	12	7	1	347	34.244	0	0
150303_2_01FA_MoInt_HCDOT_04-(1)	Most Intense Ions	0.1% CH2O2	1	No	2	Prolargin OS=Homo sapiens GN=PRELP PE=1 SV=1	P51888	382	43.8	17.0157	6	8	6	1	156	33.771	0	0
150303_2_01FA_MoInt_HCDOT_04-(1)	Most Intense Ions	0.1% CH2O2	1	No	2	Semaphorin-4B OS=Homo sapiens GN=SEMA4B PE=1 SV=3	Q9NPR2	832	92.1	9.25481	5	5	5	1	84	33.492	0	0
150303_2_01FA_MoInt_HCDOT_04-(1)	Most Intense Ions	0.1% CH2O2	1	No	2	Disintegrin and metalloproteinase domain-containing protein 22 OS=Homo sapiens GN=ADAM22 PE=1 SV=1	Q9P0K1	906	100.4	8.71965	7	9	7	1	164	33.179	0	0
150303_2_01FA_MoInt_HCDOT_04-(1)	Most Intense Ions	0.1% CH2O2	1	No	2	Endoplasmin OS=Homo sapiens GN=HSP90B1 PE=1 SV=1	P14625	803	92.4	11.8306	6	6	6	1	106	32.998	0	0
150303_2_01FA_MoInt_HCDOT_04-(1)	Most Intense Ions	0.1% CH2O2	1	No	2	Ly-6/neurotoxin-like protein 1 OS=Homo sapiens GN=LYNX1 PE=1 SV=1	P0DP58	116	12.6	25.8621	3	14	3	1	315	32.435	0	0
150303_2_01FA_MoInt_HCDOT_04-(1)	Most Intense Ions	0.1% CH2O2	1	No	2	Oligodendrocyte-myelin glycoprotein OS=Homo sapiens GN=OMG PE=1 SV=2	P23515	440	49.6	10.9091	4	7	4	1	135	32.313	0	0
150303_2_01FA_MoInt_HCDOT_04-(1)	Most Intense Ions	0.1% CH2O2	1	No	2	L-lactate dehydrogenase B chain OS=Homo sapiens GN=LDHB PE=1 SV=2	P07195	334	36.6	23.0539	6	9	5	1	266	32.293	0	0
150303_2_01FA_MoInt_HCDOT_04-(1)	Most Intense Ions	0.1% CH2O2	1	No	2	Sortilin-related receptor OS=Homo sapiens GN=SORL1 PE=1 SV=2	Q92673	2214	248.3	5.19422	9	10	9	1	168	31.494	0	0
150303_2_01FA_MoInt_HCDOT_04-(1)	Most Intense Ions	0.1% CH2O2	1	No	2	V-set and transmembrane domain-containing protein 2A OS=Homo sapiens GN=VSTM2A PE=1 SV=3	Q8TAG5	236	25.8	15.2542	3	4	3	1	117	31.4	0	0
150303_2_01FA_MoInt_HCDOT_04-(1)	Most Intense Ions	0.1% CH2O2	1	No	2	Apolipoprotein C-III OS=Homo sapiens GN=APOC3 PE=1 SV=1	P02656	99	10.8	30.303	3	5	3	1	351	31.36	0	0
150303_2_01FA_MoInt_HCDOT_04-(1)	Most Intense Ions	0.1% CH2O2	1	No	2	Complement C1q subcomponent subunit A OS=Homo sapiens GN=C1QA PE=1 SV=2	P02745	245	26	24.898	3	6	3	1	96	31.254	0	0
150303_2_01FA_MoInt_HCDOT_04-(1)	Most Intense Ions	0.1% CH2O2	1	No	2	Neuroserpin OS=Homo sapiens GN=SERPINI1 PE=1 SV=1	Q99574	410	46.4	13.1707	5	7	5	1	216	31.246	0	0
150303_2_01FA_MoInt_HCDOT_04-(1)	Most Intense Ions	0.1% CH2O2	1	No	2	Cell adhesion molecule 2 OS=Homo sapiens GN=CADM2 PE=2 SV=1	Q8N3J6	435	47.5	30.3448	6	9	6	1	156	31.224	0	0
150303_2_01FA_MoInt_HCDOT_04-(1)	Most Intense Ions	0.1% CH2O2	1	No	2	Carboxypeptidase N catalytic chain OS=Homo sapiens GN=CPN1 PE=1 SV=1	P15169	458	52.3	13.7555	4	6	4	1	133	31.047	0	0
150303_2_01FA_MoInt_HCDOT_04-(1)	Most Intense Ions	0.1% CH2O2	1	No	2	Tumor necrosis factor receptor superfamily member 21 OS=Homo sapiens GN=TNFRSF21 PE=1 SV=1	O75509	655	71.8	9.61832	5	8	5	1	227	31.021	0	0
150303_2_01FA_MoInt_HCDOT_04-(1)	Most Intense Ions	0.1% CH2O2	1	No	2	Alpha-1,3-mannosyl-glycoprotein 2-beta-N-acetylglucosaminyltransferase OS=Homo sapiens GN=MGAT1 PE=1 SV=2	P26572	445	50.8	10.7865	4	4	4	1	169	30.889	0	0
150303_2_01FA_MoInt_HCDOT_04-(1)	Most Intense Ions	0.1% CH2O2	1	No	2	Serum amyloid A-1 protein OS=Homo sapiens GN=SAA1 PE=1 SV=1	P0DJI8	122	13.5	27.8689	2	2	2	1	107	30.767	0	0
150303_2_01FA_MoInt_HCDOT_04-(1)	Most Intense Ions	0.1% CH2O2	1	No	2	Glucosidase 2 subunit beta OS=Homo sapiens GN=PRKCSH PE=1 SV=2	P14314	528	59.4	12.3106	5	8	5	1	169	30.698	0	0
150303_2_01FA_MoInt_HCDOT_04-(1)	Most Intense Ions	0.1% CH2O2	1	No	2	Laminin subunit beta-2 OS=Homo sapiens GN=LAMB2 PE=1 SV=2	P55268	1798	195.9	5.95106	7	7	7	1	183	30.646	0	0
150303_2_01FA_MoInt_HCDOT_04-(1)	Most Intense Ions	0.1% CH2O2	1	No	2	Collagen alpha-1(III) chain OS=Homo sapiens GN=COL3A1 PE=1 SV=4	P02461	1466	138.5	6.00273	7	9	7	1	155	30.401	0	0
150303_2_01FA_MoInt_HCDOT_04-(1)	Most Intense Ions	0.1% CH2O2	1	No	2	Guanine deaminase OS=Homo sapiens GN=GDA PE=1 SV=1	Q9Y2T3	454	51	19.163	6	7	6	1	211	30.399	0	0
150303_2_01FA_MoInt_HCDOT_04-(1)	Most Intense Ions	0.1% CH2O2	1	No	2	Transmembrane protein 132D OS=Homo sapiens GN=TMEM132D PE=1 SV=1	Q14C87	1099	122.2	4.09463	3	4	3	1	87	30.288	0	0
150303_2_01FA_MoInt_HCDOT_04-(1)	Most Intense Ions	0.1% CH2O2	1	No	2	Sulfhydryl oxidase 1 OS=Homo sapiens GN=QSOX1 PE=1 SV=3	O00391	747	82.5	9.63855	4	5	4	1	74	30.161	0	0
150303_2_01FA_MoInt_HCDOT_04-(1)	Most Intense Ions	0.1% CH2O2	1	No	2	Prosaposin receptor GPR37 OS=Homo sapiens GN=GPR37 PE=1 SV=2	O15354	613	67.1	11.5824	4	6	4	1	152	30.076	0	0
150303_2_01FA_MoInt_HCDOT_04-(1)	Most Intense Ions	0.1% CH2O2	1	No	2	Adhesion G protein-coupled receptor L3 OS=Homo sapiens GN=ADGRL3 PE=1 SV=2	Q9HAR2	1447	161.7	6.21977	6	7	6	1	146	30.071	0	0
150303_2_01FA_MoInt_HCDOT_04-(1)	Most Intense Ions	0.1% CH2O2	1	No	2	Lymphatic vessel endothelial hyaluronic acid receptor 1 OS=Homo sapiens GN=LYVE1 PE=1 SV=2	Q9Y5Y7	322	35.2	8.07453	3	5	3	1	133	29.982	0	0
150303_2_01FA_MoInt_HCDOT_04-(1)	Most Intense Ions	0.1% CH2O2	1	No	2	Beta-hexosaminidase subunit alpha OS=Homo sapiens GN=HEXA PE=1 SV=2	P06865	529	60.7	7.75047	3	5	3	1	184	29.923	0	0
150303_2_01FA_MoInt_HCDOT_04-(1)	Most Intense Ions	0.1% CH2O2	1	No	2	Selenoprotein P OS=Homo sapiens GN=SELENOP PE=1 SV=3	P49908	381	43.2	10.4987	5	9	5	1	176	29.334	0	0
150303_2_01FA_MoInt_HCDOT_04-(1)	Most Intense Ions	0.1% CH2O2	1	No	2	Neuropilin-1 OS=Homo sapiens GN=NRP1 PE=1 SV=3	O14786	923	103.1	6.93391	4	5	4	1	94	29.237	0	0
150303_2_01FA_MoInt_HCDOT_04-(1)	Most Intense Ions	0.1% CH2O2	1	No	2	Follistatin-related protein 1 OS=Homo sapiens GN=FSTL1 PE=1 SV=1	Q12841	308	35	18.5065	7	10	7	1	213	29.132	0	0
150303_2_01FA_MoInt_HCDOT_04-(1)	Most Intense Ions	0.1% CH2O2	1	No	2	Transcobalamin-2 OS=Homo sapiens GN=TCN2 PE=1 SV=3	P20062	427	47.5	9.36768	3	6	3	1	206	28.683	0	0
150303_2_01FA_MoInt_HCDOT_04-(1)	Most Intense Ions	0.1% CH2O2	1	No	2	Exostosin-like 2 OS=Homo sapiens GN=EXTL2 PE=1 SV=1	Q9UBQ6	330	37.4	23.9394	5	6	5	1	89	28.38	0	0
150303_2_01FA_MoInt_HCDOT_04-(1)	Most Intense Ions	0.1% CH2O2	1	No	2	Plasma alpha-L-fucosidase OS=Homo sapiens GN=FUCA2 PE=1 SV=2	Q9BTY2	467	54	13.9186	6	7	6	1	167	28.199	0	0
150303_2_01FA_MoInt_HCDOT_04-(1)	Most Intense Ions	0.1% CH2O2	1	No	2	Transforming growth factor beta receptor type 3 OS=Homo sapiens GN=TGFBR3 PE=1 SV=3	Q03167	851	93.4	11.7509	6	7	6	1	79	28.188	0	0
150303_2_01FA_MoInt_HCDOT_04-(1)	Most Intense Ions	0.1% CH2O2	1	No	2	Peptidyl-prolyl cis-trans isomerase B OS=Homo sapiens GN=PPIB PE=1 SV=2	P23284	216	23.7	25.9259	5	8	5	1	262	28.083	0	0
150303_2_01FA_MoInt_HCDOT_04-(1)	Most Intense Ions	0.1% CH2O2	1	No	2	POTE ankyrin domain family member I OS=Homo sapiens GN=POTEI PE=3 SV=1	P0CG38	1075	121.2	3.81395	4	10	4	1	239	28.055	0	0
150303_2_01FA_MoInt_HCDOT_04-(1)	Most Intense Ions	0.1% CH2O2	1	No	2	Putative beta-actin-like protein 3 OS=Homo sapiens GN=POTEKP PE=5 SV=1	Q9BYX7	375	42	7.73333	2	6	2	1	332	27.995	0	0
150303_2_01FA_MoInt_HCDOT_04-(1)	Most Intense Ions	0.1% CH2O2	1	No	2	Fibrillin-1 OS=Homo sapiens GN=FBN1 PE=1 SV=3	P35555	2871	312	4.56287	9	10	9	1	123	27.687	0	0
150303_2_01FA_MoInt_HCDOT_04-(1)	Most Intense Ions	0.1% CH2O2	1	No	2	Ribonuclease K6 OS=Homo sapiens GN=RNASE6 PE=1 SV=2	Q93091	150	17.2	35.3333	3	4	3	1	145	27.579	0	0
150303_2_01FA_MoInt_HCDOT_04-(1)	Most Intense Ions	0.1% CH2O2	1	No	2	Reticulon-4 receptor-like 2 OS=Homo sapiens GN=RTN4RL2 PE=1 SV=1	Q86UN3	420	46.1	10.4762	3	5	3	1	222	27.468	0	0
150303_2_01FA_MoInt_HCDOT_04-(1)	Most Intense Ions	0.1% CH2O2	1	No	2	N-acetylglucosamine-1-phosphotransferase subunit gamma OS=Homo sapiens GN=GNPTG PE=1 SV=1	Q9UJJ9	305	34	18.0328	3	3	3	1	78	27.412	0	0
150303_2_01FA_MoInt_HCDOT_04-(1)	Most Intense Ions	0.1% CH2O2	1	No	2	Roundabout homolog 1 OS=Homo sapiens GN=ROBO1 PE=1 SV=1	Q9Y6N7	1651	180.8	2.72562	3	4	2	1	101	26.93	0	0
150303_2_01FA_MoInt_HCDOT_04-(1)	Most Intense Ions	0.1% CH2O2	1	No	2	SLIT and NTRK-like protein 1 OS=Homo sapiens GN=SLITRK1 PE=1 SV=2	Q96PX8	696	77.7	11.4943	7	9	7	1	95	26.923	0	0
150303_2_01FA_MoInt_HCDOT_04-(1)	Most Intense Ions	0.1% CH2O2	1	No	2	Glutaminyl-peptide cyclotransferase OS=Homo sapiens GN=QPCT PE=1 SV=1	Q16769	361	40.9	21.3296	5	8	5	1	155	26.85	0	0
150303_2_01FA_MoInt_HCDOT_04-(1)	Most Intense Ions	0.1% CH2O2	1	No	2	Renin receptor OS=Homo sapiens GN=ATP6AP2 PE=1 SV=2	O75787	350	39	13.4286	3	4	3	1	132	26.381	0	0
150303_2_01FA_MoInt_HCDOT_04-(1)	Most Intense Ions	0.1% CH2O2	1	No	2	Vesicular integral-membrane protein VIP36 OS=Homo sapiens GN=LMAN2 PE=1 SV=1	Q12907	356	40.2	14.0449	3	5	3	1	80	26.369	0	0
150303_2_01FA_MoInt_HCDOT_04-(1)	Most Intense Ions	0.1% CH2O2	1	No	2	Proline-rich acidic protein 1 OS=Homo sapiens GN=PRAP1 PE=1 SV=2	Q96NZ9	151	17.2	29.8013	2	3	2	1	23	26.243	0	0
150303_2_01FA_MoInt_HCDOT_04-(1)	Most Intense Ions	0.1% CH2O2	1	No	2	Receptor-type tyrosine-protein phosphatase delta OS=Homo sapiens GN=PTPRD PE=1 SV=2	P23468	1912	214.6	4.39331	6	7	5	1	93	25.501	0	0
150303_2_01FA_MoInt_HCDOT_04-(1)	Most Intense Ions	0.1% CH2O2	1	No	2	Complement decay-accelerating factor OS=Homo sapiens GN=CD55 PE=1 SV=4	P08174	381	41.4	20.21	5	7	5	1	114	25.404	0	0
150303_2_01FA_MoInt_HCDOT_04-(1)	Most Intense Ions	0.1% CH2O2	1	No	2	Carbonic anhydrase 1 OS=Homo sapiens GN=CA1 PE=1 SV=2	P00915	261	28.9	19.5402	3	3	3	1	88	25.368	0	0
150303_2_01FA_MoInt_HCDOT_04-(1)	Most Intense Ions	0.1% CH2O2	1	No	2	Reticulon-4 receptor OS=Homo sapiens GN=RTN4R PE=1 SV=1	Q9BZR6	473	50.7	19.6617	8	12	8	1	178	25.326	0	0
150303_2_01FA_MoInt_HCDOT_04-(1)	Most Intense Ions	0.1% CH2O2	1	No	2	Protein DJ-1 OS=Homo sapiens GN=PARK7 PE=1 SV=2	Q99497	189	19.9	35.9788	6	7	6	1	121	25.271	0	0
150303_2_01FA_MoInt_HCDOT_04-(1)	Most Intense Ions	0.1% CH2O2	1	No	2	Triosephosphate isomerase OS=Homo sapiens GN=TPI1 PE=1 SV=3	P60174	286	30.8	27.2727	5	5	5	1	118	25.244	0	0
150303_2_01FA_MoInt_HCDOT_04-(1)	Most Intense Ions	0.1% CH2O2	1	No	2	Proline-rich transmembrane protein 3 OS=Homo sapiens GN=PRRT3 PE=1 SV=3	Q5FWE3	981	102.1	7.7472	4	12	4	1	284	25.156	0	0
150303_2_01FA_MoInt_HCDOT_04-(1)	Most Intense Ions	0.1% CH2O2	1	No	2	Apolipoprotein B-100 OS=Homo sapiens GN=APOB PE=1 SV=2	P04114	4563	515.3	1.29301	4	5	4	1	149	25.013	0	0
150303_2_01FA_MoInt_HCDOT_04-(1)	Most Intense Ions	0.1% CH2O2	1	No	2	Phospholipase D3 OS=Homo sapiens GN=PLD3 PE=1 SV=1	Q8IV08	490	54.7	7.34694	2	6	2	1	224	24.819	0	0
150303_2_01FA_MoInt_HCDOT_04-(1)	Most Intense Ions	0.1% CH2O2	1	No	2	CD44 antigen OS=Homo sapiens GN=CD44 PE=1 SV=3	P16070	742	81.5	4.1779	3	6	3	1	190	24.735	0	0
150303_2_01FA_MoInt_HCDOT_04-(1)	Most Intense Ions	0.1% CH2O2	1	No	2	Laminin subunit alpha-2 OS=Homo sapiens GN=LAMA2 PE=1 SV=4	P24043	3122	343.7	3.26714	7	7	7	1	95	24.357	0	0
150303_2_01FA_MoInt_HCDOT_04-(1)	Most Intense Ions	0.1% CH2O2	1	No	2	Chitotriosidase-1 OS=Homo sapiens GN=CHIT1 PE=1 SV=1	Q13231	466	51.6	10.3004	4	4	4	1	61	24.147	0	0
150303_2_01FA_MoInt_HCDOT_04-(1)	Most Intense Ions	0.1% CH2O2	1	No	2	Immunoglobulin lambda variable 3-21 OS=Homo sapiens GN=IGLV3-21 PE=1 SV=2	P80748	117	12.4	39.3162	2	3	2	1	199	24.084	0	0
150303_2_01FA_MoInt_HCDOT_04-(1)	Most Intense Ions	0.1% CH2O2	1	No	2	Adipocyte enhancer-binding protein 1 OS=Homo sapiens GN=AEBP1 PE=1 SV=1	Q8IUX7	1158	130.8	4.66321	4	5	4	1	94	24.027	0	0
150303_2_01FA_MoInt_HCDOT_04-(1)	Most Intense Ions	0.1% CH2O2	1	No	2	Protein disulfide-isomerase A3 OS=Homo sapiens GN=PDIA3 PE=1 SV=4	P30101	505	56.7	11.4851	5	5	5	1	114	23.852	0	0
150303_2_01FA_MoInt_HCDOT_04-(1)	Most Intense Ions	0.1% CH2O2	1	No	2	Heparan-sulfate 6-O-sulfotransferase 3 OS=Homo sapiens GN=HS6ST3 PE=2 SV=3	Q8IZP7	471	54.8	10.6157	4	4	4	1	112	23.607	0	0
150303_2_01FA_MoInt_HCDOT_04-(1)	Most Intense Ions	0.1% CH2O2	1	No	2	Scrapie-responsive protein 1 OS=Homo sapiens GN=SCRG1 PE=1 SV=1	O75711	98	11.1	65.3061	4	11	4	1	144	23.606	0	0
150303_2_01FA_MoInt_HCDOT_04-(1)	Most Intense Ions	0.1% CH2O2	1	No	2	Probable serine carboxypeptidase CPVL OS=Homo sapiens GN=CPVL PE=1 SV=2	Q9H3G5	476	54.1	11.7647	6	8	6	1	114	23.256	0	0
150303_2_01FA_MoInt_HCDOT_04-(1)	Most Intense Ions	0.1% CH2O2	1	No	2	Latent-transforming growth factor beta-binding protein 2 OS=Homo sapiens GN=LTBP2 PE=1 SV=3	Q14767	1821	194.9	4.11862	6	8	6	1	92	23.215	0	0
150303_2_01FA_MoInt_HCDOT_04-(1)	Most Intense Ions	0.1% CH2O2	1	No	2	Peroxiredoxin-2 OS=Homo sapiens GN=PRDX2 PE=1 SV=5	P32119	198	21.9	29.798	5	8	4	1	194	23.069	0	0
150303_2_01FA_MoInt_HCDOT_04-(1)	Most Intense Ions	0.1% CH2O2	1	No	2	Out at first protein homolog OS=Homo sapiens GN=OAF PE=2 SV=1	Q86UD1	273	30.7	13.5531	3	5	3	1	123	22.958	0	0
150303_2_01FA_MoInt_HCDOT_04-(1)	Most Intense Ions	0.1% CH2O2	1	No	2	Sortilin OS=Homo sapiens GN=SORT1 PE=1 SV=3	Q99523	831	92	4.69314	3	3	3	1	150	21.947	0	0
150303_2_01FA_MoInt_HCDOT_04-(1)	Most Intense Ions	0.1% CH2O2	1	No	2	Zinc-alpha-2-glycoprotein OS=Homo sapiens GN=AZGP1 PE=1 SV=2	P25311	298	34.2	21.1409	4	8	4	1	226	21.861	0	0
150303_2_01FA_MoInt_HCDOT_04-(1)	Most Intense Ions	0.1% CH2O2	1	No	2	Fibroblast growth factor receptor 2 OS=Homo sapiens GN=FGFR2 PE=1 SV=1	P21802	821	92	6.69915	5	8	4	1	157	21.701	0	0
150303_2_01FA_MoInt_HCDOT_04-(1)	Most Intense Ions	0.1% CH2O2	1	No	2	Trans-Golgi network integral membrane protein 2 OS=Homo sapiens GN=TGOLN2 PE=1 SV=2	O43493	480	51.1	14.5833	4	6	4	1	63	21.661	0	0
150303_2_01FA_MoInt_HCDOT_04-(1)	Most Intense Ions	0.1% CH2O2	1	No	2	BDNF/NT-3 growth factors receptor OS=Homo sapiens GN=NTRK2 PE=1 SV=1	Q16620	822	91.9	4.74453	3	5	3	1	148	21.661	0	0
150303_2_01FA_MoInt_HCDOT_04-(1)	Most Intense Ions	0.1% CH2O2	1	No	2	Lysosomal alpha-glucosidase OS=Homo sapiens GN=GAA PE=1 SV=4	P10253	952	105.3	4.93697	3	3	3	1	77	21.421	0	0
150303_2_01FA_MoInt_HCDOT_04-(1)	Most Intense Ions	0.1% CH2O2	1	No	2	CD5 antigen-like OS=Homo sapiens GN=CD5L PE=1 SV=1	O43866	347	38.1	18.4438	5	7	5	1	62	21.358	0	0
150303_2_01FA_MoInt_HCDOT_04-(1)	Most Intense Ions	0.1% CH2O2	1	No	2	Nidogen-2 OS=Homo sapiens GN=NID2 PE=1 SV=3	Q14112	1375	151.2	4.50909	3	3	3	1	32	21.157	0	0
150303_2_01FA_MoInt_HCDOT_04-(1)	Most Intense Ions	0.1% CH2O2	1	No	2	Leucine-rich repeat and immunoglobulin-like domain-containing nogo receptor-interacting protein 1 OS=Homo sapiens GN=LINGO1 PE=1 SV=2	Q96FE5	620	69.8	9.51613	4	5	4	1	66	20.931	0	0
150303_2_01FA_MoInt_HCDOT_04-(1)	Most Intense Ions	0.1% CH2O2	1	No	2	Decorin OS=Homo sapiens GN=DCN PE=1 SV=1	P07585	359	39.7	16.4345	4	7	4	1	143	20.834	0	0
150303_2_01FA_MoInt_HCDOT_04-(1)	Most Intense Ions	0.1% CH2O2	1	No	2	Lysozyme C OS=Homo sapiens GN=LYZ PE=1 SV=1	P61626	148	16.5	29.7297	4	6	4	1	184	20.798	0	0
150303_2_01FA_MoInt_HCDOT_04-(1)	Most Intense Ions	0.1% CH2O2	1	No	2	Putative tenascin-XA OS=Homo sapiens GN=TNXA PE=5 SV=2	Q16473	311	33.7	22.1865	4	5	4	1	126	20.754	0	0
150303_2_01FA_MoInt_HCDOT_04-(1)	Most Intense Ions	0.1% CH2O2	1	No	2	Multiple epidermal growth factor-like domains protein 10 OS=Homo sapiens GN=MEGF10 PE=1 SV=1	Q96KG7	1140	122.1	4.91228	4	7	4	1	136	20.563	0	0
150303_2_01FA_MoInt_HCDOT_04-(1)	Most Intense Ions	0.1% CH2O2	1	No	2	Rab GDP dissociation inhibitor alpha OS=Homo sapiens GN=GDI1 PE=1 SV=2	P31150	447	50.6	7.38255	2	3	2	1	126	20.465	0	0
150303_2_01FA_MoInt_HCDOT_04-(1)	Most Intense Ions	0.1% CH2O2	1	No	2	ICOS ligand OS=Homo sapiens GN=ICOSLG PE=1 SV=2	O75144	302	33.3	17.8808	4	7	4	1	176	20.452	0	0
150303_2_01FA_MoInt_HCDOT_04-(1)	Most Intense Ions	0.1% CH2O2	1	No	2	Inositol monophosphatase 3 OS=Homo sapiens GN=IMPAD1 PE=1 SV=1	Q9NX62	359	38.7	22.8412	5	7	5	1	85	20.161	0	0
150303_2_01FA_MoInt_HCDOT_04-(1)	Most Intense Ions	0.1% CH2O2	1	No	2	Testican-3 OS=Homo sapiens GN=SPOCK3 PE=1 SV=2	Q9BQ16	436	49.4	9.86239	3	5	2	1	130	20.101	0	0
150303_2_01FA_MoInt_HCDOT_04-(1)	Most Intense Ions	0.1% CH2O2	1	No	2	Fibroblast growth factor receptor 1 OS=Homo sapiens GN=FGFR1 PE=1 SV=3	P11362	822	91.8	5.83942	5	7	5	1	81	20.058	0	0
150303_2_01FA_MoInt_HCDOT_04-(1)	Most Intense Ions	0.1% CH2O2	1	No	2	Podocalyxin-like protein 2 OS=Homo sapiens GN=PODXL2 PE=1 SV=1	Q9NZ53	605	65	4.79339	2	2	2	1	89	19.828	0	0
150303_2_01FA_MoInt_HCDOT_04-(1)	Most Intense Ions	0.1% CH2O2	1	No	2	Protein ERGIC-53 OS=Homo sapiens GN=LMAN1 PE=1 SV=2	P49257	510	57.5	11.7647	3	3	3	1	32	19.817	0	0
150303_2_01FA_MoInt_HCDOT_04-(1)	Most Intense Ions	0.1% CH2O2	1	No	2	Immunoglobulin heavy variable 3-66 OS=Homo sapiens GN=IGHV3-66 PE=3 SV=1	A0A0C4DH42	116	12.7	18.9655	3	5	1	1	160	19.788	0	0
150303_2_01FA_MoInt_HCDOT_04-(1)	Most Intense Ions	0.1% CH2O2	1	No	2	Immunoglobulin heavy variable 3-30-5 OS=Homo sapiens GN=IGHV3-30-5 PE=3 SV=1	P0DP03	117	12.9	18.8034	3	5	1	1	160	19.788	0	0
150303_2_01FA_MoInt_HCDOT_04-(1)	Most Intense Ions	0.1% CH2O2	1	No	2	Immunoglobulin heavy variable 3-53 OS=Homo sapiens GN=IGHV3-53 PE=1 SV=2	P01767	116	12.8	18.9655	3	5	1	1	160	19.788	0	0
150303_2_01FA_MoInt_HCDOT_04-(1)	Most Intense Ions	0.1% CH2O2	1	No	2	Immunoglobulin heavy variable 3-23 OS=Homo sapiens GN=IGHV3-23 PE=1 SV=2	P01764	117	12.6	18.8034	3	5	1	1	160	19.788	0	0
150303_2_01FA_MoInt_HCDOT_04-(1)	Most Intense Ions	0.1% CH2O2	1	No	2	Immunoglobulin heavy variable 3-30-3 OS=Homo sapiens GN=IGHV3-30-3 PE=3 SV=1	P0DP02	117	13	18.8034	3	5	1	1	160	19.788	0	0
150303_2_01FA_MoInt_HCDOT_04-(1)	Most Intense Ions	0.1% CH2O2	1	No	2	Immunoglobulin heavy variable 3-33 OS=Homo sapiens GN=IGHV3-33 PE=1 SV=2	P01772	117	13.1	18.8034	3	5	1	1	160	19.788	0	0
150303_2_01FA_MoInt_HCDOT_04-(1)	Most Intense Ions	0.1% CH2O2	1	No	2	Immunoglobulin heavy variable 3-43D OS=Homo sapiens GN=IGHV3-43D PE=3 SV=1	P0DP04	118	13	27.9661	4	4	2	1	97	19.53	0	0
150303_2_01FA_MoInt_HCDOT_04-(1)	Most Intense Ions	0.1% CH2O2	1	No	2	Neuritin OS=Homo sapiens GN=NRN1 PE=2 SV=1	Q9NPD7	142	15.3	19.0141	3	5	3	1	59	19.383	0	0
150303_2_01FA_MoInt_HCDOT_04-(1)	Most Intense Ions	0.1% CH2O2	1	No	2	C-type lectin domain family 11 member A OS=Homo sapiens GN=CLEC11A PE=1 SV=1	Q9Y240	323	35.7	15.4799	4	4	4	1	45	19.381	0	0
150303_2_01FA_MoInt_HCDOT_04-(1)	Most Intense Ions	0.1% CH2O2	1	No	2	Immunoglobulin kappa variable 2-40 OS=Homo sapiens GN=IGKV2-40 PE=3 SV=2	A0A087WW87	121	13.3	16.5289	2	4	1	1	64	19.213	0	0
150303_2_01FA_MoInt_HCDOT_04-(1)	Most Intense Ions	0.1% CH2O2	1	No	2	Immunoglobulin kappa variable 2-28 OS=Homo sapiens GN=IGKV2-28 PE=3 SV=1	A0A075B6P5	120	12.9	16.6667	2	4	1	1	64	19.213	0	0
150303_2_01FA_MoInt_HCDOT_04-(1)	Most Intense Ions	0.1% CH2O2	1	No	2	Cerebellin-3 OS=Homo sapiens GN=CBLN3 PE=1 SV=1	Q6UW01	205	21.5	20.4878	3	7	3	1	216	19.032	0	0
150303_2_01FA_MoInt_HCDOT_04-(1)	Most Intense Ions	0.1% CH2O2	1	No	2	POTE ankyrin domain family member J OS=Homo sapiens GN=POTEJ PE=3 SV=1	P0CG39	1038	117.3	2.89017	3	6	3	1	155	18.988	0	0
150303_2_01FA_MoInt_HCDOT_04-(1)	Most Intense Ions	0.1% CH2O2	1	No	2	Low affinity immunoglobulin gamma Fc region receptor II-a OS=Homo sapiens GN=FCGR2A PE=1 SV=4	P12318	317	35	16.0883	2	5	2	1	162	18.874	0	0
150303_2_01FA_MoInt_HCDOT_04-(1)	Most Intense Ions	0.1% CH2O2	1	No	2	Sushi domain-containing protein 5 OS=Homo sapiens GN=SUSD5 PE=1 SV=3	O60279	629	68	6.20032	3	6	3	1	94	18.774	0	0
150303_2_01FA_MoInt_HCDOT_04-(1)	Most Intense Ions	0.1% CH2O2	1	No	2	Pleiotrophin OS=Homo sapiens GN=PTN PE=1 SV=1	P21246	168	18.9	15.4762	2	4	2	1	68	18.76	0	0
150303_2_01FA_MoInt_HCDOT_04-(1)	Most Intense Ions	0.1% CH2O2	1	No	2	Calsyntenin-3 OS=Homo sapiens GN=CLSTN3 PE=1 SV=1	Q9BQT9	956	106	3.24268	2	6	2	1	111	18.718	0	0
150303_2_01FA_MoInt_HCDOT_04-(1)	Most Intense Ions	0.1% CH2O2	1	No	2	Triggering receptor expressed on myeloid cells 2 OS=Homo sapiens GN=TREM2 PE=1 SV=1	Q9NZC2	230	25.4	11.7391	2	3	2	1	89	18.478	0	0
150303_2_01FA_MoInt_HCDOT_04-(1)	Most Intense Ions	0.1% CH2O2	1	No	2	Phosphoglycerate kinase 1 OS=Homo sapiens GN=PGK1 PE=1 SV=3	P00558	417	44.6	12.47	3	5	3	1	115	18.302	0	0
150303_2_01FA_MoInt_HCDOT_04-(1)	Most Intense Ions	0.1% CH2O2	1	No	2	Growth arrest-specific protein 6 OS=Homo sapiens GN=GAS6 PE=1 SV=2	Q14393	721	79.6	10.957	5	6	5	1	134	18.198	0	0
150303_2_01FA_MoInt_HCDOT_04-(1)	Most Intense Ions	0.1% CH2O2	1	No	2	Sialic acid-binding Ig-like lectin 14 OS=Homo sapiens GN=SIGLEC14 PE=1 SV=1	Q08ET2	396	43.9	6.81818	1	2	1	1	21	18.064	0	0
150303_2_01FA_MoInt_HCDOT_04-(1)	Most Intense Ions	0.1% CH2O2	1	No	2	Sialic acid-binding Ig-like lectin 5 OS=Homo sapiens GN=SIGLEC5 PE=1 SV=1	O15389	551	60.7	4.90018	1	2	1	1	21	18.064	0	0
150303_2_01FA_MoInt_HCDOT_04-(1)	Most Intense Ions	0.1% CH2O2	1	No	2	Alpha-N-acetylglucosaminidase OS=Homo sapiens GN=NAGLU PE=1 SV=2	P54802	743	82.2	5.51817	3	3	3	1	64	17.89	0	0
150303_2_01FA_MoInt_HCDOT_04-(1)	Most Intense Ions	0.1% CH2O2	1	No	2	Matrix Gla protein OS=Homo sapiens GN=MGP PE=1 SV=2	P08493	103	12.3	23.301	2	3	2	1	91	17.791	0	0
150303_2_01FA_MoInt_HCDOT_04-(1)	Most Intense Ions	0.1% CH2O2	1	No	2	Cathepsin Z OS=Homo sapiens GN=CTSZ PE=1 SV=1	Q9UBR2	303	33.8	10.5611	3	3	3	1	84	17.727	0	0
150303_2_01FA_MoInt_HCDOT_04-(1)	Most Intense Ions	0.1% CH2O2	1	No	2	Immunoglobulin heavy variable 3-9 OS=Homo sapiens GN=IGHV3-9 PE=1 SV=2	P01782	118	12.9	24.5763	3	3	1	1	97	17.634	0	0
150303_2_01FA_MoInt_HCDOT_04-(1)	Most Intense Ions	0.1% CH2O2	1	No	2	Tenascin-R OS=Homo sapiens GN=TNR PE=1 SV=3	Q92752	1358	149.5	4.93373	4	5	4	1	71	17.618	0	0
150303_2_01FA_MoInt_HCDOT_04-(1)	Most Intense Ions	0.1% CH2O2	1	No	2	Prepronociceptin OS=Homo sapiens GN=PNOC PE=1 SV=1	Q13519	176	20.3	18.1818	2	3	2	1	104	17.599	0	0
150303_2_01FA_MoInt_HCDOT_04-(1)	Most Intense Ions	0.1% CH2O2	1	No	2	Follistatin-related protein 5 OS=Homo sapiens GN=FSTL5 PE=2 SV=2	Q8N475	847	95.7	4.01417	3	3	2	1	123	17.577	0	0
150303_2_01FA_MoInt_HCDOT_04-(1)	Most Intense Ions	0.1% CH2O2	1	No	2	Heat shock 70 kDa protein 1B OS=Homo sapiens GN=HSPA1B PE=1 SV=1	P0DMV9	641	70	7.33229	4	4	3	1	72	17.56	0	0
150303_2_01FA_MoInt_HCDOT_04-(1)	Most Intense Ions	0.1% CH2O2	1	No	2	Glypican-1 OS=Homo sapiens GN=GPC1 PE=1 SV=2	P35052	558	61.6	8.78136	3	3	3	1	87	17.506	0	0
150303_2_01FA_MoInt_HCDOT_04-(1)	Most Intense Ions	0.1% CH2O2	1	No	2	Serine protease HTRA1 OS=Homo sapiens GN=HTRA1 PE=1 SV=1	Q92743	480	51.3	10.4167	4	4	4	1	107	17.477	0	0
150303_2_01FA_MoInt_HCDOT_04-(1)	Most Intense Ions	0.1% CH2O2	1	No	2	Spondin-1 OS=Homo sapiens GN=SPON1 PE=1 SV=2	Q9HCB6	807	90.9	10.1611	5	6	5	1	59	17.43	0	0
150303_2_01FA_MoInt_HCDOT_04-(1)	Most Intense Ions	0.1% CH2O2	1	No	2	Cadherin-4 OS=Homo sapiens GN=CDH4 PE=2 SV=2	P55283	916	100.2	5.45852	3	5	3	1	159	17.37	0	0
150303_2_01FA_MoInt_HCDOT_04-(1)	Most Intense Ions	0.1% CH2O2	1	No	2	Ephrin type-A receptor 10 OS=Homo sapiens GN=EPHA10 PE=1 SV=2	Q5JZY3	1008	109.6	1.88492	2	2	1	1	110	17.156	0	0
150303_2_01FA_MoInt_HCDOT_04-(1)	Most Intense Ions	0.1% CH2O2	1	No	2	Fetuin-B OS=Homo sapiens GN=FETUB PE=1 SV=2	Q9UGM5	382	42	18.0628	4	6	4	1	121	17.112	0	0
150303_2_01FA_MoInt_HCDOT_04-(1)	Most Intense Ions	0.1% CH2O2	1	No	2	V-set and transmembrane domain-containing protein 2B OS=Homo sapiens GN=VSTM2B PE=3 SV=2	A6NLU5	285	30.3	12.6316	3	4	3	1	75	17.029	0	0
150303_2_01FA_MoInt_HCDOT_04-(1)	Most Intense Ions	0.1% CH2O2	1	No	2	Phosphoglycerate mutase 1 OS=Homo sapiens GN=PGAM1 PE=1 SV=2	P18669	254	28.8	18.1102	3	3	3	1	56	16.958	0	0
150303_2_01FA_MoInt_HCDOT_04-(1)	Most Intense Ions	0.1% CH2O2	1	No	2	Netrin-G1 OS=Homo sapiens GN=NTNG1 PE=1 SV=3	Q9Y2I2	539	60.5	4.82375	2	3	2	1	127	16.659	0	0
150303_2_01FA_MoInt_HCDOT_04-(1)	Most Intense Ions	0.1% CH2O2	1	No	2	Macrophage mannose receptor 1 OS=Homo sapiens GN=MRC1 PE=1 SV=1	P22897	1456	165.9	3.43407	4	6	4	1	95	16.613	0	0
150303_2_01FA_MoInt_HCDOT_04-(1)	Most Intense Ions	0.1% CH2O2	1	No	2	Iduronate 2-sulfatase OS=Homo sapiens GN=IDS PE=1 SV=1	P22304	550	61.8	15.0909	6	6	6	1	83	16.481	0	0
150303_2_01FA_MoInt_HCDOT_04-(1)	Most Intense Ions	0.1% CH2O2	1	No	2	A disintegrin and metalloproteinase with thrombospondin motifs 4 OS=Homo sapiens GN=ADAMTS4 PE=1 SV=3	O75173	837	90.1	4.77897	2	2	2	1	45	16.31	0	0
150303_2_01FA_MoInt_HCDOT_04-(1)	Most Intense Ions	0.1% CH2O2	1	No	2	Ephrin type-A receptor 7 OS=Homo sapiens GN=EPHA7 PE=1 SV=3	Q15375	998	112	3.80762	3	3	2	1	131	16.262	0	0
150303_2_01FA_MoInt_HCDOT_04-(1)	Most Intense Ions	0.1% CH2O2	1	No	2	Immunoglobulin J chain OS=Homo sapiens GN=JCHAIN PE=1 SV=4	P01591	159	18.1	20.7547	4	6	4	1	98	16.225	0	0
150303_2_01FA_MoInt_HCDOT_04-(1)	Most Intense Ions	0.1% CH2O2	1	No	2	Peptidyl-prolyl cis-trans isomerase A OS=Homo sapiens GN=PPIA PE=1 SV=2	P62937	165	18	27.2727	3	5	3	1	117	16.209	0	0
150303_2_01FA_MoInt_HCDOT_04-(1)	Most Intense Ions	0.1% CH2O2	1	No	2	Phosphoinositide-3-kinase-interacting protein 1 OS=Homo sapiens GN=PIK3IP1 PE=1 SV=2	Q96FE7	263	28.2	9.88593	2	5	2	1	158	16.183	0	0
150303_2_01FA_MoInt_HCDOT_04-(1)	Most Intense Ions	0.1% CH2O2	1	No	2	Polypeptide N-acetylgalactosaminyltransferase 2 OS=Homo sapiens GN=GALNT2 PE=1 SV=1	Q10471	571	64.7	16.2872	6	6	6	1	41	16.1	0	0
150303_2_01FA_MoInt_HCDOT_04-(1)	Most Intense Ions	0.1% CH2O2	1	No	2	Heat shock 70 kDa protein 1-like OS=Homo sapiens GN=HSPA1L PE=1 SV=2	P34931	641	70.3	4.9922	3	3	2	1	68	16.071	0	0
150303_2_01FA_MoInt_HCDOT_04-(1)	Most Intense Ions	0.1% CH2O2	1	No	2	Brain acid soluble protein 1 OS=Homo sapiens GN=BASP1 PE=1 SV=2	P80723	227	22.7	32.1586	4	11	4	1	117	15.99	0	0
150303_2_01FA_MoInt_HCDOT_04-(1)	Most Intense Ions	0.1% CH2O2	1	No	2	A disintegrin and metalloproteinase with thrombospondin motifs 1 OS=Homo sapiens GN=ADAMTS1 PE=1 SV=4	Q9UHI8	967	105.3	3.92968	2	3	2	1	79	15.907	0	0
150303_2_01FA_MoInt_HCDOT_04-(1)	Most Intense Ions	0.1% CH2O2	1	No	2	Carboxypeptidase N subunit 2 OS=Homo sapiens GN=CPN2 PE=1 SV=3	P22792	545	60.5	10.8257	4	5	4	1	93	15.887	0	0
150303_2_01FA_MoInt_HCDOT_04-(1)	Most Intense Ions	0.1% CH2O2	1	No	2	Contactin-4 OS=Homo sapiens GN=CNTN4 PE=1 SV=1	Q8IWV2	1026	113.4	4.97076	4	5	4	1	127	15.694	0	0
150303_2_01FA_MoInt_HCDOT_04-(1)	Most Intense Ions	0.1% CH2O2	1	No	2	Meteorin-like protein OS=Homo sapiens GN=METRNL PE=2 SV=1	Q641Q3	311	34.4	21.865	4	4	4	1	92	15.629	0	0
150303_2_01FA_MoInt_HCDOT_04-(1)	Most Intense Ions	0.1% CH2O2	1	No	2	Thrombospondin-1 OS=Homo sapiens GN=THBS1 PE=1 SV=2	P07996	1170	129.3	4.78632	4	4	3	1	99	15.606	0	0
150303_2_01FA_MoInt_HCDOT_04-(1)	Most Intense Ions	0.1% CH2O2	1	No	2	Heat shock-related 70 kDa protein 2 OS=Homo sapiens GN=HSPA2 PE=1 SV=1	P54652	639	70	3.75587	2	2	1	1	66	15.56	0	0
150303_2_01FA_MoInt_HCDOT_04-(1)	Most Intense Ions	0.1% CH2O2	1	No	2	Heat shock 70 kDa protein 6 OS=Homo sapiens GN=HSPA6 PE=1 SV=2	P17066	643	71	3.7325	2	2	1	1	66	15.56	0	0
150303_2_01FA_MoInt_HCDOT_04-(1)	Most Intense Ions	0.1% CH2O2	1	No	2	Putative heat shock 70 kDa protein 7 OS=Homo sapiens GN=HSPA7 PE=5 SV=2	P48741	367	40.2	6.53951	2	2	1	1	66	15.56	0	0
150303_2_01FA_MoInt_HCDOT_04-(1)	Most Intense Ions	0.1% CH2O2	1	No	2	Heat shock cognate 71 kDa protein OS=Homo sapiens GN=HSPA8 PE=1 SV=1	P11142	646	70.9	3.71517	2	2	1	1	66	15.56	0	0
150303_2_01FA_MoInt_HCDOT_04-(1)	Most Intense Ions	0.1% CH2O2	1	No	2	Plexin domain-containing protein 1 OS=Homo sapiens GN=PLXDC1 PE=1 SV=2	Q8IUK5	500	55.7	10.2	3	5	3	1	73	15.531	0	0
150303_2_01FA_MoInt_HCDOT_04-(1)	Most Intense Ions	0.1% CH2O2	1	No	2	Rab GDP dissociation inhibitor beta OS=Homo sapiens GN=GDI2 PE=1 SV=2	P50395	445	50.6	4.49438	1	2	1	1	94	15.441	0	0
150303_2_01FA_MoInt_HCDOT_04-(1)	Most Intense Ions	0.1% CH2O2	1	No	2	WAP four-disulfide core domain protein 2 OS=Homo sapiens GN=WFDC2 PE=1 SV=2	Q14508	124	13	11.2903	1	2	1	1	69	15.441	0	0
150303_2_01FA_MoInt_HCDOT_04-(1)	Most Intense Ions	0.1% CH2O2	1	No	2	Beta-enolase OS=Homo sapiens GN=ENO3 PE=1 SV=5	P13929	434	47	4.14747	1	2	0	2	154	15.441	0	0
150303_2_01FA_MoInt_HCDOT_04-(1)	Most Intense Ions	0.1% CH2O2	1	No	2	Immunoglobulin kappa variable 1D-33 OS=Homo sapiens GN=IGKV1D-33 PE=1 SV=2	P01593	117	12.8	13.6752	1	2	1	1	175	15.441	0	0
150303_2_01FA_MoInt_HCDOT_04-(1)	Most Intense Ions	0.1% CH2O2	1	No	2	Dyslexia-associated protein KIAA0319-like protein OS=Homo sapiens GN=KIAA0319L PE=1 SV=2	Q8IZA0	1049	115.6	1.62059	1	1	1	1	48	15.441	0	0
150303_2_01FA_MoInt_HCDOT_04-(1)	Most Intense Ions	0.1% CH2O2	1	No	2	Acid ceramidase OS=Homo sapiens GN=ASAH1 PE=1 SV=5	Q13510	395	44.6	5.82278	1	2	1	1	53	15.441	0	0
150303_2_01FA_MoInt_HCDOT_04-(1)	Most Intense Ions	0.1% CH2O2	1	No	2	Immunoglobulin heavy constant delta OS=Homo sapiens GN=IGHD PE=1 SV=3	P01880	384	42.3	15.8854	3	5	3	1	55	15.397	0	0
150303_2_01FA_MoInt_HCDOT_04-(1)	Most Intense Ions	0.1% CH2O2	1	No	2	Immunoglobulin delta heavy chain OS=Homo sapiens PE=1 SV=1	P0DOX3	512	56.2	11.9141	3	5	3	1	55	15.397	0	0
150303_2_01FA_MoInt_HCDOT_04-(1)	Most Intense Ions	0.1% CH2O2	1	No	2	Protein disulfide-isomerase OS=Homo sapiens GN=P4HB PE=1 SV=3	P07237	508	57.1	6.69291	3	3	3	1	94	15.375	0	0
150303_2_01FA_MoInt_HCDOT_04-(1)	Most Intense Ions	0.1% CH2O2	1	No	2	Serum amyloid A-2 protein OS=Homo sapiens GN=SAA2 PE=1 SV=1	P0DJI9	122	13.5	11.4754	1	1	1	1	76	15.326	0	0
150303_2_01FA_MoInt_HCDOT_04-(1)	Most Intense Ions	0.1% CH2O2	1	No	2	Myelin-oligodendrocyte glycoprotein OS=Homo sapiens GN=MOG PE=1 SV=2	Q16653	247	28.2	4.8583	1	2	1	1	137	15.278	0	0
150303_2_01FA_MoInt_HCDOT_04-(1)	Most Intense Ions	0.1% CH2O2	1	No	2	MANSC domain-containing protein 1 OS=Homo sapiens GN=MANSC1 PE=2 SV=1	Q9H8J5	431	46.8	5.80046	2	2	2	1	90	15.255	0	0
150303_2_01FA_MoInt_HCDOT_04-(1)	Most Intense Ions	0.1% CH2O2	1	No	2	Calreticulin OS=Homo sapiens GN=CALR PE=1 SV=1	P27797	417	48.1	20.6235	4	5	4	1	56	15.251	0	0
150303_2_01FA_MoInt_HCDOT_04-(1)	Most Intense Ions	0.1% CH2O2	1	No	2	Cocaine- and amphetamine-regulated transcript protein OS=Homo sapiens GN=CARTPT PE=1 SV=1	Q16568	116	12.8	22.4138	2	4	2	1	135	15.158	0	0
150303_2_01FA_MoInt_HCDOT_04-(1)	Most Intense Ions	0.1% CH2O2	1	No	2	Insulin-like growth factor-binding protein 5 OS=Homo sapiens GN=IGFBP5 PE=1 SV=1	P24593	272	30.6	17.6471	6	8	6	1	115	15.119	0	0
150303_2_01FA_MoInt_HCDOT_04-(1)	Most Intense Ions	0.1% CH2O2	1	No	2	Coagulation factor IX OS=Homo sapiens GN=F9 PE=1 SV=2	P00740	461	51.7	8.02603	3	3	3	1	45	15.091	0	0
150303_2_01FA_MoInt_HCDOT_04-(1)	Most Intense Ions	0.1% CH2O2	1	No	2	Immunoglobulin kappa variable 3-11 OS=Homo sapiens GN=IGKV3-11 PE=1 SV=1	P04433	115	12.6	26.087	2	3	2	1	70	15.06	0	0
150303_2_01FA_MoInt_HCDOT_04-(1)	Most Intense Ions	0.1% CH2O2	1	No	2	Immunoglobulin kappa variable 3D-11 OS=Homo sapiens GN=IGKV3D-11 PE=3 SV=6	A0A0A0MRZ8	115	12.6	26.087	2	3	2	1	70	15.06	0	0
150303_2_01FA_MoInt_HCDOT_04-(1)	Most Intense Ions	0.1% CH2O2	1	No	2	Proenkephalin-B OS=Homo sapiens GN=PDYN PE=1 SV=1	P01213	254	28.4	20.4724	3	4	3	1	84	14.983	0	0
150303_2_01FA_MoInt_HCDOT_04-(1)	Most Intense Ions	0.1% CH2O2	1	No	2	Hepatocyte growth factor activator OS=Homo sapiens GN=HGFAC PE=1 SV=1	Q04756	655	70.6	11.2977	5	7	5	1	115	14.982	0	0
150303_2_01FA_MoInt_HCDOT_04-(1)	Most Intense Ions	0.1% CH2O2	1	No	2	Voltage-dependent calcium channel subunit alpha-2/delta-2 OS=Homo sapiens GN=CACNA2D2 PE=1 SV=2	Q9NY47	1150	129.7	3.30435	3	3	3	1	62	14.921	0	0
150303_2_01FA_MoInt_HCDOT_04-(1)	Most Intense Ions	0.1% CH2O2	1	No	2	Immunoglobulin heavy variable 1-3 OS=Homo sapiens GN=IGHV1-3 PE=3 SV=1	A0A0C4DH29	117	13	22.2222	2	2	2	1	85	14.884	0	0
150303_2_01FA_MoInt_HCDOT_04-(1)	Most Intense Ions	0.1% CH2O2	1	No	2	Immunoglobulin heavy variable 3-7 OS=Homo sapiens GN=IGHV3-7 PE=1 SV=2	P01780	117	12.9	23.0769	3	3	1	1	67	14.881	0	0
150303_2_01FA_MoInt_HCDOT_04-(1)	Most Intense Ions	0.1% CH2O2	1	No	2	Papilin OS=Homo sapiens GN=PAPLN PE=2 SV=4	O95428	1278	137.6	9.23318	6	6	6	1	32	14.816	0	0
150303_2_01FA_MoInt_HCDOT_04-(1)	Most Intense Ions	0.1% CH2O2	1	No	2	Carbonic anhydrase 4 OS=Homo sapiens GN=CA4 PE=1 SV=2	P22748	312	35	11.859	3	3	3	1	69	14.767	0	0
150303_2_01FA_MoInt_HCDOT_04-(1)	Most Intense Ions	0.1% CH2O2	1	No	2	Ephrin type-A receptor 5 OS=Homo sapiens GN=EPHA5 PE=1 SV=3	P54756	1037	114.7	4.62874	3	4	3	1	61	14.764	0	0
150303_2_01FA_MoInt_HCDOT_04-(1)	Most Intense Ions	0.1% CH2O2	1	No	2	Calcitonin gene-related peptide 2 OS=Homo sapiens GN=CALCB PE=1 SV=1	P10092	127	13.7	11.0236	1	2	1	1	86	14.68	0	0
150303_2_01FA_MoInt_HCDOT_04-(1)	Most Intense Ions	0.1% CH2O2	1	No	2	Phosphoglycerate mutase 2 OS=Homo sapiens GN=PGAM2 PE=1 SV=3	P15259	253	28.7	9.88142	2	2	2	1	56	14.611	0	0
150303_2_01FA_MoInt_HCDOT_04-(1)	Most Intense Ions	0.1% CH2O2	1	No	2	Profilin-1 OS=Homo sapiens GN=PFN1 PE=1 SV=2	P07737	140	15	20.7143	3	4	3	1	62	14.58	0	0
150303_2_01FA_MoInt_HCDOT_04-(1)	Most Intense Ions	0.1% CH2O2	1	No	2	Apolipoprotein M OS=Homo sapiens GN=APOM PE=1 SV=2	O95445	188	21.2	20.2128	4	6	4	1	144	14.575	0	0
150303_2_01FA_MoInt_HCDOT_04-(1)	Most Intense Ions	0.1% CH2O2	1	No	2	Chitinase-3-like protein 1 OS=Homo sapiens GN=CHI3L1 PE=1 SV=2	P36222	383	42.6	8.61619	3	3	3	1	76	14.478	0	0
150303_2_01FA_MoInt_HCDOT_04-(1)	Most Intense Ions	0.1% CH2O2	1	No	2	Mannan-binding lectin serine protease 1 OS=Homo sapiens GN=MASP1 PE=1 SV=3	P48740	699	79.2	4.29185	2	2	2	1	82	14.352	0	0
150303_2_01FA_MoInt_HCDOT_04-(1)	Most Intense Ions	0.1% CH2O2	1	No	2	Twisted gastrulation protein homolog 1 OS=Homo sapiens GN=TWSG1 PE=1 SV=1	Q9GZX9	223	25	6.72646	1	2	1	1	35	14.201	0	0
150303_2_01FA_MoInt_HCDOT_04-(1)	Most Intense Ions	0.1% CH2O2	1	No	2	Keratin, type II cytoskeletal 6B OS=Homo sapiens GN=KRT6B PE=1 SV=5	P04259	564	60	3.90071	2	3	0	0	124	14.181	0	0
150303_2_01FA_MoInt_HCDOT_04-(1)	Most Intense Ions	0.1% CH2O2	1	No	2	Immunoglobulin kappa variable 3-20 OS=Homo sapiens GN=IGKV3-20 PE=1 SV=2	P01619	116	12.5	27.5862	2	4	2	1	82	13.88	0	0
150303_2_01FA_MoInt_HCDOT_04-(1)	Most Intense Ions	0.1% CH2O2	1	No	2	Glycoprotein endo-alpha-1,2-mannosidase-like protein OS=Homo sapiens GN=MANEAL PE=2 SV=1	Q5VSG8	457	51.3	8.53392	2	2	2	1	46	13.831	0	0
150303_2_01FA_MoInt_HCDOT_04-(1)	Most Intense Ions	0.1% CH2O2	1	No	2	Golgi integral membrane protein 4 OS=Homo sapiens GN=GOLIM4 PE=1 SV=1	O00461	696	81.8	4.45402	3	3	3	1	101	13.822	0	0
150303_2_01FA_MoInt_HCDOT_04-(1)	Most Intense Ions	0.1% CH2O2	1	No	2	Protein Z-dependent protease inhibitor OS=Homo sapiens GN=SERPINA10 PE=1 SV=1	Q9UK55	444	50.7	7.65766	3	4	3	1	127	13.791	0	0
150303_2_01FA_MoInt_HCDOT_04-(1)	Most Intense Ions	0.1% CH2O2	1	No	2	Shadow of prion protein OS=Homo sapiens GN=SPRN PE=2 SV=1	Q5BIV9	151	14.5	16.5563	1	1	1	1	57	13.791	0	0
150303_2_01FA_MoInt_HCDOT_04-(1)	Most Intense Ions	0.1% CH2O2	1	No	2	Polypeptide N-acetylgalactosaminyltransferase 6 OS=Homo sapiens GN=GALNT6 PE=2 SV=2	Q8NCL4	622	71.1	5.94855	2	2	2	1	47	13.755	0	0
150303_2_01FA_MoInt_HCDOT_04-(1)	Most Intense Ions	0.1% CH2O2	1	No	2	Immunoglobulin heavy variable 3-43 OS=Homo sapiens GN=IGHV3-43 PE=3 SV=1	A0A0B4J1X8	118	13.1	18.6441	3	3	1	1	58	13.699	0	0
150303_2_01FA_MoInt_HCDOT_04-(1)	Most Intense Ions	0.1% CH2O2	1	No	2	Neurexophilin-1 OS=Homo sapiens GN=NXPH1 PE=2 SV=1	P58417	271	31.1	5.16605	2	2	2	1	54	13.601	0	0
150303_2_01FA_MoInt_HCDOT_04-(1)	Most Intense Ions	0.1% CH2O2	1	No	2	Peroxiredoxin-1 OS=Homo sapiens GN=PRDX1 PE=1 SV=1	Q06830	199	22.1	17.0854	3	4	2	1	96	13.586	0	0
150303_2_01FA_MoInt_HCDOT_04-(1)	Most Intense Ions	0.1% CH2O2	1	No	2	Basigin OS=Homo sapiens GN=BSG PE=1 SV=2	P35613	385	42.2	7.79221	2	4	2	1	83	13.443	0	0
150303_2_01FA_MoInt_HCDOT_04-(1)	Most Intense Ions	0.1% CH2O2	1	No	2	Immunoglobulin heavy variable 3-13 OS=Homo sapiens GN=IGHV3-13 PE=1 SV=2	P01766	116	12.5	18.9655	3	3	0	0	60	13.315	0	0
150303_2_01FA_MoInt_HCDOT_04-(1)	Most Intense Ions	0.1% CH2O2	1	No	2	Semaphorin-6D OS=Homo sapiens GN=SEMA6D PE=1 SV=1	Q8NFY4	1073	119.8	5.685	5	6	4	1	78	13.315	0	0
150303_2_01FA_MoInt_HCDOT_04-(1)	Most Intense Ions	0.1% CH2O2	1	No	2	VPS10 domain-containing receptor SorCS3 OS=Homo sapiens GN=SORCS3 PE=2 SV=2	Q9UPU3	1222	135.7	1.473	2	3	2	1	132	13.22	0	0
150303_2_01FA_MoInt_HCDOT_04-(1)	Most Intense Ions	0.1% CH2O2	1	No	2	Testican-2 OS=Homo sapiens GN=SPOCK2 PE=1 SV=1	Q92563	424	46.7	11.5566	3	4	3	1	37	13.159	0	0
150303_2_01FA_MoInt_HCDOT_04-(1)	Most Intense Ions	0.1% CH2O2	1	No	2	Lactadherin OS=Homo sapiens GN=MFGE8 PE=1 SV=2	Q08431	387	43.1	9.81912	3	4	3	1	75	13.095	0	0
150303_2_01FA_MoInt_HCDOT_04-(1)	Most Intense Ions	0.1% CH2O2	1	No	2	Myocilin OS=Homo sapiens GN=MYOC PE=1 SV=2	Q99972	504	56.9	7.34127	2	2	2	1	36	13.039	0	0
150303_2_01FA_MoInt_HCDOT_04-(1)	Most Intense Ions	0.1% CH2O2	1	No	2	Collagen alpha-1(XV) chain OS=Homo sapiens GN=COL15A1 PE=1 SV=2	P39059	1388	141.6	3.31412	4	5	4	1	52	12.927	0	0
150303_2_01FA_MoInt_HCDOT_04-(1)	Most Intense Ions	0.1% CH2O2	1	No	2	Protein-L-isoaspartate(D-aspartate) O-methyltransferase OS=Homo sapiens GN=PCMT1 PE=1 SV=4	P22061	227	24.6	18.9427	2	2	2	1	22	12.925	0	0
150303_2_01FA_MoInt_HCDOT_04-(1)	Most Intense Ions	0.1% CH2O2	1	No	2	Integral membrane protein 2B OS=Homo sapiens GN=ITM2B PE=1 SV=1	Q9Y287	266	30.3	7.14286	2	2	2	1	83	12.864	0	0
150303_2_01FA_MoInt_HCDOT_04-(1)	Most Intense Ions	0.1% CH2O2	1	No	2	Semaphorin-6A OS=Homo sapiens GN=SEMA6A PE=1 SV=2	Q9H2E6	1030	114.3	3.78641	3	3	2	1	50	12.835	0	0
150303_2_01FA_MoInt_HCDOT_04-(1)	Most Intense Ions	0.1% CH2O2	1	No	2	Golgi membrane protein 1 OS=Homo sapiens GN=GOLM1 PE=1 SV=1	Q8NBJ4	401	45.3	7.23192	3	4	3	1	95	12.823	0	0
150303_2_01FA_MoInt_HCDOT_04-(1)	Most Intense Ions	0.1% CH2O2	1	No	2	Neuroblastoma suppressor of tumorigenicity 1 OS=Homo sapiens GN=NBL1 PE=1 SV=2	P41271	181	19.4	13.8122	3	9	3	1	230	12.8	0	0
150303_2_01FA_MoInt_HCDOT_04-(1)	Most Intense Ions	0.1% CH2O2	1	No	2	L-lactate dehydrogenase A chain OS=Homo sapiens GN=LDHA PE=1 SV=2	P00338	332	36.7	6.92771	2	3	1	1	115	12.734	0	0
150303_2_01FA_MoInt_HCDOT_04-(1)	Most Intense Ions	0.1% CH2O2	1	No	2	Probable phosphoglycerate mutase 4 OS=Homo sapiens GN=PGAM4 PE=3 SV=1	Q8N0Y7	254	28.8	13.7795	2	2	2	1	45	12.724	0	0
150303_2_01FA_MoInt_HCDOT_04-(1)	Most Intense Ions	0.1% CH2O2	1	No	2	Cadherin-6 OS=Homo sapiens GN=CDH6 PE=1 SV=1	P55285	790	88.3	2.65823	2	2	1	1	78	12.611	0	0
150303_2_01FA_MoInt_HCDOT_04-(1)	Most Intense Ions	0.1% CH2O2	1	No	2	Hyaluronidase-1 OS=Homo sapiens GN=HYAL1 PE=1 SV=2	Q12794	435	48.3	12.8736	3	4	3	1	41	12.611	0	0
150303_2_01FA_MoInt_HCDOT_04-(1)	Most Intense Ions	0.1% CH2O2	1	No	2	Insulin-like growth factor I OS=Homo sapiens GN=IGF1 PE=1 SV=1	P05019	195	21.8	14.8718	2	2	2	1	35	12.596	0	0
150303_2_01FA_MoInt_HCDOT_04-(1)	Most Intense Ions	0.1% CH2O2	1	No	2	Probable G-protein coupled receptor 158 OS=Homo sapiens GN=GPR158 PE=1 SV=1	Q5T848	1215	135.4	0.987654	1	2	1	1	95	12.555	0	0
150303_2_01FA_MoInt_HCDOT_04-(1)	Most Intense Ions	0.1% CH2O2	1	No	2	Tyrosine-protein kinase receptor UFO OS=Homo sapiens GN=AXL PE=1 SV=3	P30530	894	98.3	4.02685	3	4	3	1	93	12.491	0	0
150303_2_01FA_MoInt_HCDOT_04-(1)	Most Intense Ions	0.1% CH2O2	1	No	2	Tissue alpha-L-fucosidase OS=Homo sapiens GN=FUCA1 PE=1 SV=4	P04066	466	53.7	8.3691	3	6	3	1	144	12.382	0	0
150303_2_01FA_MoInt_HCDOT_04-(1)	Most Intense Ions	0.1% CH2O2	1	No	2	Sphingosine 1-phosphate receptor 1 OS=Homo sapiens GN=S1PR1 PE=1 SV=2	P21453	382	42.8	3.66492	1	1	1	1	64	12.312	0	0
150303_2_01FA_MoInt_HCDOT_04-(1)	Most Intense Ions	0.1% CH2O2	1	No	2	Ezrin OS=Homo sapiens GN=EZR PE=1 SV=4	P15311	586	69.4	5.46075	4	5	4	1	88	12.303	0	0
150303_2_01FA_MoInt_HCDOT_04-(1)	Most Intense Ions	0.1% CH2O2	1	No	2	Radixin OS=Homo sapiens GN=RDX PE=1 SV=1	P35241	583	68.5	5.48885	4	5	4	1	88	12.303	0	0
150303_2_01FA_MoInt_HCDOT_04-(1)	Most Intense Ions	0.1% CH2O2	1	No	2	Lysosome-associated membrane glycoprotein 1 OS=Homo sapiens GN=LAMP1 PE=1 SV=3	P11279	417	44.9	9.35252	3	4	3	1	58	12.2	0	0
150303_2_01FA_MoInt_HCDOT_04-(1)	Most Intense Ions	0.1% CH2O2	1	No	2	VWFA and cache domain-containing protein 1 OS=Homo sapiens GN=CACHD1 PE=2 SV=2	Q5VU97	1274	142.2	4.31711	4	5	4	1	66	12.126	0	0
150303_2_01FA_MoInt_HCDOT_04-(1)	Most Intense Ions	0.1% CH2O2	1	No	2	Pro-neuropeptide Y OS=Homo sapiens GN=NPY PE=1 SV=1	P01303	97	10.8	13.4021	1	6	1	1	186	12.12	0	0
150303_2_01FA_MoInt_HCDOT_04-(1)	Most Intense Ions	0.1% CH2O2	1	No	2	MAM domain-containing glycosylphosphatidylinositol anchor protein 1 OS=Homo sapiens GN=MDGA1 PE=1 SV=1	Q8NFP4	955	105.7	6.17801	3	3	3	1	39	12.09	0	0
150303_2_01FA_MoInt_HCDOT_04-(1)	Most Intense Ions	0.1% CH2O2	1	No	2	Beta-mannosidase OS=Homo sapiens GN=MANBA PE=2 SV=3	O00462	879	100.8	3.07167	2	2	2	1	83	11.989	0	0
150303_2_01FA_MoInt_HCDOT_04-(1)	Most Intense Ions	0.1% CH2O2	1	No	2	Coagulation factor XIII B chain OS=Homo sapiens GN=F13B PE=1 SV=3	P05160	661	75.5	4.84115	3	3	3	1	88	11.934	0	0
150303_2_01FA_MoInt_HCDOT_04-(1)	Most Intense Ions	0.1% CH2O2	1	No	2	Lysosome-associated membrane glycoprotein 2 OS=Homo sapiens GN=LAMP2 PE=1 SV=2	P13473	410	44.9	5.85366	3	5	3	1	120	11.915	0	0
150303_2_01FA_MoInt_HCDOT_04-(1)	Most Intense Ions	0.1% CH2O2	1	No	2	Beta-1,4-galactosyltransferase 1 OS=Homo sapiens GN=B4GALT1 PE=1 SV=5	P15291	398	43.9	16.3317	5	6	5	1	37	11.909	0	0
150303_2_01FA_MoInt_HCDOT_04-(1)	Most Intense Ions	0.1% CH2O2	1	No	2	Secreted frizzled-related protein 3 OS=Homo sapiens GN=FRZB PE=1 SV=2	Q92765	325	36.2	11.3846	3	3	3	1	52	11.889	0	0
150303_2_01FA_MoInt_HCDOT_04-(1)	Most Intense Ions	0.1% CH2O2	1	No	2	Immunoglobulin heavy variable 3-11 OS=Homo sapiens GN=IGHV3-11 PE=1 SV=2	P01762	117	12.9	15.3846	2	2	0	2	60	11.802	0	0
150303_2_01FA_MoInt_HCDOT_04-(1)	Most Intense Ions	0.1% CH2O2	1	No	2	Immunoglobulin heavy variable 3-48 OS=Homo sapiens GN=IGHV3-48 PE=1 SV=2	P01763	117	12.8	15.3846	2	2	0	2	60	11.802	0	0
150303_2_01FA_MoInt_HCDOT_04-(1)	Most Intense Ions	0.1% CH2O2	1	No	2	Immunoglobulin heavy variable 3-20 OS=Homo sapiens GN=IGHV3-20 PE=3 SV=2	A0A0C4DH32	117	12.7	15.3846	2	2	0	2	60	11.802	0	0
150303_2_01FA_MoInt_HCDOT_04-(1)	Most Intense Ions	0.1% CH2O2	1	No	2	Immunoglobulin heavy variable 3-21 OS=Homo sapiens GN=IGHV3-21 PE=1 SV=1	A0A0B4J1V1	117	12.8	15.3846	2	2	0	2	60	11.802	0	0
150303_2_01FA_MoInt_HCDOT_04-(1)	Most Intense Ions	0.1% CH2O2	1	No	2	Non-secretory ribonuclease OS=Homo sapiens GN=RNASE2 PE=1 SV=2	P10153	161	18.3	10.559	1	1	1	1	78	11.8	0	0
150303_2_01FA_MoInt_HCDOT_04-(1)	Most Intense Ions	0.1% CH2O2	1	No	2	Vimentin OS=Homo sapiens GN=VIM PE=1 SV=4	P08670	466	53.6	8.15451	3	4	3	1	50	11.737	0	0
150303_2_01FA_MoInt_HCDOT_04-(1)	Most Intense Ions	0.1% CH2O2	1	No	2	Immunoglobulin heavy variable 3-74 OS=Homo sapiens GN=IGHV3-74 PE=3 SV=1	A0A0B4J1X5	117	12.8	18.8034	3	4	1	1	122	11.713	0	0
150303_2_01FA_MoInt_HCDOT_04-(1)	Most Intense Ions	0.1% CH2O2	1	No	2	Extracellular sulfatase Sulf-2 OS=Homo sapiens GN=SULF2 PE=1 SV=1	Q8IWU5	870	100.4	1.49425	1	1	1	1	54	11.611	0	0
150303_2_01FA_MoInt_HCDOT_04-(1)	Most Intense Ions	0.1% CH2O2	1	No	2	Alpha-mannosidase 2 OS=Homo sapiens GN=MAN2A1 PE=1 SV=2	Q16706	1144	131.1	7.69231	5	6	5	1	22	11.558	0	0
150303_2_01FA_MoInt_HCDOT_04-(1)	Most Intense Ions	0.1% CH2O2	1	No	2	CXADR-like membrane protein OS=Homo sapiens GN=CLMP PE=1 SV=1	Q9H6B4	373	41.3	6.97051	1	1	1	1	33	11.415	0	0
150303_2_01FA_MoInt_HCDOT_04-(1)	Most Intense Ions	0.1% CH2O2	1	No	2	Epsilon-sarcoglycan OS=Homo sapiens GN=SGCE PE=1 SV=6	O43556	437	49.8	7.32265	3	5	3	1	94	11.321	0	0
150303_2_01FA_MoInt_HCDOT_04-(1)	Most Intense Ions	0.1% CH2O2	1	No	2	Roundabout homolog 2 OS=Homo sapiens GN=ROBO2 PE=1 SV=2	Q9HCK4	1378	151.1	1.45138	2	3	1	1	109	11.217	0	0
150303_2_01FA_MoInt_HCDOT_04-(1)	Most Intense Ions	0.1% CH2O2	1	No	2	14-3-3 protein zeta/delta OS=Homo sapiens GN=YWHAZ PE=1 SV=1	P63104	245	27.7	13.0612	3	5	2	1	107	11.198	0	0
150303_2_01FA_MoInt_HCDOT_04-(1)	Most Intense Ions	0.1% CH2O2	1	No	2	Carbonic anhydrase 2 OS=Homo sapiens GN=CA2 PE=1 SV=2	P00918	260	29.2	10.7692	2	2	2	1	49	11.165	0	0
150303_2_01FA_MoInt_HCDOT_04-(1)	Most Intense Ions	0.1% CH2O2	1	No	2	Immunoglobulin heavy variable 5-51 OS=Homo sapiens GN=IGHV5-51 PE=3 SV=1	A0A0C4DH38	117	12.7	24.7863	2	2	1	1	50	11.146	0	0
150303_2_01FA_MoInt_HCDOT_04-(1)	Most Intense Ions	0.1% CH2O2	1	No	2	Neuronal pentraxin-2 OS=Homo sapiens GN=NPTX2 PE=1 SV=2	P47972	431	47	6.72854	4	5	4	1	123	11.116	0	0
150303_2_01FA_MoInt_HCDOT_04-(1)	Most Intense Ions	0.1% CH2O2	1	No	2	Ephrin-A3 OS=Homo sapiens GN=EFNA3 PE=1 SV=1	P52797	238	26.3	7.98319	2	2	2	1	70	11.101	0	0
150303_2_01FA_MoInt_HCDOT_04-(1)	Most Intense Ions	0.1% CH2O2	1	No	2	Follistatin-related protein 3 OS=Homo sapiens GN=FSTL3 PE=1 SV=1	O95633	263	27.6	15.5894	3	3	3	1	35	11.074	0	0
150303_2_01FA_MoInt_HCDOT_04-(1)	Most Intense Ions	0.1% CH2O2	1	No	2	Ciliary neurotrophic factor receptor subunit alpha OS=Homo sapiens GN=CNTFR PE=1 SV=2	P26992	372	40.6	5.91398	2	3	2	1	39	11.008	0	0
150303_2_01FA_MoInt_HCDOT_04-(1)	Most Intense Ions	0.1% CH2O2	1	No	2	Antileukoproteinase OS=Homo sapiens GN=SLPI PE=1 SV=2	P03973	132	14.3	26.5152	3	4	3	1	107	10.859	0	0
150303_2_01FA_MoInt_HCDOT_04-(1)	Most Intense Ions	0.1% CH2O2	1	No	2	C-X-C motif chemokine 16 OS=Homo sapiens GN=CXCL16 PE=2 SV=4	Q9H2A7	254	27.6	5.51181	1	1	1	1	70	10.797	0	0
150303_2_01FA_MoInt_HCDOT_04-(1)	Most Intense Ions	0.1% CH2O2	1	No	2	Immunoglobulin heavy variable 1-46 OS=Homo sapiens GN=IGHV1-46 PE=1 SV=2	P01743	117	12.9	9.40171	1	1	1	1	48	10.788	0	0
150303_2_01FA_MoInt_HCDOT_04-(1)	Most Intense Ions	0.1% CH2O2	1	No	2	Immunoglobulin heavy variable 1-69 OS=Homo sapiens GN=IGHV1-69 PE=1 SV=2	P01742	117	12.7	9.40171	1	1	1	1	48	10.788	0	0
150303_2_01FA_MoInt_HCDOT_04-(1)	Most Intense Ions	0.1% CH2O2	1	No	2	Immunoglobulin heavy variable 1-69D OS=Homo sapiens GN=IGHV1-69D PE=3 SV=1	A0A0B4J2H0	117	12.7	9.40171	1	1	1	1	48	10.788	0	0
150303_2_01FA_MoInt_HCDOT_04-(1)	Most Intense Ions	0.1% CH2O2	1	No	2	Immunoglobulin heavy variable 1-8 OS=Homo sapiens GN=IGHV1-8 PE=3 SV=1	P0DP01	117	13	9.40171	1	1	1	1	48	10.788	0	0
150303_2_01FA_MoInt_HCDOT_04-(1)	Most Intense Ions	0.1% CH2O2	1	No	2	Laminin subunit gamma-1 OS=Homo sapiens GN=LAMC1 PE=1 SV=3	P11047	1609	177.5	1.92666	2	2	2	1	69	10.78	0	0
150303_2_01FA_MoInt_HCDOT_04-(1)	Most Intense Ions	0.1% CH2O2	1	No	2	Xyloside xylosyltransferase 1 OS=Homo sapiens GN=XXYLT1 PE=1 SV=1	Q8NBI6	393	43.8	5.08906	1	1	1	1	48	10.757	0	0
150303_2_01FA_MoInt_HCDOT_04-(1)	Most Intense Ions	0.1% CH2O2	1	No	2	L-lactate dehydrogenase A-like 6A OS=Homo sapiens GN=LDHAL6A PE=2 SV=1	Q6ZMR3	332	36.5	3.61446	1	2	0	2	115	10.756	0	0
150303_2_01FA_MoInt_HCDOT_04-(1)	Most Intense Ions	0.1% CH2O2	1	No	2	L-lactate dehydrogenase C chain OS=Homo sapiens GN=LDHC PE=1 SV=4	P07864	332	36.3	3.61446	1	2	0	2	115	10.756	0	0
150303_2_01FA_MoInt_HCDOT_04-(1)	Most Intense Ions	0.1% CH2O2	1	No	2	Endosialin OS=Homo sapiens GN=CD248 PE=1 SV=1	Q9HCU0	757	80.8	3.83091	3	3	3	1	68	10.741	0	0
150303_2_01FA_MoInt_HCDOT_04-(1)	Most Intense Ions	0.1% CH2O2	1	No	2	Platelet-derived growth factor subunit A OS=Homo sapiens GN=PDGFA PE=1 SV=1	P04085	211	24	8.53081	1	1	1	1	75	10.604	0	0
150303_2_01FA_MoInt_HCDOT_04-(1)	Most Intense Ions	0.1% CH2O2	1	No	2	C-type mannose receptor 2 OS=Homo sapiens GN=MRC2 PE=1 SV=2	Q9UBG0	1479	166.6	1.82556	2	3	2	1	135	10.559	0	0
150303_2_01FA_MoInt_HCDOT_04-(1)	Most Intense Ions	0.1% CH2O2	1	No	2	Protocadherin-8 OS=Homo sapiens GN=PCDH8 PE=2 SV=2	O95206	1070	112.9	3.64486	2	2	2	1	35	10.476	0	0
150303_2_01FA_MoInt_HCDOT_04-(1)	Most Intense Ions	0.1% CH2O2	1	No	2	Extracellular serine/threonine protein kinase FAM20C OS=Homo sapiens GN=FAM20C PE=1 SV=2	Q8IXL6	584	66.2	7.02055	3	3	3	1	45	10.462	0	0
150303_2_01FA_MoInt_HCDOT_04-(1)	Most Intense Ions	0.1% CH2O2	1	No	2	Immunoglobulin kappa variable 1-13 OS=Homo sapiens GN=IGKV1-13 PE=3 SV=1	P0DP09	117	12.6	13.6752	1	1	1	1	73	10.392	0	0
150303_2_01FA_MoInt_HCDOT_04-(1)	Most Intense Ions	0.1% CH2O2	1	No	2	UDP-GalNAc:beta-1,3-N-acetylgalactosaminyltransferase 1 OS=Homo sapiens GN=B3GALNT1 PE=1 SV=1	O75752	331	39.5	4.22961	1	1	1	1	41	10.374	0.001	1
150303_2_01FA_MoInt_HCDOT_04-(1)	Most Intense Ions	0.1% CH2O2	1	No	2	Trophoblast glycoprotein OS=Homo sapiens GN=TPBG PE=1 SV=1	Q13641	420	46	4.52381	1	1	1	1	67	10.322	0.001	1
150303_2_01FA_MoInt_HCDOT_04-(1)	Most Intense Ions	0.1% CH2O2	1	No	2	Chordin-like protein 1 OS=Homo sapiens GN=CHRDL1 PE=1 SV=1	Q9BU40	450	51.1	6	2	3	2	1	41	10.139	0.001	1
150303_2_01FA_MoInt_HCDOT_04-(1)	Most Intense Ions	0.1% CH2O2	1	No	2	Signal-regulatory protein gamma OS=Homo sapiens GN=SIRPG PE=1 SV=3	Q9P1W8	387	42.5	6.45995	3	6	3	1	92	10.061	0.001	1
150303_2_01FA_MoInt_HCDOT_04-(1)	Most Intense Ions	0.1% CH2O2	1	No	2	Immunoglobulin superfamily member 21 OS=Homo sapiens GN=IGSF21 PE=2 SV=1	Q96ID5	467	51.8	7.92291	3	4	3	1	70	9.956	0.001	1
150303_2_01FA_MoInt_HCDOT_04-(1)	Most Intense Ions	0.1% CH2O2	1	No	2	Protocadherin-9 OS=Homo sapiens GN=PCDH9 PE=1 SV=2	Q9HC56	1237	136	4.7696	4	4	4	1	66	9.947	0.001	1
150303_2_01FA_MoInt_HCDOT_04-(1)	Most Intense Ions	0.1% CH2O2	1	No	2	Transaldolase OS=Homo sapiens GN=TALDO1 PE=1 SV=2	P37837	337	37.5	6.52819	2	2	2	1	64	9.934	0.001	1
150303_2_01FA_MoInt_HCDOT_04-(1)	Most Intense Ions	0.1% CH2O2	1	No	2	Semaphorin-3B OS=Homo sapiens GN=SEMA3B PE=2 SV=1	Q13214	749	83.1	3.60481	2	2	2	1	55	9.914	0.001	1
150303_2_01FA_MoInt_HCDOT_04-(1)	Most Intense Ions	0.1% CH2O2	1	No	2	Lipopolysaccharide-binding protein OS=Homo sapiens GN=LBP PE=1 SV=3	P18428	481	53.4	7.69231	2	2	2	1	47	9.896	0.001	1
150303_2_01FA_MoInt_HCDOT_04-(1)	Most Intense Ions	0.1% CH2O2	1	No	2	V-set and immunoglobulin domain-containing protein 4 OS=Homo sapiens GN=VSIG4 PE=1 SV=1	Q9Y279	399	44	7.76942	2	5	2	1	124	9.818	0.001	1
150303_2_01FA_MoInt_HCDOT_04-(1)	Most Intense Ions	0.1% CH2O2	1	No	2	Coagulation factor X OS=Homo sapiens GN=F10 PE=1 SV=2	P00742	488	54.7	7.17213	3	4	3	1	116	9.805	0.001	1
150303_2_01FA_MoInt_HCDOT_04-(1)	Most Intense Ions	0.1% CH2O2	1	No	2	Bone morphogenetic protein 1 OS=Homo sapiens GN=BMP1 PE=1 SV=2	P13497	986	111.2	1.62272	1	1	1	1	73	9.785	0.001	1
150303_2_01FA_MoInt_HCDOT_04-(1)	Most Intense Ions	0.1% CH2O2	1	No	2	Plasma serine protease inhibitor OS=Homo sapiens GN=SERPINA5 PE=1 SV=3	P05154	406	45.6	5.91133	2	2	2	1	47	9.726	0.001	1
150303_2_01FA_MoInt_HCDOT_04-(1)	Most Intense Ions	0.1% CH2O2	1	No	2	Activin receptor type-1B OS=Homo sapiens GN=ACVR1B PE=1 SV=1	P36896	505	56.8	3.76238	1	1	1	1	0	9.72	0.001	1
150303_2_01FA_MoInt_HCDOT_04-(1)	Most Intense Ions	0.1% CH2O2	1	No	2	Chondroadherin OS=Homo sapiens GN=CHAD PE=1 SV=2	O15335	359	40.5	10.8635	2	2	2	1	50	9.716	0.001	1
150303_2_01FA_MoInt_HCDOT_04-(1)	Most Intense Ions	0.1% CH2O2	1	No	2	SLIT and NTRK-like protein 4 OS=Homo sapiens GN=SLITRK4 PE=1 SV=1	Q8IW52	837	94.3	3.46476	2	2	2	1	53	9.666	0.001	1
150303_2_01FA_MoInt_HCDOT_04-(1)	Most Intense Ions	0.1% CH2O2	1	No	2	Palmitoyl-protein thioesterase 1 OS=Homo sapiens GN=PPT1 PE=1 SV=1	P50897	306	34.2	4.90196	1	2	1	1	90	9.634	0.001	1
150303_2_01FA_MoInt_HCDOT_04-(1)	Most Intense Ions	0.1% CH2O2	1	No	2	Basal cell adhesion molecule OS=Homo sapiens GN=BCAM PE=1 SV=2	P50895	628	67.4	7.48408	3	3	3	1	61	9.62	0.001	1
150303_2_01FA_MoInt_HCDOT_04-(1)	Most Intense Ions	0.1% CH2O2	1	No	2	Interstitial collagenase OS=Homo sapiens GN=MMP1 PE=1 SV=3	P03956	469	54	3.19829	1	1	1	1	56	9.611	0.001	1
150303_2_01FA_MoInt_HCDOT_04-(1)	Most Intense Ions	0.1% CH2O2	1	No	2	Heat shock protein HSP 90-beta OS=Homo sapiens GN=HSP90AB1 PE=1 SV=4	P08238	724	83.2	1.9337	1	1	1	1	29	9.527	0.001	1
150303_2_01FA_MoInt_HCDOT_04-(1)	Most Intense Ions	0.1% CH2O2	1	No	2	Desmocollin-2 OS=Homo sapiens GN=DSC2 PE=1 SV=1	Q02487	901	99.9	2.66371	2	4	2	1	46	9.441	0.001	1
150303_2_01FA_MoInt_HCDOT_04-(1)	Most Intense Ions	0.1% CH2O2	1	No	2	Osteoclast-associated immunoglobulin-like receptor OS=Homo sapiens GN=OSCAR PE=1 SV=3	Q8IYS5	282	30.5	5.31915	1	2	1	1	87	9.378	0.001	1
150303_2_01FA_MoInt_HCDOT_04-(1)	Most Intense Ions	0.1% CH2O2	1	No	2	Immunoglobulin kappa variable 3D-20 OS=Homo sapiens GN=IGKV3D-20 PE=3 SV=1	A0A0C4DH25	116	12.5	19.8276	1	1	1	1	34	9.332	0.001	1
150303_2_01FA_MoInt_HCDOT_04-(1)	Most Intense Ions	0.1% CH2O2	1	No	2	Protein S100-A12 OS=Homo sapiens GN=S100A12 PE=1 SV=2	P80511	92	10.6	21.7391	1	1	1	1	24	9.326	0.001	1
150303_2_01FA_MoInt_HCDOT_04-(1)	Most Intense Ions	0.1% CH2O2	1	No	2	Platelet-derived growth factor receptor beta OS=Homo sapiens GN=PDGFRB PE=1 SV=1	P09619	1106	123.9	2.35081	2	2	2	1	43	9.302	0.001	1
150303_2_01FA_MoInt_HCDOT_04-(1)	Most Intense Ions	0.1% CH2O2	1	No	2	N-acetylgalactosaminyltransferase 7 OS=Homo sapiens GN=GALNT7 PE=1 SV=1	Q86SF2	657	75.3	3.19635	2	2	2	1	54	9.293	0.001	1
150303_2_01FA_MoInt_HCDOT_04-(1)	Most Intense Ions	0.1% CH2O2	1	No	2	VPS10 domain-containing receptor SorCS1 OS=Homo sapiens GN=SORCS1 PE=1 SV=3	Q8WY21	1168	129.6	2.05479	2	2	2	1	51	9.264	0.001	1
150303_2_01FA_MoInt_HCDOT_04-(1)	Most Intense Ions	0.1% CH2O2	1	No	2	Laminin subunit beta-1 OS=Homo sapiens GN=LAMB1 PE=1 SV=2	P07942	1786	197.9	2.35162	2	2	2	1	50	9.251	0.001	1
150303_2_01FA_MoInt_HCDOT_04-(1)	Most Intense Ions	0.1% CH2O2	1	No	2	Angiogenin OS=Homo sapiens GN=ANG PE=1 SV=1	P03950	147	16.5	13.6054	1	1	1	1	27	9.062	0.001	1
150303_2_01FA_MoInt_HCDOT_04-(1)	Most Intense Ions	0.1% CH2O2	1	No	2	Protocadherin gamma-C5 OS=Homo sapiens GN=PCDHGC5 PE=2 SV=1	Q9Y5F6	944	101.9	4.13136	2	3	2	1	79	9.039	0.001	1
150303_2_01FA_MoInt_HCDOT_04-(1)	Most Intense Ions	0.1% CH2O2	1	No	2	Transgelin OS=Homo sapiens GN=TAGLN PE=1 SV=4	Q01995	201	22.6	12.4378	2	2	2	1	58	9.016	0.001	1
150303_2_01FA_MoInt_HCDOT_04-(1)	Most Intense Ions	0.1% CH2O2	1	No	2	Neurexin-2-beta OS=Homo sapiens GN=NRXN2 PE=1 SV=1	P58401	666	70.9	4.65465	2	2	2	1	18	9.01	0.001	1
150303_2_01FA_MoInt_HCDOT_04-(1)	Most Intense Ions	0.1% CH2O2	1	No	2	Complement factor H-related protein 5 OS=Homo sapiens GN=CFHR5 PE=1 SV=1	Q9BXR6	569	64.4	2.28471	1	2	1	1	144	9.001	0.001	1
150303_2_01FA_MoInt_HCDOT_04-(1)	Most Intense Ions	0.1% CH2O2	1	No	2	Chondroitin sulfate proteoglycan 5 OS=Homo sapiens GN=CSPG5 PE=1 SV=3	O95196	566	60	2.29682	1	2	1	1	74	8.965	0.001	1
150303_2_01FA_MoInt_HCDOT_04-(1)	Most Intense Ions	0.1% CH2O2	1	No	2	Putative trypsin-6 OS=Homo sapiens GN=PRSS3P2 PE=5 SV=2	Q8NHM4	247	26.5	8.09717	1	1	1	1	27	8.904	0.001	1
150303_2_01FA_MoInt_HCDOT_04-(1)	Most Intense Ions	0.1% CH2O2	1	No	2	Trypsin-2 OS=Homo sapiens GN=PRSS2 PE=1 SV=1	P07478	247	26.5	8.09717	1	1	1	1	27	8.904	0.001	1
150303_2_01FA_MoInt_HCDOT_04-(1)	Most Intense Ions	0.1% CH2O2	1	No	2	Trypsin-1 OS=Homo sapiens GN=PRSS1 PE=1 SV=1	P07477	247	26.5	8.09717	1	1	1	1	27	8.904	0.001	1
150303_2_01FA_MoInt_HCDOT_04-(1)	Most Intense Ions	0.1% CH2O2	1	No	2	Vitamin K-dependent protein C OS=Homo sapiens GN=PROC PE=1 SV=1	P04070	461	52	7.15835	2	2	2	1	25	8.884	0.001	1
150303_2_01FA_MoInt_HCDOT_04-(1)	Most Intense Ions	0.1% CH2O2	1	No	2	Periostin OS=Homo sapiens GN=POSTN PE=1 SV=2	Q15063	836	93.3	1.67464	1	1	1	1	72	8.724	0.001	1
150303_2_01FA_MoInt_HCDOT_04-(1)	Most Intense Ions	0.1% CH2O2	1	No	2	HLA class I histocompatibility antigen, A-23 alpha chain OS=Homo sapiens GN=HLA-A PE=1 SV=1	P30447	365	40.7	7.39726	2	2	1	1	61	8.677	0.001	1
150303_2_01FA_MoInt_HCDOT_04-(1)	Most Intense Ions	0.1% CH2O2	1	No	2	HLA class I histocompatibility antigen, B-51 alpha chain OS=Homo sapiens GN=HLA-B PE=1 SV=1	P18464	362	40.5	7.45856	2	2	1	1	61	8.677	0.001	1
150303_2_01FA_MoInt_HCDOT_04-(1)	Most Intense Ions	0.1% CH2O2	1	No	2	HLA class I histocompatibility antigen, A-11 alpha chain OS=Homo sapiens GN=HLA-A PE=1 SV=1	P13746	365	40.9	7.39726	2	2	1	1	61	8.677	0.001	1
150303_2_01FA_MoInt_HCDOT_04-(1)	Most Intense Ions	0.1% CH2O2	1	No	2	HLA class I histocompatibility antigen, B-46 alpha chain OS=Homo sapiens GN=HLA-B PE=1 SV=1	P30484	362	40.4	7.45856	2	2	1	1	61	8.677	0.001	1
150303_2_01FA_MoInt_HCDOT_04-(1)	Most Intense Ions	0.1% CH2O2	1	No	2	HLA class I histocompatibility antigen, Cw-4 alpha chain OS=Homo sapiens GN=HLA-C PE=1 SV=1	P30504	366	41	7.37705	2	2	1	1	61	8.677	0.001	1
150303_2_01FA_MoInt_HCDOT_04-(1)	Most Intense Ions	0.1% CH2O2	1	No	2	HLA class I histocompatibility antigen, A-3 alpha chain OS=Homo sapiens GN=HLA-A PE=1 SV=2	P04439	365	40.8	7.39726	2	2	1	1	61	8.677	0.001	1
150303_2_01FA_MoInt_HCDOT_04-(1)	Most Intense Ions	0.1% CH2O2	1	No	2	HLA class I histocompatibility antigen, A-36 alpha chain OS=Homo sapiens GN=HLA-A PE=1 SV=1	P30455	365	40.9	7.39726	2	2	1	1	61	8.677	0.001	1
150303_2_01FA_MoInt_HCDOT_04-(1)	Most Intense Ions	0.1% CH2O2	1	No	2	HLA class I histocompatibility antigen, Cw-16 alpha chain OS=Homo sapiens GN=HLA-C PE=1 SV=1	Q29960	366	40.7	7.37705	2	2	1	1	61	8.677	0.001	1
150303_2_01FA_MoInt_HCDOT_04-(1)	Most Intense Ions	0.1% CH2O2	1	No	2	HLA class I histocompatibility antigen, B-59 alpha chain OS=Homo sapiens GN=HLA-B PE=1 SV=1	Q29940	362	40.6	7.45856	2	2	1	1	61	8.677	0.001	1
150303_2_01FA_MoInt_HCDOT_04-(1)	Most Intense Ions	0.1% CH2O2	1	No	2	HLA class I histocompatibility antigen, A-1 alpha chain OS=Homo sapiens GN=HLA-A PE=1 SV=1	P30443	365	40.8	7.39726	2	2	1	1	61	8.677	0.001	1
150303_2_01FA_MoInt_HCDOT_04-(1)	Most Intense Ions	0.1% CH2O2	1	No	2	HLA class I histocompatibility antigen, B-35 alpha chain OS=Homo sapiens GN=HLA-B PE=1 SV=1	P30685	362	40.4	7.45856	2	2	1	1	61	8.677	0.001	1
150303_2_01FA_MoInt_HCDOT_04-(1)	Most Intense Ions	0.1% CH2O2	1	No	2	HLA class I histocompatibility antigen, B-57 alpha chain OS=Homo sapiens GN=HLA-B PE=1 SV=1	P18465	362	40.2	7.45856	2	2	1	1	61	8.677	0.001	1
150303_2_01FA_MoInt_HCDOT_04-(1)	Most Intense Ions	0.1% CH2O2	1	No	2	HLA class I histocompatibility antigen, B-54 alpha chain OS=Homo sapiens GN=HLA-B PE=1 SV=1	P30492	362	40.4	7.45856	2	2	1	1	61	8.677	0.001	1
150303_2_01FA_MoInt_HCDOT_04-(1)	Most Intense Ions	0.1% CH2O2	1	No	2	HLA class I histocompatibility antigen, B-56 alpha chain OS=Homo sapiens GN=HLA-B PE=1 SV=1	P30495	362	40.5	7.45856	2	2	1	1	61	8.677	0.001	1
150303_2_01FA_MoInt_HCDOT_04-(1)	Most Intense Ions	0.1% CH2O2	1	No	2	HLA class I histocompatibility antigen, A-24 alpha chain OS=Homo sapiens GN=HLA-A PE=1 SV=2	P05534	365	40.7	7.39726	2	2	1	1	61	8.677	0.001	1
150303_2_01FA_MoInt_HCDOT_04-(1)	Most Intense Ions	0.1% CH2O2	1	No	2	HLA class I histocompatibility antigen, Cw-14 alpha chain OS=Homo sapiens GN=HLA-C PE=1 SV=2	P30510	366	40.8	7.37705	2	2	1	1	61	8.677	0.001	1
150303_2_01FA_MoInt_HCDOT_04-(1)	Most Intense Ions	0.1% CH2O2	1	No	2	HLA class I histocompatibility antigen, Cw-12 alpha chain OS=Homo sapiens GN=HLA-C PE=1 SV=2	P30508	366	40.9	7.37705	2	2	1	1	61	8.677	0.001	1
150303_2_01FA_MoInt_HCDOT_04-(1)	Most Intense Ions	0.1% CH2O2	1	No	2	HLA class I histocompatibility antigen, B-53 alpha chain OS=Homo sapiens GN=HLA-B PE=1 SV=1	P30491	362	40.5	7.45856	2	2	1	1	61	8.677	0.001	1
150303_2_01FA_MoInt_HCDOT_04-(1)	Most Intense Ions	0.1% CH2O2	1	No	2	HLA class I histocompatibility antigen, B-52 alpha chain OS=Homo sapiens GN=HLA-B PE=1 SV=1	P30490	362	40.5	7.45856	2	2	1	1	61	8.677	0.001	1
150303_2_01FA_MoInt_HCDOT_04-(1)	Most Intense Ions	0.1% CH2O2	1	No	2	HLA class I histocompatibility antigen, A-30 alpha chain OS=Homo sapiens GN=HLA-A PE=1 SV=2	P16188	365	40.9	7.39726	2	2	1	1	61	8.677	0.001	1
150303_2_01FA_MoInt_HCDOT_04-(1)	Most Intense Ions	0.1% CH2O2	1	No	2	HLA class I histocompatibility antigen, B-78 alpha chain OS=Homo sapiens GN=HLA-B PE=1 SV=1	P30498	362	40.5	7.45856	2	2	1	1	61	8.677	0.001	1
150303_2_01FA_MoInt_HCDOT_04-(1)	Most Intense Ions	0.1% CH2O2	1	No	2	HLA class I histocompatibility antigen, B-15 alpha chain OS=Homo sapiens GN=HLA-B PE=1 SV=2	P30464	362	40.4	7.45856	2	2	1	1	61	8.677	0.001	1
150303_2_01FA_MoInt_HCDOT_04-(1)	Most Intense Ions	0.1% CH2O2	1	No	2	HLA class I histocompatibility antigen, B-55 alpha chain OS=Homo sapiens GN=HLA-B PE=1 SV=1	P30493	362	40.5	7.45856	2	2	1	1	61	8.677	0.001	1
150303_2_01FA_MoInt_HCDOT_04-(1)	Most Intense Ions	0.1% CH2O2	1	No	2	HLA class I histocompatibility antigen, B-58 alpha chain OS=Homo sapiens GN=HLA-B PE=1 SV=1	P10319	362	40.3	7.45856	2	2	1	1	61	8.677	0.001	1
150303_2_01FA_MoInt_HCDOT_04-(1)	Most Intense Ions	0.1% CH2O2	1	No	2	Pyruvate kinase PKLR OS=Homo sapiens GN=PKLR PE=1 SV=2	P30613	574	61.8	1.91638	1	2	1	1	65	8.677	0.001	1
150303_2_01FA_MoInt_HCDOT_04-(1)	Most Intense Ions	0.1% CH2O2	1	No	2	Malate dehydrogenase, cytoplasmic OS=Homo sapiens GN=MDH1 PE=1 SV=4	P40925	334	36.4	11.3772	3	3	3	1	73	8.551	0.001	1
150303_2_01FA_MoInt_HCDOT_04-(1)	Most Intense Ions	0.1% CH2O2	1	No	2	Collectin-12 OS=Homo sapiens GN=COLEC12 PE=1 SV=3	Q5KU26	742	81.5	5.39084	4	4	4	1	50	8.455	0.001	1
150303_2_01FA_MoInt_HCDOT_04-(1)	Most Intense Ions	0.1% CH2O2	1	No	2	Signal-regulatory protein beta-1 OS=Homo sapiens GN=SIRPB1 PE=1 SV=5	O00241	398	43.2	6.78392	4	9	4	1	126	8.42	0.001	1
150303_2_01FA_MoInt_HCDOT_04-(1)	Most Intense Ions	0.1% CH2O2	1	No	2	Mast/stem cell growth factor receptor Kit OS=Homo sapiens GN=KIT PE=1 SV=1	P10721	976	109.8	4.20082	3	3	3	1	28	8.397	0.001	1
150303_2_01FA_MoInt_HCDOT_04-(1)	Most Intense Ions	0.1% CH2O2	1	No	2	Sodium/potassium-transporting ATPase subunit alpha-3 OS=Homo sapiens GN=ATP1A3 PE=1 SV=3	P13637	1013	111.7	1.48075	1	2	1	1	92	8.319	0.001	1
150303_2_01FA_MoInt_HCDOT_04-(1)	Most Intense Ions	0.1% CH2O2	1	No	2	Potassium-transporting ATPase alpha chain 1 OS=Homo sapiens GN=ATP4A PE=2 SV=5	P20648	1035	114	1.44928	1	2	1	1	92	8.319	0.001	1
150303_2_01FA_MoInt_HCDOT_04-(1)	Most Intense Ions	0.1% CH2O2	1	No	2	Sodium/potassium-transporting ATPase subunit alpha-1 OS=Homo sapiens GN=ATP1A1 PE=1 SV=1	P05023	1023	112.8	1.46628	1	2	1	1	92	8.319	0.001	1
150303_2_01FA_MoInt_HCDOT_04-(1)	Most Intense Ions	0.1% CH2O2	1	No	2	Sodium/potassium-transporting ATPase subunit alpha-2 OS=Homo sapiens GN=ATP1A2 PE=1 SV=1	P50993	1020	112.2	1.47059	1	2	1	1	92	8.319	0.001	1
150303_2_01FA_MoInt_HCDOT_04-(1)	Most Intense Ions	0.1% CH2O2	1	No	2	Hemoglobin subunit epsilon OS=Homo sapiens GN=HBE1 PE=1 SV=2	P02100	147	16.2	6.80272	1	7	0	2	181	8.268	0.001	1
150303_2_01FA_MoInt_HCDOT_04-(1)	Most Intense Ions	0.1% CH2O2	1	No	2	Hemoglobin subunit gamma-1 OS=Homo sapiens GN=HBG1 PE=1 SV=2	P69891	147	16.1	6.80272	1	7	0	2	181	8.268	0.001	1
150303_2_01FA_MoInt_HCDOT_04-(1)	Most Intense Ions	0.1% CH2O2	1	No	2	Hemoglobin subunit gamma-2 OS=Homo sapiens GN=HBG2 PE=1 SV=2	P69892	147	16.1	6.80272	1	7	0	2	181	8.268	0.001	1
150303_2_01FA_MoInt_HCDOT_04-(1)	Most Intense Ions	0.1% CH2O2	1	No	2	Thrombospondin-2 OS=Homo sapiens GN=THBS2 PE=1 SV=2	P35442	1172	129.9	5.46075	4	4	3	1	33	8.24	0.001	1
150303_2_01FA_MoInt_HCDOT_04-(1)	Most Intense Ions	0.1% CH2O2	1	No	2	Sushi, nidogen and EGF-like domain-containing protein 1 OS=Homo sapiens GN=SNED1 PE=2 SV=2	Q8TER0	1413	152.1	1.76929	2	2	2	1	78	8.162	0.001	1
150303_2_01FA_MoInt_HCDOT_04-(1)	Most Intense Ions	0.1% CH2O2	1	No	2	DOMON domain-containing protein FRRS1L OS=Homo sapiens GN=FRRS1L PE=1 SV=2	Q9P0K9	344	37.2	9.01163	2	2	2	1	43	8.064	0.001	1
150303_2_01FA_MoInt_HCDOT_04-(1)	Most Intense Ions	0.1% CH2O2	1	No	2	Disintegrin and metalloproteinase domain-containing protein 23 OS=Homo sapiens GN=ADAM23 PE=1 SV=1	O75077	832	91.9	2.04327	1	1	1	1	38	8.034	0.001	1
150303_2_01FA_MoInt_HCDOT_04-(1)	Most Intense Ions	0.1% CH2O2	1	No	2	Kunitz-type protease inhibitor 2 OS=Homo sapiens GN=SPINT2 PE=1 SV=2	O43291	252	28.2	8.73016	2	4	2	1	94	7.994	0.001	1
150303_2_01FA_MoInt_HCDOT_04-(1)	Most Intense Ions	0.1% CH2O2	1	No	2	Protein lifeguard 2 OS=Homo sapiens GN=FAIM2 PE=1 SV=1	Q9BWQ8	316	35.1	13.2911	2	3	2	1	24	7.975	0.001	1
150303_2_01FA_MoInt_HCDOT_04-(1)	Most Intense Ions	0.1% CH2O2	1	No	2	Cadherin EGF LAG seven-pass G-type receptor 2 OS=Homo sapiens GN=CELSR2 PE=1 SV=1	Q9HCU4	2923	317.3	1.09477	2	3	2	1	76	7.929	0.001	1
150303_2_01FA_MoInt_HCDOT_04-(1)	Most Intense Ions	0.1% CH2O2	1	No	2	Cochlin OS=Homo sapiens GN=COCH PE=1 SV=1	O43405	550	59.4	3.63636	2	3	2	1	50	7.917	0.001	1
150303_2_01FA_MoInt_HCDOT_04-(1)	Most Intense Ions	0.1% CH2O2	1	No	2	Neuropeptide-like protein C4orf48 OS=Homo sapiens GN=C4orf48 PE=1 SV=3	Q5BLP8	95	10.2	21.0526	2	3	2	1	47	7.862	0.001	1
150303_2_01FA_MoInt_HCDOT_04-(1)	Most Intense Ions	0.1% CH2O2	1	No	2	10 kDa heat shock protein, mitochondrial OS=Homo sapiens GN=HSPE1 PE=1 SV=2	P61604	102	10.9	11.7647	1	1	1	1	48	7.859	0.001	1
150303_2_01FA_MoInt_HCDOT_04-(1)	Most Intense Ions	0.1% CH2O2	1	No	2	Keratin, type II cytoskeletal 2 epidermal OS=Homo sapiens GN=KRT2 PE=1 SV=2	P35908	639	65.4	3.12989	2	2	0	0	78	7.841	0.001	1
150303_2_01FA_MoInt_HCDOT_04-(1)	Most Intense Ions	0.1% CH2O2	1	No	2	Selenoprotein M OS=Homo sapiens GN=SELENOM PE=1 SV=3	Q8WWX9	145	16.2	9.65517	1	1	1	1	44	7.79	0.001	1
150303_2_01FA_MoInt_HCDOT_04-(1)	Most Intense Ions	0.1% CH2O2	1	No	2	14-3-3 protein beta/alpha OS=Homo sapiens GN=YWHAB PE=1 SV=3	P31946	246	28.1	12.1951	3	4	2	1	69	7.676	0.001	1
150303_2_01FA_MoInt_HCDOT_04-(1)	Most Intense Ions	0.1% CH2O2	1	No	2	Leucine-rich repeat and immunoglobulin-like domain-containing nogo receptor-interacting protein 2 OS=Homo sapiens GN=LINGO2 PE=2 SV=1	Q7L985	606	68	2.47525	1	1	1	1	29	7.656	0.001	1
150303_2_01FA_MoInt_HCDOT_04-(1)	Most Intense Ions	0.1% CH2O2	1	No	2	BMP and activin membrane-bound inhibitor homolog OS=Homo sapiens GN=BAMBI PE=1 SV=1	Q13145	260	29.1	11.1538	1	1	1	1	13	7.585	0.001	1
150303_2_01FA_MoInt_HCDOT_04-(1)	Most Intense Ions	0.1% CH2O2	1	No	2	Immunoglobulin heavy variable 3-49 OS=Homo sapiens GN=IGHV3-49 PE=1 SV=1	A0A0A0MS15	119	13	13.4454	2	3	1	1	55	7.492	0.001	1
150303_2_01FA_MoInt_HCDOT_04-(1)	Most Intense Ions	0.1% CH2O2	1	No	2	Low-density lipoprotein receptor-related protein 11 OS=Homo sapiens GN=LRP11 PE=2 SV=2	Q86VZ4	500	53.3	3.8	1	1	1	1	41	7.466	0.001	1
150303_2_01FA_MoInt_HCDOT_04-(1)	Most Intense Ions	0.1% CH2O2	1	No	2	Neuroligin-2 OS=Homo sapiens GN=NLGN2 PE=1 SV=1	Q8NFZ4	835	90.8	2.39521	1	1	1	1	28	7.456	0.001	1
150303_2_01FA_MoInt_HCDOT_04-(1)	Most Intense Ions	0.1% CH2O2	1	No	2	45 kDa calcium-binding protein OS=Homo sapiens GN=SDF4 PE=1 SV=1	Q9BRK5	362	41.8	15.4696	4	5	4	1	36	7.445	0.001	1
150303_2_01FA_MoInt_HCDOT_04-(1)	Most Intense Ions	0.1% CH2O2	1	No	2	Plasminogen-like protein B OS=Homo sapiens GN=PLGLB1 PE=3 SV=1	Q02325	96	11	18.75	2	2	2	1	45	7.357	0.001	1
150303_2_01FA_MoInt_HCDOT_04-(1)	Most Intense Ions	0.1% CH2O2	1	No	2	Immunoglobulin lambda variable 1-40 OS=Homo sapiens GN=IGLV1-40 PE=1 SV=2	P01703	118	12.3	38.9831	2	3	2	1	14	7.342	0.001	1
150303_2_01FA_MoInt_HCDOT_04-(1)	Most Intense Ions	0.1% CH2O2	1	No	2	Folate receptor beta OS=Homo sapiens GN=FOLR2 PE=1 SV=4	P14207	255	29.3	20	3	3	3	1	24	7.32	0.001	1
150303_2_01FA_MoInt_HCDOT_04-(1)	Most Intense Ions	0.1% CH2O2	1	No	2	Transmembrane emp24 domain-containing protein 7 OS=Homo sapiens GN=TMED7 PE=1 SV=2	Q9Y3B3	224	25.2	5.35714	1	1	1	1	51	7.31	0.001	1
150303_2_01FA_MoInt_HCDOT_04-(1)	Most Intense Ions	0.1% CH2O2	1	No	2	Immunoglobulin lambda variable 1-47 OS=Homo sapiens GN=IGLV1-47 PE=1 SV=2	P01700	117	12.3	11.1111	1	1	1	1	72	7.304	0.001	1
150303_2_01FA_MoInt_HCDOT_04-(1)	Most Intense Ions	0.1% CH2O2	1	No	2	Zona pellucida sperm-binding protein 2 OS=Homo sapiens GN=ZP2 PE=2 SV=1	Q05996	745	82.3	2.55034	1	1	1	1	90	7.245	0.001	1
150303_2_01FA_MoInt_HCDOT_04-(1)	Most Intense Ions	0.1% CH2O2	1	No	2	Gamma-glutamyl hydrolase OS=Homo sapiens GN=GGH PE=1 SV=2	Q92820	318	35.9	9.1195	3	3	3	1	58	7.225	0.001	1
150303_2_01FA_MoInt_HCDOT_04-(1)	Most Intense Ions	0.1% CH2O2	1	No	2	Nucleobindin-2 OS=Homo sapiens GN=NUCB2 PE=1 SV=2	P80303	420	50.2	8.80952	3	3	2	1	36	7.059	0.001	1
150303_2_01FA_MoInt_HCDOT_04-(1)	Most Intense Ions	0.1% CH2O2	1	No	2	Coagulation factor XIII A chain OS=Homo sapiens GN=F13A1 PE=1 SV=4	P00488	732	83.2	3.96175	2	2	2	1	45	7.008	0.001	1
150303_2_01FA_MoInt_HCDOT_04-(1)	Most Intense Ions	0.1% CH2O2	1	No	2	Peptidyl-prolyl cis-trans isomerase A-like 4A OS=Homo sapiens GN=PPIAL4A PE=2 SV=1	Q9Y536	164	18.2	8.53659	1	2	1	1	69	6.95	0.001	1
150303_2_01FA_MoInt_HCDOT_04-(1)	Most Intense Ions	0.1% CH2O2	1	No	2	Fascin OS=Homo sapiens GN=FSCN1 PE=1 SV=3	Q16658	493	54.5	5.67951	2	2	2	1	24	6.946	0.001	1
150303_2_01FA_MoInt_HCDOT_04-(1)	Most Intense Ions	0.1% CH2O2	1	No	2	6-phosphogluconate dehydrogenase, decarboxylating OS=Homo sapiens GN=PGD PE=1 SV=3	P52209	483	53.1	3.51967	1	1	1	1	17	6.938	0.001	1
150303_2_01FA_MoInt_HCDOT_04-(1)	Most Intense Ions	0.1% CH2O2	1	No	2	Complement component C1q receptor OS=Homo sapiens GN=CD93 PE=1 SV=3	Q9NPY3	652	68.5	4.1411	2	5	1	1	130	6.934	0.001	1
150303_2_01FA_MoInt_HCDOT_04-(1)	Most Intense Ions	0.1% CH2O2	1	No	2	SLAM family member 5 OS=Homo sapiens GN=CD84 PE=1 SV=1	Q9UIB8	345	38.8	6.37681	1	1	1	1	56	6.854	0.001	1
150303_2_01FA_MoInt_HCDOT_04-(1)	Most Intense Ions	0.1% CH2O2	1	No	2	Hyaluronan and proteoglycan link protein 4 OS=Homo sapiens GN=HAPLN4 PE=2 SV=1	Q86UW8	402	42.8	4.72637	1	1	1	1	39	6.829	0.001	1
150303_2_01FA_MoInt_HCDOT_04-(1)	Most Intense Ions	0.1% CH2O2	1	No	2	Junctional adhesion molecule B OS=Homo sapiens GN=JAM2 PE=1 SV=1	P57087	298	33.2	3.69128	1	2	1	1	68	6.806	0.001	1
150303_2_01FA_MoInt_HCDOT_04-(1)	Most Intense Ions	0.1% CH2O2	1	No	2	Contactin-6 OS=Homo sapiens GN=CNTN6 PE=1 SV=1	Q9UQ52	1028	113.9	1.26459	1	2	1	1	95	6.805	0.001	1
150303_2_01FA_MoInt_HCDOT_04-(1)	Most Intense Ions	0.1% CH2O2	1	No	2	Tumor necrosis factor receptor superfamily member 12A OS=Homo sapiens GN=TNFRSF12A PE=1 SV=1	Q9NP84	129	13.9	23.2558	2	2	2	1	67	6.776	0.001	1
150303_2_01FA_MoInt_HCDOT_04-(1)	Most Intense Ions	0.1% CH2O2	1	No	2	Mesothelin OS=Homo sapiens GN=MSLN PE=1 SV=2	Q13421	630	68.9	3.49206	2	2	2	1	47	6.765	0.001	1
150303_2_01FA_MoInt_HCDOT_04-(1)	Most Intense Ions	0.1% CH2O2	1	No	2	Folate receptor alpha OS=Homo sapiens GN=FOLR1 PE=1 SV=3	P15328	257	29.8	4.28016	1	1	1	1	50	6.761	0.001	1
150303_2_01FA_MoInt_HCDOT_04-(1)	Most Intense Ions	0.1% CH2O2	1	No	2	Immunoglobulin heavy variable 3-15 OS=Homo sapiens GN=IGHV3-15 PE=3 SV=1	A0A0B4J1V0	119	12.9	15.9664	3	4	2	1	97	6.735	0.001	1
150303_2_01FA_MoInt_HCDOT_04-(1)	Most Intense Ions	0.1% CH2O2	1	No	2	Immunoglobulin heavy variable 3-72 OS=Homo sapiens GN=IGHV3-72 PE=3 SV=1	A0A0B4J1Y9	119	13.2	15.9664	3	4	2	1	97	6.735	0.001	1
150303_2_01FA_MoInt_HCDOT_04-(1)	Most Intense Ions	0.1% CH2O2	1	No	2	Insulin-like growth factor-binding protein 3 OS=Homo sapiens GN=IGFBP3 PE=1 SV=2	P17936	291	31.7	2.74914	1	2	1	1	84	6.657	0.001	1
150303_2_01FA_MoInt_HCDOT_04-(1)	Most Intense Ions	0.1% CH2O2	1	No	2	Immunoglobulin kappa variable 1-5 OS=Homo sapiens GN=IGKV1-5 PE=1 SV=2	P01602	117	12.8	9.40171	1	2	1	1	82	6.618	0.001	1
150303_2_01FA_MoInt_HCDOT_04-(1)	Most Intense Ions	0.1% CH2O2	1	No	2	Matrix remodeling-associated protein 8 OS=Homo sapiens GN=MXRA8 PE=1 SV=1	Q9BRK3	442	49.1	4.29864	2	2	2	1	60	6.614	0.001	1
150303_2_01FA_MoInt_HCDOT_04-(1)	Most Intense Ions	0.1% CH2O2	1	No	2	Transmembrane protein 132C OS=Homo sapiens GN=TMEM132C PE=2 SV=3	Q8N3T6	1108	121.7	2.07581	2	2	2	1	41	6.504	0.001	1
150303_2_01FA_MoInt_HCDOT_04-(1)	Most Intense Ions	0.1% CH2O2	1	No	2	ADP-ribosyl cyclase/cyclic ADP-ribose hydrolase 2 OS=Homo sapiens GN=BST1 PE=1 SV=2	Q10588	318	35.7	3.45912	1	1	1	1	49	6.489	0.001	1
150303_2_01FA_MoInt_HCDOT_04-(1)	Most Intense Ions	0.1% CH2O2	1	No	2	Myelin-associated glycoprotein OS=Homo sapiens GN=MAG PE=1 SV=1	P20916	626	69	4.95208	2	2	2	1	21	6.472	0.001	1
150303_2_01FA_MoInt_HCDOT_04-(1)	Most Intense Ions	0.1% CH2O2	1	No	2	HLA class I histocompatibility antigen, A-34 alpha chain OS=Homo sapiens GN=HLA-A PE=1 SV=1	P30453	365	41	3.83562	1	1	1	1	58	6.416	0.001	1
150303_2_01FA_MoInt_HCDOT_04-(1)	Most Intense Ions	0.1% CH2O2	1	No	2	HLA class I histocompatibility antigen, A-69 alpha chain OS=Homo sapiens GN=HLA-A PE=1 SV=2	P10316	365	41	3.83562	1	1	1	1	58	6.416	0.001	1
150303_2_01FA_MoInt_HCDOT_04-(1)	Most Intense Ions	0.1% CH2O2	1	No	2	HLA class I histocompatibility antigen, A-32 alpha chain OS=Homo sapiens GN=HLA-A PE=1 SV=2	P10314	365	41	3.83562	1	1	1	1	58	6.416	0.001	1
150303_2_01FA_MoInt_HCDOT_04-(1)	Most Intense Ions	0.1% CH2O2	1	No	2	HLA class I histocompatibility antigen, Cw-17 alpha chain OS=Homo sapiens GN=HLA-C PE=1 SV=1	Q95604	372	41.2	3.76344	1	1	1	1	58	6.416	0.001	1
150303_2_01FA_MoInt_HCDOT_04-(1)	Most Intense Ions	0.1% CH2O2	1	No	2	HLA class I histocompatibility antigen, A-26 alpha chain OS=Homo sapiens GN=HLA-A PE=1 SV=2	P30450	365	41	3.83562	1	1	1	1	58	6.416	0.001	1
150303_2_01FA_MoInt_HCDOT_04-(1)	Most Intense Ions	0.1% CH2O2	1	No	2	HLA class I histocompatibility antigen, A-68 alpha chain OS=Homo sapiens GN=HLA-A PE=1 SV=4	P01891	365	40.9	3.83562	1	1	1	1	58	6.416	0.001	1
150303_2_01FA_MoInt_HCDOT_04-(1)	Most Intense Ions	0.1% CH2O2	1	No	2	HLA class I histocompatibility antigen, A-31 alpha chain OS=Homo sapiens GN=HLA-A PE=1 SV=2	P16189	365	41	3.83562	1	1	1	1	58	6.416	0.001	1
150303_2_01FA_MoInt_HCDOT_04-(1)	Most Intense Ions	0.1% CH2O2	1	No	2	HLA class I histocompatibility antigen, A-66 alpha chain OS=Homo sapiens GN=HLA-A PE=1 SV=1	P30457	365	41.1	3.83562	1	1	1	1	58	6.416	0.001	1
150303_2_01FA_MoInt_HCDOT_04-(1)	Most Intense Ions	0.1% CH2O2	1	No	2	HLA class I histocompatibility antigen, A-29 alpha chain OS=Homo sapiens GN=HLA-A PE=1 SV=2	P30512	365	40.8	3.83562	1	1	1	1	58	6.416	0.001	1
150303_2_01FA_MoInt_HCDOT_04-(1)	Most Intense Ions	0.1% CH2O2	1	No	2	HLA class I histocompatibility antigen, A-2 alpha chain OS=Homo sapiens GN=HLA-A PE=1 SV=1	P01892	365	40.9	3.83562	1	1	1	1	58	6.416	0.001	1
150303_2_01FA_MoInt_HCDOT_04-(1)	Most Intense Ions	0.1% CH2O2	1	No	2	HLA class I histocompatibility antigen, A-33 alpha chain OS=Homo sapiens GN=HLA-A PE=1 SV=3	P16190	365	40.9	3.83562	1	1	1	1	58	6.416	0.001	1
150303_2_01FA_MoInt_HCDOT_04-(1)	Most Intense Ions	0.1% CH2O2	1	No	2	HLA class I histocompatibility antigen, A-43 alpha chain OS=Homo sapiens GN=HLA-A PE=1 SV=1	P30456	365	41	3.83562	1	1	1	1	58	6.416	0.001	1
150303_2_01FA_MoInt_HCDOT_04-(1)	Most Intense Ions	0.1% CH2O2	1	No	2	HLA class I histocompatibility antigen, A-25 alpha chain OS=Homo sapiens GN=HLA-A PE=1 SV=1	P18462	365	41.2	3.83562	1	1	1	1	58	6.416	0.001	1
150303_2_01FA_MoInt_HCDOT_04-(1)	Most Intense Ions	0.1% CH2O2	1	No	2	HLA class I histocompatibility antigen, A-74 alpha chain OS=Homo sapiens GN=HLA-A PE=1 SV=1	P30459	365	40.9	3.83562	1	1	1	1	58	6.416	0.001	1
150303_2_01FA_MoInt_HCDOT_04-(1)	Most Intense Ions	0.1% CH2O2	1	No	2	Protein YIPF3 OS=Homo sapiens GN=YIPF3 PE=1 SV=1	Q9GZM5	350	38.2	2.85714	1	5	1	1	94	6.4	0.001	1
150303_2_01FA_MoInt_HCDOT_04-(1)	Most Intense Ions	0.1% CH2O2	1	No	2	4F2 cell-surface antigen heavy chain OS=Homo sapiens GN=SLC3A2 PE=1 SV=3	P08195	630	68	6.8254	3	3	3	1	34	6.371	0.001	1
150303_2_01FA_MoInt_HCDOT_04-(1)	Most Intense Ions	0.1% CH2O2	1	No	2	Polypeptide N-acetylgalactosaminyltransferase 18 OS=Homo sapiens GN=GALNT18 PE=2 SV=2	Q6P9A2	607	69.5	6.42504	3	3	3	1	39	6.305	0.001	1
150303_2_01FA_MoInt_HCDOT_04-(1)	Most Intense Ions	0.1% CH2O2	1	No	2	Disintegrin and metalloproteinase domain-containing protein 11 OS=Homo sapiens GN=ADAM11 PE=2 SV=3	O75078	769	83.4	2.08062	1	1	1	1	23	6.299	0.001	1
150303_2_01FA_MoInt_HCDOT_04-(1)	Most Intense Ions	0.1% CH2O2	1	No	2	Immunoglobulin kappa variable 2-29 OS=Homo sapiens GN=IGKV2-29 PE=3 SV=2	A2NJV5	120	13.1	16.6667	2	3	1	1	69	6.275	0.001	1
150303_2_01FA_MoInt_HCDOT_04-(1)	Most Intense Ions	0.1% CH2O2	1	No	2	Immunoglobulin kappa variable 2D-29 OS=Homo sapiens GN=IGKV2D-29 PE=3 SV=1	A0A075B6S2	120	13.1	16.6667	2	3	1	1	69	6.275	0.001	1
150303_2_01FA_MoInt_HCDOT_04-(1)	Most Intense Ions	0.1% CH2O2	1	No	2	Immunoglobulin kappa variable 2D-26 OS=Homo sapiens GN=IGKV2D-26 PE=3 SV=1	A0A0A0MRZ7	120	13.3	16.6667	2	3	1	1	69	6.275	0.001	1
150303_2_01FA_MoInt_HCDOT_04-(1)	Most Intense Ions	0.1% CH2O2	1	No	2	Cadherin-10 OS=Homo sapiens GN=CDH10 PE=1 SV=2	Q9Y6N8	788	88.4	3.17259	2	2	1	1	66	6.232	0.001	1
150303_2_01FA_MoInt_HCDOT_04-(1)	Most Intense Ions	0.1% CH2O2	1	No	2	Folate receptor gamma OS=Homo sapiens GN=FOLR3 PE=1 SV=1	P41439	243	27.6	11.9342	2	2	2	1	24	6.216	0.001	1
150303_2_01FA_MoInt_HCDOT_04-(1)	Most Intense Ions	0.1% CH2O2	1	No	2	Immunoglobulin heavy variable 5-10-1 OS=Homo sapiens GN=IGHV5-10-1 PE=3 SV=1	A0A0J9YXX1	117	12.8	17.094	2	2	1	1	42	6.177	0.001	1
150303_2_01FA_MoInt_HCDOT_04-(1)	Most Intense Ions	0.1% CH2O2	1	No	2	Neutral alpha-glucosidase AB OS=Homo sapiens GN=GANAB PE=1 SV=3	Q14697	944	106.8	4.66102	3	3	3	1	21	6.138	0.001	1
150303_2_01FA_MoInt_HCDOT_04-(1)	Most Intense Ions	0.1% CH2O2	1	No	2	Leukocyte-associated immunoglobulin-like receptor 1 OS=Homo sapiens GN=LAIR1 PE=1 SV=1	Q6GTX8	287	31.4	7.66551	2	2	2	1	29	6.084	0.001	1
150303_2_01FA_MoInt_HCDOT_04-(1)	Most Intense Ions	0.1% CH2O2	1	No	2	Neuroendocrine convertase 2 OS=Homo sapiens GN=PCSK2 PE=2 SV=2	P16519	638	70.5	4.85893	2	2	2	1	33	6.081	0.001	1
150303_2_01FA_MoInt_HCDOT_04-(1)	Most Intense Ions	0.1% CH2O2	1	No	2	Coiled-coil domain-containing protein 126 OS=Homo sapiens GN=CCDC126 PE=2 SV=2	Q96EE4	140	15.7	8.57143	1	2	1	1	82	6.042	0.001	1
150303_2_01FA_MoInt_HCDOT_04-(1)	Most Intense Ions	0.1% CH2O2	1	No	2	Dyslexia-associated protein KIAA0319 OS=Homo sapiens GN=KIAA0319 PE=1 SV=1	Q5VV43	1072	117.7	1.39925	1	1	1	1	34	6.009	0.001	1
150303_2_01FA_MoInt_HCDOT_04-(1)	Most Intense Ions	0.1% CH2O2	1	No	2	Keratin, type I cytoskeletal 10 OS=Homo sapiens GN=KRT10 PE=1 SV=6	P13645	584	58.8	8.04795	4	4	3	1	42	5.977	0.001	1
150303_2_01FA_MoInt_HCDOT_04-(1)	Most Intense Ions	0.1% CH2O2	1	No	2	Ceroid-lipofuscinosis neuronal protein 5 OS=Homo sapiens GN=CLN5 PE=1 SV=2	O75503	358	41.5	11.4525	3	3	3	1	34	5.921	0.001	1
150303_2_01FA_MoInt_HCDOT_04-(1)	Most Intense Ions	0.1% CH2O2	1	No	2	Neuroendocrine convertase 1 OS=Homo sapiens GN=PCSK1 PE=1 SV=2	P29120	753	84.1	1.99203	1	1	1	1	34	5.888	0.001	1
150303_2_01FA_MoInt_HCDOT_04-(1)	Most Intense Ions	0.1% CH2O2	1	No	2	Neudesin OS=Homo sapiens GN=NENF PE=1 SV=1	Q9UMX5	172	18.8	5.23256	1	1	1	1	53	5.883	0.001	1
150303_2_01FA_MoInt_HCDOT_04-(1)	Most Intense Ions	0.1% CH2O2	1	No	2	Procollagen-lysine,2-oxoglutarate 5-dioxygenase 1 OS=Homo sapiens GN=PLOD1 PE=1 SV=2	Q02809	727	83.5	4.67675	2	2	2	1	18	5.848	0.001	1
150303_2_01FA_MoInt_HCDOT_04-(1)	Most Intense Ions	0.1% CH2O2	1	No	2	Immunoglobulin lambda variable 3-27 OS=Homo sapiens GN=IGLV3-27 PE=1 SV=2	P01718	113	12.2	18.5841	2	3	2	1	49	5.762	0.001	1
150303_2_01FA_MoInt_HCDOT_04-(1)	Most Intense Ions	0.1% CH2O2	1	No	2	Ectonucleotide pyrophosphatase/phosphodiesterase family member 6 OS=Homo sapiens GN=ENPP6 PE=1 SV=2	Q6UWR7	440	50.2	4.77273	2	3	2	1	88	5.692	0.001	1
150303_2_01FA_MoInt_HCDOT_04-(1)	Most Intense Ions	0.1% CH2O2	1	No	2	Immunoglobulin superfamily containing leucine-rich repeat protein 2 OS=Homo sapiens GN=ISLR2 PE=2 SV=1	Q6UXK2	745	78.9	1.87919	1	1	1	1	34	5.678	0.001	1
150303_2_01FA_MoInt_HCDOT_04-(1)	Most Intense Ions	0.1% CH2O2	1	No	2	14-3-3 protein theta OS=Homo sapiens GN=YWHAQ PE=1 SV=1	P27348	245	27.7	6.53061	2	3	1	1	69	5.67	0.001	1
150303_2_01FA_MoInt_HCDOT_04-(1)	Most Intense Ions	0.1% CH2O2	1	No	2	14-3-3 protein sigma OS=Homo sapiens GN=SFN PE=1 SV=1	P31947	248	27.8	6.45161	2	3	1	1	69	5.67	0.001	1
150303_2_01FA_MoInt_HCDOT_04-(1)	Most Intense Ions	0.1% CH2O2	1	No	2	14-3-3 protein eta OS=Homo sapiens GN=YWHAH PE=1 SV=4	Q04917	246	28.2	6.50407	2	3	1	1	69	5.67	0.001	1
150303_2_01FA_MoInt_HCDOT_04-(1)	Most Intense Ions	0.1% CH2O2	1	No	2	14-3-3 protein gamma OS=Homo sapiens GN=YWHAG PE=1 SV=2	P61981	247	28.3	6.47773	2	3	1	1	69	5.67	0.001	1
150303_2_01FA_MoInt_HCDOT_04-(1)	Most Intense Ions	0.1% CH2O2	1	No	2	Putative macrophage stimulating 1-like protein OS=Homo sapiens GN=MST1L PE=2 SV=2	Q2TV78	715	79.6	4.8951	4	5	4	1	33	5.599	0.001	1
150303_2_01FA_MoInt_HCDOT_04-(1)	Most Intense Ions	0.1% CH2O2	1	No	2	Hepatocyte growth factor-like protein OS=Homo sapiens GN=MST1 PE=1 SV=2	P26927	711	80.3	4.92264	4	5	4	1	33	5.599	0.001	1
150303_2_01FA_MoInt_HCDOT_04-(1)	Most Intense Ions	0.1% CH2O2	1	No	2	Endoplasmic reticulum resident protein 44 OS=Homo sapiens GN=ERP44 PE=1 SV=1	Q9BS26	406	46.9	5.66502	1	1	1	1	42	5.52	0.001	1
150303_2_01FA_MoInt_HCDOT_04-(1)	Most Intense Ions	0.1% CH2O2	1	No	2	Growth/differentiation factor 11 OS=Homo sapiens GN=GDF11 PE=1 SV=1	O95390	407	45.1	5.15971	2	2	2	1	24	5.508	0.001	1
150303_2_01FA_MoInt_HCDOT_04-(1)	Most Intense Ions	0.1% CH2O2	1	No	2	Netrin receptor DCC OS=Homo sapiens GN=DCC PE=1 SV=2	P43146	1447	158.4	1.45128	2	3	2	1	50	5.448	0.001	1
150303_2_01FA_MoInt_HCDOT_04-(1)	Most Intense Ions	0.1% CH2O2	1	No	2	Plexin-B3 OS=Homo sapiens GN=PLXNB3 PE=1 SV=2	Q9ULL4	1909	206.7	2.04295	2	2	2	1	15	5.441	0.001	1
150303_2_01FA_MoInt_HCDOT_04-(1)	Most Intense Ions	0.1% CH2O2	1	No	2	Alpha-amylase 1 OS=Homo sapiens GN=AMY1A PE=1 SV=2	P04745	511	57.7	3.13112	1	1	1	1	36	5.433	0.001	1
150303_2_01FA_MoInt_HCDOT_04-(1)	Most Intense Ions	0.1% CH2O2	1	No	2	Alpha-amylase 2B OS=Homo sapiens GN=AMY2B PE=1 SV=1	P19961	511	57.7	3.13112	1	1	1	1	36	5.433	0.001	1
150303_2_01FA_MoInt_HCDOT_04-(1)	Most Intense Ions	0.1% CH2O2	1	No	2	Pancreatic alpha-amylase OS=Homo sapiens GN=AMY2A PE=1 SV=2	P04746	511	57.7	3.13112	1	1	1	1	36	5.433	0.001	1
150303_2_01FA_MoInt_HCDOT_04-(1)	Most Intense Ions	0.1% CH2O2	1	No	2	Cerebellin-1 OS=Homo sapiens GN=CBLN1 PE=1 SV=1	P23435	193	21.1	19.171	3	4	3	1	66	5.357	0.001	1
150303_2_01FA_MoInt_HCDOT_04-(1)	Most Intense Ions	0.1% CH2O2	1	No	2	Angiopoietin-related protein 7 OS=Homo sapiens GN=ANGPTL7 PE=1 SV=1	O43827	346	40	5.78035	2	3	2	1	80	5.289	0.001	1
150303_2_01FA_MoInt_HCDOT_04-(1)	Most Intense Ions	0.1% CH2O2	1	No	2	Cholinesterase OS=Homo sapiens GN=BCHE PE=1 SV=1	P06276	602	68.4	3.48837	2	2	2	1	31	5.286	0.001	1
150303_2_01FA_MoInt_HCDOT_04-(1)	Most Intense Ions	0.1% CH2O2	1	No	2	Beta-1,3-N-acetylglucosaminyltransferase lunatic fringe OS=Homo sapiens GN=LFNG PE=1 SV=2	Q8NES3	379	41.7	6.33245	2	2	2	1	52	5.269	0.001	1
150303_2_01FA_MoInt_HCDOT_04-(1)	Most Intense Ions	0.1% CH2O2	1	No	2	Plasminogen-like protein A OS=Homo sapiens GN=PLGLA PE=2 SV=1	Q15195	96	10.9	16.6667	3	7	3	1	73	5.243	0.001	1
150303_2_01FA_MoInt_HCDOT_04-(1)	Most Intense Ions	0.1% CH2O2	1	No	2	Cystatin-M OS=Homo sapiens GN=CST6 PE=1 SV=1	Q15828	149	16.5	22.8188	2	2	2	1	30	5.174	0.001	1
150303_2_01FA_MoInt_HCDOT_04-(1)	Most Intense Ions	0.1% CH2O2	1	No	2	Puromycin-sensitive aminopeptidase OS=Homo sapiens GN=NPEPPS PE=1 SV=2	P55786	919	103.2	2.39391	2	2	2	1	62	5.171	0.001	1
150303_2_01FA_MoInt_HCDOT_04-(1)	Most Intense Ions	0.1% CH2O2	1	No	2	Matrix metalloproteinase-17 OS=Homo sapiens GN=MMP17 PE=1 SV=4	Q9ULZ9	603	66.6	2.15589	1	1	1	1	50	5.048	0.001	1
150303_2_01FA_MoInt_HCDOT_04-(1)	Most Intense Ions	0.1% CH2O2	1	No	2	Melanoma-derived growth regulatory protein OS=Homo sapiens GN=MIA PE=1 SV=1	Q16674	131	14.5	14.5038	2	2	2	1	44	5.012	0.001	1
150303_2_01FA_MoInt_HCDOT_04-(1)	Most Intense Ions	0.1% CH2O2	1	No	2	Multiple epidermal growth factor-like domains protein 9 OS=Homo sapiens GN=MEGF9 PE=2 SV=3	Q9H1U4	602	62.9	5.64784	2	3	2	1	41	4.918	0.001	1
150303_2_01FA_MoInt_HCDOT_04-(1)	Most Intense Ions	0.1% CH2O2	1	No	2	Complement C1q tumor necrosis factor-related protein 4 OS=Homo sapiens GN=C1QTNF4 PE=1 SV=2	Q9BXJ3	329	35.2	6.07903	2	2	2	1	40	4.911	0.001	1
150303_2_01FA_MoInt_HCDOT_04-(1)	Most Intense Ions	0.1% CH2O2	1	No	2	Immunoglobulin kappa variable 1-6 OS=Homo sapiens GN=IGKV1-6 PE=3 SV=1	A0A0C4DH72	117	12.7	26.4957	2	2	2	1	18	4.886	0.001	1
150303_2_01FA_MoInt_HCDOT_04-(1)	Most Intense Ions	0.1% CH2O2	1	No	2	Endoplasmic reticulum aminopeptidase 1 OS=Homo sapiens GN=ERAP1 PE=1 SV=3	Q9NZ08	941	107.2	4.35707	2	2	2	1	0	4.88	0.001	1
150303_2_01FA_MoInt_HCDOT_04-(1)	Most Intense Ions	0.1% CH2O2	1	No	2	Integral membrane protein GPR180 OS=Homo sapiens GN=GPR180 PE=2 SV=1	Q86V85	440	49.4	3.40909	1	1	1	1	53	4.844	0.001	1
150303_2_01FA_MoInt_HCDOT_04-(1)	Most Intense Ions	0.1% CH2O2	1	No	2	Immunoglobulin heavy variable 3-73 OS=Homo sapiens GN=IGHV3-73 PE=3 SV=1	A0A0B4J1V6	119	12.8	11.7647	2	3	1	1	73	4.831	0.001	1
150303_2_01FA_MoInt_HCDOT_04-(1)	Most Intense Ions	0.1% CH2O2	1	No	2	Chloride intracellular channel protein 1 OS=Homo sapiens GN=CLIC1 PE=1 SV=4	O00299	241	26.9	7.46888	1	1	1	1	37	4.829	0.001	1
150303_2_01FA_MoInt_HCDOT_04-(1)	Most Intense Ions	0.1% CH2O2	1	No	2	Immunoglobulin lambda variable 3-10 OS=Homo sapiens GN=IGLV3-10 PE=3 SV=2	A0A075B6K4	115	12.4	19.1304	2	3	2	1	0	4.818	0.001	1
150303_2_01FA_MoInt_HCDOT_04-(1)	Most Intense Ions	0.1% CH2O2	1	No	2	Dipeptidyl peptidase 2 OS=Homo sapiens GN=DPP7 PE=1 SV=3	Q9UHL4	492	54.3	3.86179	2	3	2	1	61	4.761	0.001	1
150303_2_01FA_MoInt_HCDOT_04-(1)	Most Intense Ions	0.1% CH2O2	1	No	2	A disintegrin and metalloproteinase with thrombospondin motifs 8 OS=Homo sapiens GN=ADAMTS8 PE=2 SV=2	Q9UP79	889	96.4	4.49944	2	2	2	1	24	4.76	0.001	1
150303_2_01FA_MoInt_HCDOT_04-(1)	Most Intense Ions	0.1% CH2O2	1	No	2	Metallothionein-3 OS=Homo sapiens GN=MT3 PE=1 SV=1	P25713	68	6.9	23.5294	1	1	1	1	42	4.744	0.001	1
150303_2_01FA_MoInt_HCDOT_04-(1)	Most Intense Ions	0.1% CH2O2	1	No	2	SH3 domain-binding glutamic acid-rich-like protein 3 OS=Homo sapiens GN=SH3BGRL3 PE=1 SV=1	Q9H299	93	10.4	20.4301	1	1	1	1	22	4.737	0.001	1
150303_2_01FA_MoInt_HCDOT_04-(1)	Most Intense Ions	0.1% CH2O2	1	No	2	Leukocyte-associated immunoglobulin-like receptor 2 OS=Homo sapiens GN=LAIR2 PE=1 SV=1	Q6ISS4	152	16.3	5.92105	1	1	1	1	29	4.724	0.001	1
150303_2_01FA_MoInt_HCDOT_04-(1)	Most Intense Ions	0.1% CH2O2	1	No	2	Cell migration-inducing and hyaluronan-binding protein OS=Homo sapiens GN=CEMIP PE=1 SV=2	Q8WUJ3	1361	152.9	3.23292	3	3	3	1	19	4.686	0.001	1
150303_2_01FA_MoInt_HCDOT_04-(1)	Most Intense Ions	0.1% CH2O2	1	No	2	Chordin OS=Homo sapiens GN=CHRD PE=1 SV=2	Q9H2X0	955	102	3.03665	2	2	2	1	0	4.644	0.001	1
150303_2_01FA_MoInt_HCDOT_04-(1)	Most Intense Ions	0.1% CH2O2	1	No	2	Adhesion G protein-coupled receptor B2 OS=Homo sapiens GN=ADGRB2 PE=1 SV=2	O60241	1585	172.5	0.630915	1	2	1	1	61	4.632	0.001	1
150303_2_01FA_MoInt_HCDOT_04-(1)	Most Intense Ions	0.1% CH2O2	1	No	2	Growth/differentiation factor 8 OS=Homo sapiens GN=MSTN PE=1 SV=1	O14793	375	42.7	2.13333	1	1	1	1	65	4.624	0.001	1
150303_2_01FA_MoInt_HCDOT_04-(1)	Most Intense Ions	0.1% CH2O2	1	No	2	Endoplasmic reticulum mannosyl-oligosaccharide 1,2-alpha-mannosidase OS=Homo sapiens GN=MAN1B1 PE=1 SV=2	Q9UKM7	699	79.5	1.43062	1	1	1	1	22	4.621	0.001	1
150303_2_01FA_MoInt_HCDOT_04-(1)	Most Intense Ions	0.1% CH2O2	1	No	2	Ephrin type-B receptor 6 OS=Homo sapiens GN=EPHB6 PE=1 SV=4	O15197	1021	110.6	2.15475	2	2	2	1	51	4.569	0.001	1
150303_2_01FA_MoInt_HCDOT_04-(1)	Most Intense Ions	0.1% CH2O2	1	No	2	Xylosyltransferase 1 OS=Homo sapiens GN=XYLT1 PE=1 SV=1	Q86Y38	959	107.5	1.98123	2	2	2	1	38	4.522	0.001	1
150303_2_01FA_MoInt_HCDOT_04-(1)	Most Intense Ions	0.1% CH2O2	1	No	2	Immunoglobulin kappa variable 2D-30 OS=Homo sapiens GN=IGKV2D-30 PE=3 SV=1	A0A075B6S6	120	13.2	10.8333	1	2	0	2	50	4.518	0.001	1
150303_2_01FA_MoInt_HCDOT_04-(1)	Most Intense Ions	0.1% CH2O2	1	No	2	Immunoglobulin kappa variable 2-30 OS=Homo sapiens GN=IGKV2-30 PE=3 SV=2	P06310	120	13.2	10.8333	1	2	0	2	50	4.518	0.001	1
150303_2_01FA_MoInt_HCDOT_04-(1)	Most Intense Ions	0.1% CH2O2	1	No	2	C-type natriuretic peptide OS=Homo sapiens GN=NPPC PE=1 SV=1	P23582	126	13.2	14.2857	1	4	1	1	43	4.505	0.001	1
150303_2_01FA_MoInt_HCDOT_04-(1)	Most Intense Ions	0.1% CH2O2	1	No	2	Cerebellin-4 OS=Homo sapiens GN=CBLN4 PE=1 SV=1	Q9NTU7	201	21.8	6.96517	1	1	1	1	27	4.504	0.001	1
150303_2_01FA_MoInt_HCDOT_04-(1)	Most Intense Ions	0.1% CH2O2	1	No	2	Chitinase-3-like protein 2 OS=Homo sapiens GN=CHI3L2 PE=1 SV=1	Q15782	390	43.5	3.58974	1	2	1	1	74	4.501	0.001	1
150303_2_01FA_MoInt_HCDOT_04-(1)	Most Intense Ions	0.1% CH2O2	1	No	2	Low affinity immunoglobulin gamma Fc region receptor III-B OS=Homo sapiens GN=FCGR3B PE=1 SV=2	O75015	233	26.2	5.15021	1	1	1	1	0	4.468	0.001	1
150303_2_01FA_MoInt_HCDOT_04-(1)	Most Intense Ions	0.1% CH2O2	1	No	2	Low affinity immunoglobulin gamma Fc region receptor III-A OS=Homo sapiens GN=FCGR3A PE=1 SV=2	P08637	254	29.1	4.72441	1	1	1	1	0	4.468	0.001	1
150303_2_01FA_MoInt_HCDOT_04-(1)	Most Intense Ions	0.1% CH2O2	1	No	2	Ephrin-B1 OS=Homo sapiens GN=EFNB1 PE=1 SV=1	P98172	346	38	3.17919	1	1	1	1	52	4.455	0.001	1
150303_2_01FA_MoInt_HCDOT_04-(1)	Most Intense Ions	0.1% CH2O2	1	No	2	Heat shock 70 kDa protein 13 OS=Homo sapiens GN=HSPA13 PE=1 SV=1	P48723	471	51.9	10.1911	3	3	3	1	28	4.455	0.001	1
150303_2_01FA_MoInt_HCDOT_04-(1)	Most Intense Ions	0.1% CH2O2	1	No	2	Glia-derived nexin OS=Homo sapiens GN=SERPINE2 PE=1 SV=1	P07093	398	44	2.51256	1	1	1	1	49	4.447	0.001	1
150303_2_01FA_MoInt_HCDOT_04-(1)	Most Intense Ions	0.1% CH2O2	1	No	2	Chondroitin sulfate proteoglycan 4 OS=Homo sapiens GN=CSPG4 PE=1 SV=2	Q6UVK1	2322	250.4	1.46425	2	2	2	1	0	4.418	0.001	1
150303_2_01FA_MoInt_HCDOT_04-(1)	Most Intense Ions	0.1% CH2O2	1	No	2	HLA class II histocompatibility antigen gamma chain OS=Homo sapiens GN=CD74 PE=1 SV=3	P04233	296	33.5	6.41892	1	1	1	1	25	4.417	0.001	1
150303_2_01FA_MoInt_HCDOT_04-(1)	Most Intense Ions	0.1% CH2O2	1	No	2	CD109 antigen OS=Homo sapiens GN=CD109 PE=1 SV=2	Q6YHK3	1445	161.6	2.35294	2	2	2	1	22	4.308	0.001	1
150303_2_01FA_MoInt_HCDOT_04-(1)	Most Intense Ions	0.1% CH2O2	1	No	2	Nebulette OS=Homo sapiens GN=NEBL PE=1 SV=1	O76041	1014	116.4	0.887574	1	1	1	1	39	4.305	0.001	1
150303_2_01FA_MoInt_HCDOT_04-(1)	Most Intense Ions	0.1% CH2O2	1	No	2	Polypeptide N-acetylgalactosaminyltransferase 13 OS=Homo sapiens GN=GALNT13 PE=2 SV=2	Q8IUC8	556	64	1.97842	1	1	1	1	44	4.267	0.001	1
150303_2_01FA_MoInt_HCDOT_04-(1)	Most Intense Ions	0.1% CH2O2	1	No	2	Complement C1q tumor necrosis factor-related protein 3 OS=Homo sapiens GN=C1QTNF3 PE=1 SV=1	Q9BXJ4	246	27	6.50407	2	2	2	1	50	4.259	0.001	1
150303_2_01FA_MoInt_HCDOT_04-(1)	Most Intense Ions	0.1% CH2O2	1	No	2	Protein CutA OS=Homo sapiens GN=CUTA PE=1 SV=2	O60888	179	19.1	7.82123	1	1	1	1	35	4.229	0.001	1
150303_2_01FA_MoInt_HCDOT_04-(1)	Most Intense Ions	0.1% CH2O2	1	No	2	Protein ABHD14A OS=Homo sapiens GN=ABHD14A PE=2 SV=2	Q9BUJ0	271	29.7	7.01107	1	1	1	1	0	4.206	0.001	1
150303_2_01FA_MoInt_HCDOT_04-(1)	Most Intense Ions	0.1% CH2O2	1	No	2	Poliovirus receptor OS=Homo sapiens GN=PVR PE=1 SV=2	P15151	417	45.3	2.8777	1	1	1	1	40	4.131	0.001	1
150303_2_01FA_MoInt_HCDOT_04-(1)	Most Intense Ions	0.1% CH2O2	1	No	2	PILR alpha-associated neural protein OS=Homo sapiens GN=PIANP PE=2 SV=1	Q8IYJ0	282	30.1	2.48227	1	1	1	1	35	4.121	0.001	1
150303_2_01FA_MoInt_HCDOT_04-(1)	Most Intense Ions	0.1% CH2O2	1	No	2	Neuropilin-2 OS=Homo sapiens GN=NRP2 PE=1 SV=2	O60462	931	104.8	3.43716	2	2	2	1	52	4.106	0.001	1
150303_2_01FA_MoInt_HCDOT_04-(1)	Most Intense Ions	0.1% CH2O2	1	No	2	N-acetylglucosamine-6-sulfatase OS=Homo sapiens GN=GNS PE=1 SV=3	P15586	552	62	2.35507	1	1	1	1	45	4.082	0.001	1
150303_2_01FA_MoInt_HCDOT_04-(1)	Most Intense Ions	0.1% CH2O2	1	No	2	Cadherin-18 OS=Homo sapiens GN=CDH18 PE=2 SV=1	Q13634	790	88	1.64557	1	1	1	1	18	4.08	0.001	1
150303_2_01FA_MoInt_HCDOT_04-(1)	Most Intense Ions	0.1% CH2O2	1	No	2	Immunoglobulin kappa variable 4-1 OS=Homo sapiens GN=IGKV4-1 PE=1 SV=1	P06312	121	13.4	22.314	2	2	2	1	0	4.077	0.001	1
150303_2_01FA_MoInt_HCDOT_04-(1)	Most Intense Ions	0.1% CH2O2	1	No	2	Peroxiredoxin-4 OS=Homo sapiens GN=PRDX4 PE=1 SV=1	Q13162	271	30.5	4.42804	1	1	1	1	31	4.011	0.001	1
150303_2_01FA_MoInt_HCDOT_04-(1)	Most Intense Ions	0.1% CH2O2	1	No	2	von Willebrand factor OS=Homo sapiens GN=VWF PE=1 SV=4	P04275	2813	309.1	1.17312	2	2	2	1	20	4.007	0.001	1
150303_2_01FA_MoInt_HCDOT_04-(1)	Most Intense Ions	0.1% CH2O2	1	No	2	Collagen triple helix repeat-containing protein 1 OS=Homo sapiens GN=CTHRC1 PE=1 SV=1	Q96CG8	243	26.2	6.58436	2	3	2	1	53	4.002	0.001	1
150303_2_01FA_MoInt_HCDOT_04-(1)	Most Intense Ions	0.1% CH2O2	1	No	2	Calcium/calmodulin-dependent protein kinase type II subunit alpha OS=Homo sapiens GN=CAMK2A PE=1 SV=2	Q9UQM7	478	54.1	4.39331	2	2	2	1	64	3.897	0.001	1
150303_2_01FA_MoInt_HCDOT_04-(1)	Most Intense Ions	0.1% CH2O2	1	No	2	Augurin OS=Homo sapiens GN=C2orf40 PE=2 SV=1	Q9H1Z8	148	17.2	13.5135	3	4	3	1	48	3.867	0.001	1
150303_2_01FA_MoInt_HCDOT_04-(1)	Most Intense Ions	0.1% CH2O2	1	No	2	Immunoglobulin kappa variable 3-15 OS=Homo sapiens GN=IGKV3-15 PE=1 SV=2	P01624	115	12.5	7.82609	1	2	1	1	74	3.833	0.001	1
150303_2_01FA_MoInt_HCDOT_04-(1)	Most Intense Ions	0.1% CH2O2	1	No	2	Immunoglobulin kappa variable 3D-7 OS=Homo sapiens GN=IGKV3D-7 PE=3 SV=5	A0A0C4DH55	119	13.1	7.56303	1	2	1	1	74	3.833	0.001	1
150303_2_01FA_MoInt_HCDOT_04-(1)	Most Intense Ions	0.1% CH2O2	1	No	2	Cadherin-9 OS=Homo sapiens GN=CDH9 PE=2 SV=2	Q9ULB4	789	88.6	1.26743	1	1	0	2	35	3.828	0.001	1
150303_2_01FA_MoInt_HCDOT_04-(1)	Most Intense Ions	0.1% CH2O2	1	No	2	AP-2 complex subunit beta OS=Homo sapiens GN=AP2B1 PE=1 SV=1	P63010	937	104.5	2.02775	2	2	2	1	39	3.751	0.001	1
150303_2_01FA_MoInt_HCDOT_04-(1)	Most Intense Ions	0.1% CH2O2	1	No	2	Anthrax toxin receptor 1 OS=Homo sapiens GN=ANTXR1 PE=1 SV=2	Q9H6X2	564	62.7	1.77305	1	1	1	1	55	3.748	0.001	1
150303_2_01FA_MoInt_HCDOT_04-(1)	Most Intense Ions	0.1% CH2O2	1	No	2	Cofilin-1 OS=Homo sapiens GN=CFL1 PE=1 SV=3	P23528	166	18.5	6.62651	1	1	1	1	18	3.744	0.001	1
150303_2_01FA_MoInt_HCDOT_04-(1)	Most Intense Ions	0.1% CH2O2	1	No	2	Cofilin-2 OS=Homo sapiens GN=CFL2 PE=1 SV=1	Q9Y281	166	18.7	6.62651	1	1	1	1	18	3.744	0.001	1
150303_2_01FA_MoInt_HCDOT_04-(1)	Most Intense Ions	0.1% CH2O2	1	No	2	Netrin receptor UNC5C OS=Homo sapiens GN=UNC5C PE=2 SV=2	O95185	931	103.1	1.28894	1	1	1	1	41	3.722	0.001	1
150303_2_01FA_MoInt_HCDOT_04-(1)	Most Intense Ions	0.1% CH2O2	1	No	2	Immunoglobulin kappa variable 1-12 OS=Homo sapiens GN=IGKV1-12 PE=3 SV=1	A0A0C4DH73	117	12.6	13.6752	1	1	1	1	18	3.696	0.001	1
150303_2_01FA_MoInt_HCDOT_04-(1)	Most Intense Ions	0.1% CH2O2	1	No	2	Immunoglobulin kappa variable 1-39 OS=Homo sapiens GN=IGKV1-39 PE=1 SV=2	P01597	117	12.7	13.6752	1	1	1	1	18	3.696	0.001	1
150303_2_01FA_MoInt_HCDOT_04-(1)	Most Intense Ions	0.1% CH2O2	1	No	2	Immunoglobulin kappa variable 1D-12 OS=Homo sapiens GN=IGKV1D-12 PE=1 SV=2	P01611	117	12.6	13.6752	1	1	1	1	18	3.696	0.001	1
150303_2_01FA_MoInt_HCDOT_04-(1)	Most Intense Ions	0.1% CH2O2	1	No	2	Adherens junction-associated protein 1 OS=Homo sapiens GN=AJAP1 PE=1 SV=1	Q9UKB5	411	44.5	4.86618	2	3	2	1	50	3.663	0.001	1
150303_2_01FA_MoInt_HCDOT_04-(1)	Most Intense Ions	0.1% CH2O2	1	No	2	Desmocollin-3 OS=Homo sapiens GN=DSC3 PE=1 SV=3	Q14574	896	99.9	1.89732	2	3	2	1	37	3.662	0.001	1
150303_2_01FA_MoInt_HCDOT_04-(1)	Most Intense Ions	0.1% CH2O2	1	No	2	Immunoglobulin lambda variable 1-51 OS=Homo sapiens GN=IGLV1-51 PE=1 SV=2	P01701	117	12.2	13.6752	1	2	1	1	0	3.66	0.001	1
150303_2_01FA_MoInt_HCDOT_04-(1)	Most Intense Ions	0.1% CH2O2	1	No	2	Thymidine kinase 2, mitochondrial OS=Homo sapiens GN=TK2 PE=1 SV=4	O00142	265	31	2.64151	1	1	1	1	41	3.616	0.001	1
150303_2_01FA_MoInt_HCDOT_04-(1)	Most Intense Ions	0.1% CH2O2	1	No	2	Hepatitis A virus cellular receptor 2 OS=Homo sapiens GN=HAVCR2 PE=1 SV=3	Q8TDQ0	301	33.4	4.65116	1	2	1	1	22	3.584	0.001	1
150303_2_01FA_MoInt_HCDOT_04-(1)	Most Intense Ions	0.1% CH2O2	1	No	2	Immunoglobulin heavy variable 4-30-4 OS=Homo sapiens GN=IGHV4-30-4 PE=3 SV=1	P0DP06	118	13.1	7.62712	1	1	1	1	57	3.547	0.001	1
150303_2_01FA_MoInt_HCDOT_04-(1)	Most Intense Ions	0.1% CH2O2	1	No	2	Immunoglobulin heavy variable 4-34 OS=Homo sapiens GN=IGHV4-34 PE=1 SV=2	P06331	123	13.8	7.31707	1	1	1	1	57	3.547	0.001	1
150303_2_01FA_MoInt_HCDOT_04-(1)	Most Intense Ions	0.1% CH2O2	1	No	2	Immunoglobulin heavy variable 4-59 OS=Homo sapiens GN=IGHV4-59 PE=1 SV=2	P01825	116	12.9	7.75862	1	1	1	1	57	3.547	0.001	1
150303_2_01FA_MoInt_HCDOT_04-(1)	Most Intense Ions	0.1% CH2O2	1	No	2	Immunoglobulin heavy variable 4-38-2 OS=Homo sapiens GN=IGHV4-38-2 PE=3 SV=1	P0DP08	117	13	7.69231	1	1	1	1	57	3.547	0.001	1
150303_2_01FA_MoInt_HCDOT_04-(1)	Most Intense Ions	0.1% CH2O2	1	No	2	Immunoglobulin heavy variable 4-39 OS=Homo sapiens GN=IGHV4-39 PE=1 SV=2	P01824	125	13.9	7.2	1	1	1	1	57	3.547	0.001	1
150303_2_01FA_MoInt_HCDOT_04-(1)	Most Intense Ions	0.1% CH2O2	1	No	2	Immunoglobulin heavy variable 4-61 OS=Homo sapiens GN=IGHV4-61 PE=3 SV=1	A0A0C4DH41	118	13.1	7.62712	1	1	1	1	57	3.547	0.001	1
150303_2_01FA_MoInt_HCDOT_04-(1)	Most Intense Ions	0.1% CH2O2	1	No	2	Spondin-2 OS=Homo sapiens GN=SPON2 PE=1 SV=3	Q9BUD6	331	35.8	5.13595	2	2	2	1	23	3.526	0.001	1
150303_2_01FA_MoInt_HCDOT_04-(1)	Most Intense Ions	0.1% CH2O2	1	No	2	Keratin, type I cytoskeletal 14 OS=Homo sapiens GN=KRT14 PE=1 SV=4	P02533	472	51.5	3.38983	2	2	1	1	36	3.43	0.002	2
150303_2_01FA_MoInt_HCDOT_04-(1)	Most Intense Ions	0.1% CH2O2	1	No	2	Keratin, type I cytoskeletal 16 OS=Homo sapiens GN=KRT16 PE=1 SV=4	P08779	473	51.2	3.38266	2	2	1	1	36	3.43	0.002	2
150303_2_01FA_MoInt_HCDOT_04-(1)	Most Intense Ions	0.1% CH2O2	1	No	2	Putative hydroxypyruvate isomerase OS=Homo sapiens GN=HYI PE=1 SV=2	Q5T013	277	30.4	2.52708	1	3	1	1	34	3.411	0.002	2
150303_2_01FA_MoInt_HCDOT_04-(1)	Most Intense Ions	0.1% CH2O2	1	No	2	Neutrophil defensin 1 OS=Homo sapiens GN=DEFA1 PE=1 SV=1	P59665	94	10.2	20.2128	2	3	2	1	33	3.41	0.002	2
150303_2_01FA_MoInt_HCDOT_04-(1)	Most Intense Ions	0.1% CH2O2	1	No	2	Neutrophil defensin 3 OS=Homo sapiens GN=DEFA3 PE=1 SV=1	P59666	94	10.2	20.2128	2	3	2	1	33	3.41	0.002	2
150303_2_01FA_MoInt_HCDOT_04-(1)	Most Intense Ions	0.1% CH2O2	1	No	2	Contactin-3 OS=Homo sapiens GN=CNTN3 PE=1 SV=3	Q9P232	1028	112.8	0.875486	1	1	1	1	46	3.36	0.002	2
150303_2_01FA_MoInt_HCDOT_04-(1)	Most Intense Ions	0.1% CH2O2	1	No	2	Sulfhydryl oxidase 2 OS=Homo sapiens GN=QSOX2 PE=1 SV=3	Q6ZRP7	698	77.5	4.44126	2	2	2	1	16	3.314	0.002	2
150303_2_01FA_MoInt_HCDOT_04-(1)	Most Intense Ions	0.1% CH2O2	1	No	2	Latent-transforming growth factor beta-binding protein 1 OS=Homo sapiens GN=LTBP1 PE=1 SV=4	Q14766	1721	186.7	1.10401	1	1	1	1	23	3.287	0.002	2
150303_2_01FA_MoInt_HCDOT_04-(1)	Most Intense Ions	0.1% CH2O2	1	No	2	Fibrillin-2 OS=Homo sapiens GN=FBN2 PE=1 SV=3	P35556	2912	314.6	0.755495	2	2	2	1	30	3.286	0.002	2
150303_2_01FA_MoInt_HCDOT_04-(1)	Most Intense Ions	0.1% CH2O2	1	No	2	Matrix metalloproteinase-14 OS=Homo sapiens GN=MMP14 PE=1 SV=3	P50281	582	65.9	1.54639	1	2	1	1	42	3.281	0.002	2
150303_2_01FA_MoInt_HCDOT_04-(1)	Most Intense Ions	0.1% CH2O2	1	No	2	Microfibrillar-associated protein 2 OS=Homo sapiens GN=MFAP2 PE=2 SV=1	P55001	183	20.8	5.46448	1	1	1	1	22	3.264	0.002	2
150303_2_01FA_MoInt_HCDOT_04-(1)	Most Intense Ions	0.1% CH2O2	1	No	2	UPF0606 protein KIAA1549L OS=Homo sapiens GN=KIAA1549L PE=2 SV=2	Q6ZVL6	1849	198.9	0.811249	1	1	1	1	35	3.203	0.004	3
150303_2_01FA_MoInt_HCDOT_04-(1)	Most Intense Ions	0.1% CH2O2	1	No	2	Polypeptide N-acetylgalactosaminyltransferase 10 OS=Homo sapiens GN=GALNT10 PE=1 SV=2	Q86SR1	603	68.9	4.31177	2	2	2	1	28	3.196	0.004	3
150303_2_01FA_MoInt_HCDOT_04-(1)	Most Intense Ions	0.1% CH2O2	1	No	2	Retinol-binding protein 3 OS=Homo sapiens GN=RBP3 PE=1 SV=2	P10745	1247	135.3	1.12269	1	1	1	1	42	3.192	0.004	3
150303_2_01FA_MoInt_HCDOT_04-(1)	Most Intense Ions	0.1% CH2O2	1	No	2	Keratin, type II cytoskeletal 79 OS=Homo sapiens GN=KRT79 PE=1 SV=2	Q5XKE5	535	57.8	3.5514	2	2	2	1	48	3.179	0.004	3
150303_2_01FA_MoInt_HCDOT_04-(1)	Most Intense Ions	0.1% CH2O2	1	No	2	Galectin-1 OS=Homo sapiens GN=LGALS1 PE=1 SV=2	P09382	135	14.7	8.88889	1	1	1	1	17	3.167	0.004	3
150303_2_01FA_MoInt_HCDOT_04-(1)	Most Intense Ions	0.1% CH2O2	1	No	2	Protocadherin-7 OS=Homo sapiens GN=PCDH7 PE=1 SV=2	O60245	1069	116	2.15154	1	1	1	1	0	3.162	0.004	3
150303_2_01FA_MoInt_HCDOT_04-(1)	Most Intense Ions	0.1% CH2O2	1	No	2	CD9 antigen OS=Homo sapiens GN=CD9 PE=1 SV=4	P21926	228	25.4	4.38596	1	1	1	1	16	3.153	0.004	3
150303_2_01FA_MoInt_HCDOT_04-(1)	Most Intense Ions	0.1% CH2O2	1	No	2	Glyceraldehyde-3-phosphate dehydrogenase, testis-specific OS=Homo sapiens GN=GAPDHS PE=1 SV=2	O14556	408	44.5	1.71569	1	1	1	1	53	3.138	0.005	4
150303_2_01FA_MoInt_HCDOT_04-(1)	Most Intense Ions	0.1% CH2O2	1	No	2	Collagen alpha-1(XIV) chain OS=Homo sapiens GN=COL14A1 PE=1 SV=3	Q05707	1796	193.4	2.72829	2	4	2	1	0	3.135	0.005	4
150303_2_01FA_MoInt_HCDOT_04-(1)	Most Intense Ions	0.1% CH2O2	1	No	2	Cadherin-8 OS=Homo sapiens GN=CDH8 PE=2 SV=2	P55286	799	88.2	2.75344	1	1	1	1	37	3.134	0.005	4
150303_2_01FA_MoInt_HCDOT_04-(1)	Most Intense Ions	0.1% CH2O2	1	No	2	Immunoglobulin lambda variable 3-25 OS=Homo sapiens GN=IGLV3-25 PE=1 SV=2	P01717	112	12	9.82143	1	2	1	1	34	3.124	0.005	4
150303_2_01FA_MoInt_HCDOT_04-(1)	Most Intense Ions	0.1% CH2O2	1	No	2	Immunoglobulin lambda variable 3-16 OS=Homo sapiens GN=IGLV3-16 PE=3 SV=2	A0A075B6K0	115	12.5	9.56522	1	2	1	1	34	3.124	0.005	4
150303_2_01FA_MoInt_HCDOT_04-(1)	Most Intense Ions	0.1% CH2O2	1	No	2	Leukocyte elastase inhibitor OS=Homo sapiens GN=SERPINB1 PE=1 SV=1	P30740	379	42.7	5.5409	2	2	2	1	25	3.118	0.005	4
150303_2_01FA_MoInt_HCDOT_04-(1)	Most Intense Ions	0.1% CH2O2	1	No	2	Multiple inositol polyphosphate phosphatase 1 OS=Homo sapiens GN=MINPP1 PE=1 SV=1	Q9UNW1	487	55	8.62423	2	2	2	1	15	3.074	0.005	4
150303_2_01FA_MoInt_HCDOT_04-(1)	Most Intense Ions	0.1% CH2O2	1	No	2	Calcium/calmodulin-dependent protein kinase type II subunit beta OS=Homo sapiens GN=CAMK2B PE=1 SV=3	Q13554	666	72.6	1.35135	1	2	1	1	39	3.073	0.005	4
150303_2_01FA_MoInt_HCDOT_04-(1)	Most Intense Ions	0.1% CH2O2	1	No	2	Neutrophil gelatinase-associated lipocalin OS=Homo sapiens GN=LCN2 PE=1 SV=2	P80188	198	22.6	14.1414	2	2	2	1	34	3.068	0.005	4
150303_2_01FA_MoInt_HCDOT_04-(1)	Most Intense Ions	0.1% CH2O2	1	No	2	Elastin OS=Homo sapiens GN=ELN PE=1 SV=3	P15502	786	68.4	2.4173	1	1	1	1	0	3.051	0.005	4
150303_2_01FA_MoInt_HCDOT_04-(1)	Most Intense Ions	0.1% CH2O2	1	No	2	Pulmonary surfactant-associated protein B OS=Homo sapiens GN=SFTPB PE=1 SV=3	P07988	381	42.1	3.14961	1	1	1	1	22	3.029	0.005	4
150303_2_01FA_MoInt_HCDOT_04-(1)	Most Intense Ions	0.1% CH2O2	1	No	2	Alpha-1,6-mannosylglycoprotein 6-beta-N-acetylglucosaminyltransferase A OS=Homo sapiens GN=MGAT5 PE=2 SV=1	Q09328	741	84.5	2.5641	2	2	2	1	27	3.016	0.005	4
150303_2_01FA_MoInt_HCDOT_04-(1)	Most Intense Ions	0.1% CH2O2	1	No	2	Epidermal growth factor receptor OS=Homo sapiens GN=EGFR PE=1 SV=2	P00533	1210	134.2	0.909091	1	1	1	1	49	3.004	0.005	4
150303_2_01FA_MoInt_HCDOT_04-(1)	Most Intense Ions	0.1% CH2O2	1	No	2	Neutrophil elastase OS=Homo sapiens GN=ELANE PE=1 SV=1	P08246	267	28.5	2.62172	1	1	1	1	51	2.979	0.005	4
150303_2_01FA_MoInt_HCDOT_04-(1)	Most Intense Ions	0.1% CH2O2	1	No	2	Arylsulfatase A OS=Homo sapiens GN=ARSA PE=1 SV=3	P15289	507	53.6	3.35306	1	2	1	1	62	2.956	0.005	4
150303_2_01FA_MoInt_HCDOT_04-(1)	Most Intense Ions	0.1% CH2O2	1	No	2	Immunoglobulin lambda variable 2-23 OS=Homo sapiens GN=IGLV2-23 PE=1 SV=2	P01705	113	11.9	7.07965	1	1	1	1	45	2.927	0.005	4
150303_2_01FA_MoInt_HCDOT_04-(1)	Most Intense Ions	0.1% CH2O2	1	No	2	Hypoxia up-regulated protein 1 OS=Homo sapiens GN=HYOU1 PE=1 SV=1	Q9Y4L1	999	111.3	2.6026	2	3	2	1	35	2.908	0.005	4
150303_2_01FA_MoInt_HCDOT_04-(1)	Most Intense Ions	0.1% CH2O2	1	No	2	Intercellular adhesion molecule 1 OS=Homo sapiens GN=ICAM1 PE=1 SV=2	P05362	532	57.8	1.8797	1	1	1	1	34	2.889	0.005	4
150303_2_01FA_MoInt_HCDOT_04-(1)	Most Intense Ions	0.1% CH2O2	1	No	2	Uncharacterized protein C11orf87 OS=Homo sapiens GN=C11orf87 PE=1 SV=2	Q6NUJ2	197	20.6	8.12183	1	2	1	1	41	2.867	0.005	4
150303_2_01FA_MoInt_HCDOT_04-(1)	Most Intense Ions	0.1% CH2O2	1	No	2	Tissue factor pathway inhibitor OS=Homo sapiens GN=TFPI PE=1 SV=1	P10646	304	35	2.63158	1	1	1	1	44	2.85	0.005	4
150303_2_01FA_MoInt_HCDOT_04-(1)	Most Intense Ions	0.1% CH2O2	1	No	2	ATP-binding cassette sub-family A member 2 OS=Homo sapiens GN=ABCA2 PE=1 SV=3	Q9BZC7	2435	269.7	0.36961	1	1	1	1	41	2.817	0.006	5
150303_2_01FA_MoInt_HCDOT_04-(1)	Most Intense Ions	0.1% CH2O2	1	No	2	Immunoglobulin heavy variable 3-64 OS=Homo sapiens GN=IGHV3-64 PE=3 SV=1	A0A075B6Q5	118	12.9	5.9322	1	1	0	7	38	2.805	0.006	5
150303_2_01FA_MoInt_HCDOT_04-(1)	Most Intense Ions	0.1% CH2O2	1	No	2	Coagulation factor XI OS=Homo sapiens GN=F11 PE=1 SV=1	P03951	625	70.1	1.76	1	1	1	1	0	2.804	0.006	5
150303_2_01FA_MoInt_HCDOT_04-(1)	Most Intense Ions	0.1% CH2O2	1	No	2	Coiled-coil domain-containing protein 40 OS=Homo sapiens GN=CCDC40 PE=2 SV=2	Q4G0X9	1142	130	0.700525	1	4	1	1	48	2.777	0.006	5
150303_2_01FA_MoInt_HCDOT_04-(1)	Most Intense Ions	0.1% CH2O2	1	No	2	Connective tissue growth factor OS=Homo sapiens GN=CTGF PE=1 SV=2	P29279	349	38.1	3.72493	1	1	1	1	28	2.764	0.006	5
150303_2_01FA_MoInt_HCDOT_04-(1)	Most Intense Ions	0.1% CH2O2	1	No	2	Protein crumbs homolog 2 OS=Homo sapiens GN=CRB2 PE=1 SV=2	Q5IJ48	1285	134.2	1.55642	1	1	1	1	40	2.761	0.007	6
150303_2_01FA_MoInt_HCDOT_04-(1)	Most Intense Ions	0.1% CH2O2	1	No	2	Deoxyribonuclease-2-alpha OS=Homo sapiens GN=DNASE2 PE=1 SV=2	O00115	360	39.6	3.33333	1	1	1	1	29	2.731	0.008	7
150303_2_01FA_MoInt_HCDOT_04-(1)	Most Intense Ions	0.1% CH2O2	1	No	2	Frizzled-2 OS=Homo sapiens GN=FZD2 PE=1 SV=1	Q14332	565	63.5	1.41593	1	1	1	1	32	2.714	0.008	7
150303_2_01FA_MoInt_HCDOT_04-(1)	Most Intense Ions	0.1% CH2O2	1	No	2	Frizzled-7 OS=Homo sapiens GN=FZD7 PE=1 SV=2	O75084	574	63.6	1.39373	1	1	1	1	32	2.714	0.008	7
150303_2_01FA_MoInt_HCDOT_04-(1)	Most Intense Ions	0.1% CH2O2	1	No	2	Peptidyl-prolyl cis-trans isomerase C OS=Homo sapiens GN=PPIC PE=1 SV=1	P45877	212	22.7	3.77358	1	1	1	1	39	2.703	0.008	7
150303_2_01FA_MoInt_HCDOT_04-(1)	Most Intense Ions	0.1% CH2O2	1	No	2	Myeloid-derived growth factor OS=Homo sapiens GN=MYDGF PE=1 SV=1	Q969H8	173	18.8	5.20231	1	1	1	1	19	2.7	0.008	7
150303_2_01FA_MoInt_HCDOT_04-(1)	Most Intense Ions	0.1% CH2O2	1	No	2	Keratin, type II cytoskeletal 6A OS=Homo sapiens GN=KRT6A PE=1 SV=3	P02538	564	60	2.12766	1	1	1	1	43	2.689	0.008	7
150303_2_01FA_MoInt_HCDOT_04-(1)	Most Intense Ions	0.1% CH2O2	1	No	2	Keratin, type II cytoskeletal 75 OS=Homo sapiens GN=KRT75 PE=1 SV=2	O95678	551	59.5	2.17786	1	1	1	1	43	2.689	0.008	7
150303_2_01FA_MoInt_HCDOT_04-(1)	Most Intense Ions	0.1% CH2O2	1	No	2	Keratin, type II cytoskeletal 5 OS=Homo sapiens GN=KRT5 PE=1 SV=3	P13647	590	62.3	2.0339	1	1	1	1	43	2.689	0.008	7
150303_2_01FA_MoInt_HCDOT_04-(1)	Most Intense Ions	0.1% CH2O2	1	No	2	Keratin, type II cytoskeletal 6C OS=Homo sapiens GN=KRT6C PE=1 SV=3	P48668	564	60	2.12766	1	1	1	1	43	2.689	0.008	7
150303_2_01FA_MoInt_HCDOT_04-(1)	Most Intense Ions	0.1% CH2O2	1	No	2	OX-2 membrane glycoprotein OS=Homo sapiens GN=CD200 PE=1 SV=4	P41217	278	31.2	5.7554	1	1	1	1	21	2.688	0.008	7
150303_2_01FA_MoInt_HCDOT_04-(1)	Most Intense Ions	0.1% CH2O2	1	No	2	Adenosine deaminase 2 OS=Homo sapiens GN=ADA2 PE=1 SV=2	Q9NZK5	511	58.9	2.34834	1	1	1	1	19	2.674	0.008	7
150303_2_01FA_MoInt_HCDOT_04-(1)	Most Intense Ions	0.1% CH2O2	1	No	2	Putative HLA class I histocompatibility antigen, alpha chain H OS=Homo sapiens GN=HLA-H PE=5 SV=3	P01893	362	40.9	9.94475	2	2	1	1	19	2.662	0.008	7
150303_2_01FA_MoInt_HCDOT_04-(1)	Most Intense Ions	0.1% CH2O2	1	No	2	Slit homolog 1 protein OS=Homo sapiens GN=SLIT1 PE=2 SV=4	O75093	1534	167.8	1.1734	2	4	2	1	59	2.643	0.008	7
150303_2_01FA_MoInt_HCDOT_04-(1)	Most Intense Ions	0.1% CH2O2	1	No	2	Carboxypeptidase D OS=Homo sapiens GN=CPD PE=1 SV=2	O75976	1380	152.8	0.942029	1	1	1	1	21	2.641	0.008	7
150303_2_01FA_MoInt_HCDOT_04-(1)	Most Intense Ions	0.1% CH2O2	1	No	2	Carbonic anhydrase-related protein 11 OS=Homo sapiens GN=CA11 PE=1 SV=2	O75493	328	36.2	3.35366	1	1	1	1	0	2.64	0.008	7
150303_2_01FA_MoInt_HCDOT_04-(1)	Most Intense Ions	0.1% CH2O2	1	No	2	Disintegrin and metalloproteinase domain-containing protein 28 OS=Homo sapiens GN=ADAM28 PE=2 SV=3	Q9UKQ2	775	87.1	0.903226	1	1	1	1	39	2.629	0.008	7
150303_2_01FA_MoInt_HCDOT_04-(1)	Most Intense Ions	0.1% CH2O2	1	No	2	Vitamin K-dependent protein Z OS=Homo sapiens GN=PROZ PE=1 SV=2	P22891	400	44.7	2.25	1	1	1	1	30	2.603	0.008	7
150303_2_01FA_MoInt_HCDOT_04-(1)	Most Intense Ions	0.1% CH2O2	1	No	2	Protein shisa-5 OS=Homo sapiens GN=SHISA5 PE=1 SV=1	Q8N114	240	25.6	2.91667	1	2	1	1	63	2.593	0.008	7
150303_2_01FA_MoInt_HCDOT_04-(1)	Most Intense Ions	0.1% CH2O2	1	No	2	L-selectin OS=Homo sapiens GN=SELL PE=1 SV=2	P14151	372	42.2	2.15054	1	2	1	1	48	2.592	0.008	7
150303_2_01FA_MoInt_HCDOT_04-(1)	Most Intense Ions	0.1% CH2O2	1	No	2	Keratin, type I cytoskeletal 27 OS=Homo sapiens GN=KRT27 PE=1 SV=2	Q7Z3Y8	459	49.8	1.96078	1	1	1	1	36	2.591	0.008	7
150303_2_01FA_MoInt_HCDOT_04-(1)	Most Intense Ions	0.1% CH2O2	1	No	2	Keratin, type I cytoskeletal 26 OS=Homo sapiens GN=KRT26 PE=1 SV=2	Q7Z3Y9	468	51.9	1.92308	1	1	1	1	36	2.591	0.008	7
150303_2_01FA_MoInt_HCDOT_04-(1)	Most Intense Ions	0.1% CH2O2	1	No	2	Keratin, type I cytoskeletal 25 OS=Homo sapiens GN=KRT25 PE=1 SV=1	Q7Z3Z0	450	49.3	2	1	1	1	1	36	2.591	0.008	7
150303_2_01FA_MoInt_HCDOT_04-(1)	Most Intense Ions	0.1% CH2O2	1	No	2	Keratin, type I cytoskeletal 28 OS=Homo sapiens GN=KRT28 PE=1 SV=2	Q7Z3Y7	464	50.5	1.93966	1	1	1	1	36	2.591	0.008	7
150303_2_01FA_MoInt_HCDOT_04-(1)	Most Intense Ions	0.1% CH2O2	1	No	2	Ephrin-A5 OS=Homo sapiens GN=EFNA5 PE=1 SV=1	P52803	228	26.3	8.33333	1	1	1	1	0	2.585	0.008	7
150303_2_01FA_MoInt_HCDOT_04-(1)	Most Intense Ions	0.1% CH2O2	1	No	2	Immunoglobulin lambda variable 2-8 OS=Homo sapiens GN=IGLV2-8 PE=1 SV=2	P01709	118	12.4	6.77966	1	2	1	1	31	2.551	0.008	7
150303_2_01FA_MoInt_HCDOT_04-(1)	Most Intense Ions	0.1% CH2O2	1	No	2	EMILIN-3 OS=Homo sapiens GN=EMILIN3 PE=2 SV=2	Q9NT22	766	82.6	2.48042	1	1	1	1	17	2.533	0.008	7
150303_2_01FA_MoInt_HCDOT_04-(1)	Most Intense Ions	0.1% CH2O2	1	No	2	Noelin OS=Homo sapiens GN=OLFM1 PE=1 SV=4	Q99784	485	55.3	2.26804	1	1	1	1	33	2.528	0.008	7
150303_2_01FA_MoInt_HCDOT_04-(1)	Most Intense Ions	0.1% CH2O2	1	No	2	NT-3 growth factor receptor OS=Homo sapiens GN=NTRK3 PE=1 SV=2	Q16288	839	94.4	1.1919	1	1	1	1	31	2.523	0.008	7
150303_2_01FA_MoInt_HCDOT_04-(1)	Most Intense Ions	0.1% CH2O2	1	No	2	Immunoglobulin lambda variable 7-46 OS=Homo sapiens GN=IGLV7-46 PE=3 SV=4	A0A075B6I9	117	12.5	7.69231	1	1	1	1	29	2.507	0.008	7
150303_2_01FA_MoInt_HCDOT_04-(1)	Most Intense Ions	0.1% CH2O2	1	No	2	Immunoglobulin lambda variable 7-43 OS=Homo sapiens GN=IGLV7-43 PE=3 SV=2	P04211	117	12.4	7.69231	1	1	1	1	29	2.507	0.008	7
150303_2_01FA_MoInt_HCDOT_04-(1)	Most Intense Ions	0.1% CH2O2	1	No	2	tRNA (uracil-5-)-methyltransferase homolog A OS=Homo sapiens GN=TRMT2A PE=1 SV=2	Q8IZ69	625	68.7	1.12	1	2	1	1	28	2.492	0.008	7
150303_2_01FA_MoInt_HCDOT_04-(1)	Most Intense Ions	0.1% CH2O2	1	No	2	Immunoglobulin lambda variable 2-11 OS=Homo sapiens GN=IGLV2-11 PE=1 SV=2	P01706	119	12.6	6.72269	1	1	1	1	27	2.49	0.008	7
150303_2_01FA_MoInt_HCDOT_04-(1)	Most Intense Ions	0.1% CH2O2	1	No	2	Fructose-bisphosphate aldolase B OS=Homo sapiens GN=ALDOB PE=1 SV=2	P05062	364	39.4	1.92308	1	2	0	2	47	2.478	0.008	7
150303_2_01FA_MoInt_HCDOT_04-(1)	Most Intense Ions	0.1% CH2O2	1	No	2	Cadherin-11 OS=Homo sapiens GN=CDH11 PE=2 SV=2	P55287	796	87.9	1.25628	1	1	1	1	0	2.476	0.008	7
150303_2_01FA_MoInt_HCDOT_04-(1)	Most Intense Ions	0.1% CH2O2	1	No	2	Somatostatin OS=Homo sapiens GN=SST PE=1 SV=1	P61278	116	12.7	11.2069	1	1	1	1	29	2.468	0.008	7
150303_2_01FA_MoInt_HCDOT_04-(1)	Most Intense Ions	0.1% CH2O2	1	No	2	Heat shock protein beta-1 OS=Homo sapiens GN=HSPB1 PE=1 SV=2	P04792	205	22.8	7.80488	1	1	1	1	0	2.456	0.008	7
150303_2_01FA_MoInt_HCDOT_04-(1)	Most Intense Ions	0.1% CH2O2	1	No	2	Dipeptidyl peptidase 1 OS=Homo sapiens GN=CTSC PE=1 SV=2	P53634	463	51.8	2.37581	1	2	1	1	34	2.428	0.008	7
150303_2_01FA_MoInt_HCDOT_04-(1)	Most Intense Ions	0.1% CH2O2	1	No	2	Cysteine-rich with EGF-like domain protein 1 OS=Homo sapiens GN=CRELD1 PE=1 SV=3	Q96HD1	420	45.4	5.95238	2	2	2	1	19	2.415	0.009	8
150303_2_01FA_MoInt_HCDOT_04-(1)	Most Intense Ions	0.1% CH2O2	1	No	2	Neuroendocrine secretory protein 55 OS=Homo sapiens GN=GNAS PE=2 SV=1	O95467	245	28	4.4898	1	1	1	1	26	2.408	0.009	8
150303_2_01FA_MoInt_HCDOT_04-(1)	Most Intense Ions	0.1% CH2O2	1	No	2	Immunoglobulin heavy variable 6-1 OS=Homo sapiens GN=IGHV6-1 PE=3 SV=1	A0A0B4J1U7	121	13.5	5.78512	1	3	1	1	55	2.403	0.009	8
150303_2_01FA_MoInt_HCDOT_04-(1)	Most Intense Ions	0.1% CH2O2	1	No	2	Cartilage oligomeric matrix protein OS=Homo sapiens GN=COMP PE=1 SV=2	P49747	757	82.8	3.43461	1	2	1	1	16	2.398	0.009	8
150303_2_01FA_MoInt_HCDOT_04-(1)	Most Intense Ions	0.1% CH2O2	1	No	2	Cation-independent mannose-6-phosphate receptor OS=Homo sapiens GN=IGF2R PE=1 SV=3	P11717	2491	274.2	0.481734	1	1	1	1	29	2.382	0.009	8
150303_2_01FA_MoInt_HCDOT_04-(1)	Most Intense Ions	0.1% CH2O2	1	No	2	Neurogenic locus notch homolog protein 2 OS=Homo sapiens GN=NOTCH2 PE=1 SV=3	Q04721	2471	265.2	0.566572	1	1	1	1	27	2.38	0.009	8
150303_2_01FA_MoInt_HCDOT_04-(1)	Most Intense Ions	0.1% CH2O2	1	No	2	Calnexin OS=Homo sapiens GN=CANX PE=1 SV=2	P27824	592	67.5	2.53378	1	1	1	1	17	2.374	0.009	8
150303_2_01FA_MoInt_HCDOT_04-(1)	Most Intense Ions	0.1% CH2O2	1	No	2	Carbohydrate sulfotransferase 15 OS=Homo sapiens GN=CHST15 PE=1 SV=1	Q7LFX5	561	64.9	2.31729	1	1	1	1	22	2.356	0.009	8
150303_2_01FA_MoInt_HCDOT_04-(1)	Most Intense Ions	0.1% CH2O2	1	No	2	Protein FAM19A5 OS=Homo sapiens GN=FAM19A5 PE=2 SV=2	Q7Z5A7	132	14.3	8.33333	1	1	1	1	21	2.34	0.009	8
150303_2_01FA_MoInt_HCDOT_04-(1)	Most Intense Ions	0.1% CH2O2	1	No	2	POU domain, class 4, transcription factor 3 OS=Homo sapiens GN=POU4F3 PE=1 SV=1	Q15319	338	37	2.36686	1	2	1	1	40	2.336	0.009	8
150303_2_01FA_MoInt_HCDOT_04-(1)	Most Intense Ions	0.1% CH2O2	1	No	2	POU domain, class 4, transcription factor 1 OS=Homo sapiens GN=POU4F1 PE=2 SV=4	Q01851	419	42.7	1.90931	1	2	1	1	40	2.336	0.009	8
150303_2_01FA_MoInt_HCDOT_04-(1)	Most Intense Ions	0.1% CH2O2	1	No	2	Brorin OS=Homo sapiens GN=VWC2 PE=1 SV=1	Q2TAL6	325	35.3	4	1	1	1	1	24	2.333	0.009	8
150303_2_01FA_MoInt_HCDOT_04-(1)	Most Intense Ions	0.1% CH2O2	1	No	2	HLA class I histocompatibility antigen, B-13 alpha chain OS=Homo sapiens GN=HLA-B PE=1 SV=1	P30461	362	40.4	3.59116	1	1	0	2	19	2.261	0.009	9
150303_2_01FA_MoInt_HCDOT_04-(1)	Most Intense Ions	0.1% CH2O2	1	No	2	HLA class I histocompatibility antigen, B-14 alpha chain OS=Homo sapiens GN=HLA-B PE=1 SV=1	P30462	362	40.3	3.59116	1	1	0	2	19	2.261	0.009	9
150303_2_01FA_MoInt_HCDOT_04-(1)	Most Intense Ions	0.1% CH2O2	1	No	2	HLA class I histocompatibility antigen, alpha chain E OS=Homo sapiens GN=HLA-E PE=1 SV=3	P13747	358	40.1	3.63128	1	1	0	2	19	2.261	0.009	9
150303_2_01FA_MoInt_HCDOT_04-(1)	Most Intense Ions	0.1% CH2O2	1	No	2	HLA class I histocompatibility antigen, B-8 alpha chain OS=Homo sapiens GN=HLA-B PE=1 SV=1	P30460	362	40.3	3.59116	1	1	0	2	19	2.261	0.009	9
150303_2_01FA_MoInt_HCDOT_04-(1)	Most Intense Ions	0.1% CH2O2	1	No	2	HLA class I histocompatibility antigen, Cw-2 alpha chain OS=Homo sapiens GN=HLA-C PE=1 SV=1	P30501	366	41.1	3.55191	1	1	0	2	19	2.261	0.009	9
150303_2_01FA_MoInt_HCDOT_04-(1)	Most Intense Ions	0.1% CH2O2	1	No	2	HLA class I histocompatibility antigen, B-39 alpha chain OS=Homo sapiens GN=HLA-B PE=1 SV=1	P30475	362	40.3	3.59116	1	1	0	2	19	2.261	0.009	9
150303_2_01FA_MoInt_HCDOT_04-(1)	Most Intense Ions	0.1% CH2O2	1	No	2	HLA class I histocompatibility antigen, B-44 alpha chain OS=Homo sapiens GN=HLA-B PE=1 SV=1	P30481	362	40.5	3.59116	1	1	0	2	19	2.261	0.009	9
150303_2_01FA_MoInt_HCDOT_04-(1)	Most Intense Ions	0.1% CH2O2	1	No	2	HLA class I histocompatibility antigen, Cw-3 alpha chain OS=Homo sapiens GN=HLA-C PE=1 SV=2	P04222	366	40.8	3.55191	1	1	0	2	19	2.261	0.009	9
150303_2_01FA_MoInt_HCDOT_04-(1)	Most Intense Ions	0.1% CH2O2	1	No	2	HLA class I histocompatibility antigen, B-47 alpha chain OS=Homo sapiens GN=HLA-B PE=1 SV=1	P30485	362	40.5	3.59116	1	1	0	2	19	2.261	0.009	9
150303_2_01FA_MoInt_HCDOT_04-(1)	Most Intense Ions	0.1% CH2O2	1	No	2	HLA class I histocompatibility antigen, B-37 alpha chain OS=Homo sapiens GN=HLA-B PE=1 SV=1	P18463	362	40.4	3.59116	1	1	0	2	19	2.261	0.009	9
150303_2_01FA_MoInt_HCDOT_04-(1)	Most Intense Ions	0.1% CH2O2	1	No	2	HLA class I histocompatibility antigen, B-27 alpha chain OS=Homo sapiens GN=HLA-B PE=1 SV=2	P03989	362	40.4	3.59116	1	1	0	2	19	2.261	0.009	9
150303_2_01FA_MoInt_HCDOT_04-(1)	Most Intense Ions	0.1% CH2O2	1	No	2	HLA class I histocompatibility antigen, B-50 alpha chain OS=Homo sapiens GN=HLA-B PE=1 SV=1	P30488	362	40.5	3.59116	1	1	0	2	19	2.261	0.009	9
150303_2_01FA_MoInt_HCDOT_04-(1)	Most Intense Ions	0.1% CH2O2	1	No	2	HLA class I histocompatibility antigen, alpha chain G OS=Homo sapiens GN=HLA-G PE=1 SV=1	P17693	338	38.2	3.84615	1	1	0	2	19	2.261	0.009	9
150303_2_01FA_MoInt_HCDOT_04-(1)	Most Intense Ions	0.1% CH2O2	1	No	2	HLA class I histocompatibility antigen, B-7 alpha chain OS=Homo sapiens GN=HLA-B PE=1 SV=3	P01889	362	40.4	3.59116	1	1	0	2	19	2.261	0.009	9
150303_2_01FA_MoInt_HCDOT_04-(1)	Most Intense Ions	0.1% CH2O2	1	No	2	HLA class I histocompatibility antigen, Cw-15 alpha chain OS=Homo sapiens GN=HLA-C PE=1 SV=1	Q07000	366	40.8	3.55191	1	1	0	2	19	2.261	0.009	9
150303_2_01FA_MoInt_HCDOT_04-(1)	Most Intense Ions	0.1% CH2O2	1	No	2	HLA class I histocompatibility antigen, Cw-18 alpha chain OS=Homo sapiens GN=HLA-C PE=1 SV=1	Q29865	366	40.9	3.55191	1	1	0	2	19	2.261	0.009	9
150303_2_01FA_MoInt_HCDOT_04-(1)	Most Intense Ions	0.1% CH2O2	1	No	2	HLA class I histocompatibility antigen, B-18 alpha chain OS=Homo sapiens GN=HLA-B PE=1 SV=1	P30466	362	40.3	3.59116	1	1	0	2	19	2.261	0.009	9
150303_2_01FA_MoInt_HCDOT_04-(1)	Most Intense Ions	0.1% CH2O2	1	No	2	HLA class I histocompatibility antigen, Cw-8 alpha chain OS=Homo sapiens GN=HLA-C PE=1 SV=1	P30505	366	40.7	3.55191	1	1	0	2	19	2.261	0.009	9
150303_2_01FA_MoInt_HCDOT_04-(1)	Most Intense Ions	0.1% CH2O2	1	No	2	HLA class I histocompatibility antigen, Cw-6 alpha chain OS=Homo sapiens GN=HLA-C PE=1 SV=2	Q29963	366	40.9	3.55191	1	1	0	2	19	2.261	0.009	9
150303_2_01FA_MoInt_HCDOT_04-(1)	Most Intense Ions	0.1% CH2O2	1	No	2	HLA class I histocompatibility antigen, Cw-5 alpha chain OS=Homo sapiens GN=HLA-C PE=1 SV=1	Q9TNN7	366	40.9	3.55191	1	1	0	2	19	2.261	0.009	9
150303_2_01FA_MoInt_HCDOT_04-(1)	Most Intense Ions	0.1% CH2O2	1	No	2	HLA class I histocompatibility antigen, B-49 alpha chain OS=Homo sapiens GN=HLA-B PE=1 SV=2	P30487	362	40.6	3.59116	1	1	0	2	19	2.261	0.009	9
150303_2_01FA_MoInt_HCDOT_04-(1)	Most Intense Ions	0.1% CH2O2	1	No	2	HLA class I histocompatibility antigen, B-82 alpha chain OS=Homo sapiens GN=HLA-B PE=1 SV=1	Q29718	362	40.4	3.59116	1	1	0	2	19	2.261	0.009	9
150303_2_01FA_MoInt_HCDOT_04-(1)	Most Intense Ions	0.1% CH2O2	1	No	2	HLA class I histocompatibility antigen, B-67 alpha chain OS=Homo sapiens GN=HLA-B PE=1 SV=1	Q29836	362	40.3	3.59116	1	1	0	2	19	2.261	0.009	9
150303_2_01FA_MoInt_HCDOT_04-(1)	Most Intense Ions	0.1% CH2O2	1	No	2	HLA class I histocompatibility antigen, B-40 alpha chain OS=Homo sapiens GN=HLA-B PE=1 SV=1	Q04826	362	40.5	3.59116	1	1	0	2	19	2.261	0.009	9
150303_2_01FA_MoInt_HCDOT_04-(1)	Most Intense Ions	0.1% CH2O2	1	No	2	HLA class I histocompatibility antigen, B-41 alpha chain OS=Homo sapiens GN=HLA-B PE=1 SV=1	P30479	362	40.5	3.59116	1	1	0	2	19	2.261	0.009	9
150303_2_01FA_MoInt_HCDOT_04-(1)	Most Intense Ions	0.1% CH2O2	1	No	2	HLA class I histocompatibility antigen, B-42 alpha chain OS=Homo sapiens GN=HLA-B PE=1 SV=1	P30480	362	40.3	3.59116	1	1	0	2	19	2.261	0.009	9
150303_2_01FA_MoInt_HCDOT_04-(1)	Most Intense Ions	0.1% CH2O2	1	No	2	HLA class I histocompatibility antigen, B-38 alpha chain OS=Homo sapiens GN=HLA-B PE=1 SV=1	Q95365	362	40.4	3.59116	1	1	0	2	19	2.261	0.009	9
150303_2_01FA_MoInt_HCDOT_04-(1)	Most Intense Ions	0.1% CH2O2	1	No	2	HLA class I histocompatibility antigen, B-45 alpha chain OS=Homo sapiens GN=HLA-B PE=1 SV=1	P30483	362	40.4	3.59116	1	1	0	2	19	2.261	0.009	9
150303_3_01FA_MoInt_HCDOT_05-(1)	Most Intense Ions	0.1% CH2O2	1	No	3	Serum albumin OS=Homo sapiens GN=ALB PE=1 SV=2	P02768	609	69.3	90.8046	80	4752	80	1	122990	1643.73	0	0
150303_3_01FA_MoInt_HCDOT_05-(1)	Most Intense Ions	0.1% CH2O2	1	No	3	Serotransferrin OS=Homo sapiens GN=TF PE=1 SV=3	P02787	698	77	70.9169	67	745	67	1	21246	1140.79	0	0
150303_3_01FA_MoInt_HCDOT_05-(1)	Most Intense Ions	0.1% CH2O2	1	No	3	Complement C4-B OS=Homo sapiens GN=C4B PE=1 SV=2	P0C0L5	1744	192.6	53.383	81	261	4	1	7258	1015.37	0	0
150303_3_01FA_MoInt_HCDOT_05-(1)	Most Intense Ions	0.1% CH2O2	1	No	3	Complement C3 OS=Homo sapiens GN=C3 PE=1 SV=2	P01024	1663	187	59.7715	86	287	86	1	8257	995.883	0	0
150303_3_01FA_MoInt_HCDOT_05-(1)	Most Intense Ions	0.1% CH2O2	1	No	3	Complement C4-A OS=Homo sapiens GN=C4A PE=1 SV=2	P0C0L4	1744	192.7	52.6376	80	259	3	1	6964	989.033	0	0
150303_3_01FA_MoInt_HCDOT_05-(1)	Most Intense Ions	0.1% CH2O2	1	No	3	Alpha-2-macroglobulin OS=Homo sapiens GN=A2M PE=1 SV=3	P01023	1474	163.2	54.2741	71	208	71	1	5492	872.01	0	0
150303_3_01FA_MoInt_HCDOT_05-(1)	Most Intense Ions	0.1% CH2O2	1	No	3	Complement factor H OS=Homo sapiens GN=CFH PE=1 SV=4	P08603	1231	139	61.0073	62	166	55	1	4265	756.184	0	0
150303_3_01FA_MoInt_HCDOT_05-(1)	Most Intense Ions	0.1% CH2O2	1	No	3	Ceruloplasmin OS=Homo sapiens GN=CP PE=1 SV=1	P00450	1065	122.1	39.6244	39	152	39	1	4553	575.928	0	0
150303_3_01FA_MoInt_HCDOT_05-(1)	Most Intense Ions	0.1% CH2O2	1	No	3	IgGFc-binding protein OS=Homo sapiens GN=FCGBP PE=1 SV=3	Q9Y6R7	5405	571.6	24.4403	56	95	56	1	2220	545.482	0	0
150303_3_01FA_MoInt_HCDOT_05-(1)	Most Intense Ions	0.1% CH2O2	1	No	3	Plasminogen OS=Homo sapiens GN=PLG PE=1 SV=2	P00747	810	90.5	70.2469	47	127	47	1	3008	505.693	0	0
150303_3_01FA_MoInt_HCDOT_05-(1)	Most Intense Ions	0.1% CH2O2	1	No	3	Contactin-1 OS=Homo sapiens GN=CNTN1 PE=1 SV=1	Q12860	1018	113.2	53.1434	48	117	48	1	2761	487.126	0	0
150303_3_01FA_MoInt_HCDOT_05-(1)	Most Intense Ions	0.1% CH2O2	1	No	3	Fibronectin OS=Homo sapiens GN=FN1 PE=1 SV=4	P02751	2386	262.5	21.8776	41	78	41	1	2374	431.52	0	0
150303_3_01FA_MoInt_HCDOT_05-(1)	Most Intense Ions	0.1% CH2O2	1	No	3	Complement factor B OS=Homo sapiens GN=CFB PE=1 SV=2	P00751	764	85.5	47.2513	40	106	40	1	2414	429.4	0	0
150303_3_01FA_MoInt_HCDOT_05-(1)	Most Intense Ions	0.1% CH2O2	1	No	3	Prothrombin OS=Homo sapiens GN=F2 PE=1 SV=2	P00734	622	70	55.1447	29	76	29	1	2394	428.436	0	0
150303_3_01FA_MoInt_HCDOT_05-(1)	Most Intense Ions	0.1% CH2O2	1	No	3	Ectonucleotide pyrophosphatase/phosphodiesterase family member 2 OS=Homo sapiens GN=ENPP2 PE=1 SV=3	Q13822	863	98.9	43.6848	37	105	37	1	2413	415.526	0	0
150303_3_01FA_MoInt_HCDOT_05-(1)	Most Intense Ions	0.1% CH2O2	1	No	3	Vitamin D-binding protein OS=Homo sapiens GN=GC PE=1 SV=1	P02774	474	52.9	67.5105	33	125	33	1	3931	401.869	0	0
150303_3_01FA_MoInt_HCDOT_05-(1)	Most Intense Ions	0.1% CH2O2	1	No	3	Apolipoprotein E OS=Homo sapiens GN=APOE PE=1 SV=1	P02649	317	36.1	77.918	31	178	31	1	4863	399.702	0	0
150303_3_01FA_MoInt_HCDOT_05-(1)	Most Intense Ions	0.1% CH2O2	1	No	3	Neural cell adhesion molecule L1-like protein OS=Homo sapiens GN=CHL1 PE=1 SV=4	O00533	1208	135	41.3079	40	102	40	1	1992	389.989	0	0
150303_3_01FA_MoInt_HCDOT_05-(1)	Most Intense Ions	0.1% CH2O2	1	No	3	SPARC-like protein 1 OS=Homo sapiens GN=SPARCL1 PE=1 SV=2	Q14515	664	75.2	48.6446	27	80	27	1	2364	388.884	0	0
150303_3_01FA_MoInt_HCDOT_05-(1)	Most Intense Ions	0.1% CH2O2	1	No	3	Neuronal cell adhesion molecule OS=Homo sapiens GN=NRCAM PE=1 SV=3	Q92823	1304	143.8	33.8957	34	101	34	1	2214	380.632	0	0
150303_3_01FA_MoInt_HCDOT_05-(1)	Most Intense Ions	0.1% CH2O2	1	No	3	Apolipoprotein A-IV OS=Homo sapiens GN=APOA4 PE=1 SV=3	P06727	396	45.4	66.4141	37	94	37	1	2018	364.524	0	0
150303_3_01FA_MoInt_HCDOT_05-(1)	Most Intense Ions	0.1% CH2O2	1	No	3	Fibrinogen beta chain OS=Homo sapiens GN=FGB PE=1 SV=2	P02675	491	55.9	59.6741	31	75	31	1	2332	360.289	0	0
150303_3_01FA_MoInt_HCDOT_05-(1)	Most Intense Ions	0.1% CH2O2	1	No	3	Beta-Ala-His dipeptidase OS=Homo sapiens GN=CNDP1 PE=1 SV=4	Q96KN2	507	56.7	57.1992	27	95	27	1	2454	360.16	0	0
150303_3_01FA_MoInt_HCDOT_05-(1)	Most Intense Ions	0.1% CH2O2	1	No	3	Clusterin OS=Homo sapiens GN=CLU PE=1 SV=1	P10909	449	52.5	43.4298	24	173	24	1	4434	359.106	0	0
[truncated: 7,238 more rows]
